# Supplementary material for: Trypanosomatid Richness Among Rats, Opossums, and Dogs in the Caatinga Biome, Northeast Brazil, a Former Endemic Area of Chagas Disease
Source: Front Cell Infect Microbiol. 2022 Jun 20;12:851903. doi: 10.3389/fcimb.2022.851903 (PMC9251133; doi:10.3389/fcimb.2022.851903)
Supplement: Supplementary Table 1 — Kinetoplastid 18S rDNA sequence database. [file DataSheet_1.zip]

Archive with 1 entries (1 files):
- SuppTable1.txt
