# Supplementary material for: Trypanosomatid Richness Among Rats, Opossums, and Dogs in the Caatinga Biome, Northeast Brazil, a Former Endemic Area of Chagas Disease
Source: Front Cell Infect Microbiol. 2022 Jun 20;12:851903. doi: 10.3389/fcimb.2022.851903 (PMC9251133; doi:10.3389/fcimb.2022.851903)
Supplement: Supplementary Table 1 — Kinetoplastid 18S rDNA sequence database. [file DataSheet_1.zip › SuppTable1.txt]

>Eukaryota;Excavata;Discoba;Discicristata;Trypanosomatida;Trypanosoma;grosi
GCCTCAGAATCACTGCATTGCAGGAATCTGCGCATGGCTCATTACATCAGACGTAATCTGCCGCAAAAATTTTGCGGTCTCCGCAACAGTGGATAACTTGGCGAAACGCCAAGCTAATACATGAACCAAACGGACGCTCTCTGTTCCGGCTGCGGGGGGGCGACCCCCTGTGGTCATGGGACGTCCAGCGAATGAATGAAATTAAAACCAACGCCCTCACCGGCAGTAACACCCAGAAGTGTTGATTCAATTCATTCCGTGCGAAAGCCGGATTCTTTCCGGCGTCTTTTGACGAACAACTGCCCTATCAGCCAGTGATGGCCGTGTAGTGGACTGCCATGGCGTTGACGGGAGCGGGGGATTAGGGTTCGATTCCGGAGAGGGAGCCTGAGAAATAGCTACCACTTCTACGGAGGGCAGCAGGCGCGCAAATTGCCCAATGTCAAAAAAAAACGATGAGGCAGCGAAAAGAAATAGAGCCGACAGTGCCTTTGGCATTGTCGTTTTCAATGGGGGATATTTAAACCCATCCAAAATCGAGTAACAATCGGAGGACAAGTCTGGTGCCAGCACCCGCGGTAATTCCAGCTCCAAAAGCGTATATTAATGCTGTTGCTGTTAAAGGGTTCGTAGTTGAATTGTGGGCCCTTGAGGCGCAATGGTTTAGTCCCGTCCACCTCGGATTGGTGACCCATGCCCTTGGGGCCCGTGAACACTCAGAAACAAGAAACACGGGAGTGGTTCCTTTCCTGATTCTCGCATGTCATGCATGCCAGGGGGCGCCCGTGATTTTTTACTGTGACTAAAAAAGTGTGACCAAAGCAGTCATTTCGACTTGAATTAGAAAGCATGGGATAACAAAGGAGCAGCCTATAGGCCACCGTTTCGGCTTTTGTTGGTTTTAACAGTCTATTGGAGATTATGGGGCTGTGCGACAAGCGCTCGAGTGCTCTCCTTTTCGGTGACACTCGGCGCCTTTGTGGGAAATCCGCGGTTGCCTCGGCAGGCTTCGGCCTCGCAGAGAGTACTTCCGTCTTCCCTCAACTCGCGGCATCCAGGAATGAAGGAGGGTAGTTCGGGGGAGAACGTACTGGTGCGTCAGAGGTGAAATTCTTAGACCGCACCAAGACGAACTACAGCGAAGGCATTCTTCAAGGATACCTTCCTCAATCAAGAACCAAAGTGTGGGGATCGAAGATGATTAGAGACCATTGTAGTCCACACTGCAAACGATGACACCCATGAATTGGGGAGTTTTTGGTCGTAGGCGGGGTCGGGTTCATCTCGCTCCTCGTCTCGCCAATGTATATCAATTTACGTGCATATTCTTTTTGGTCCTCGCAAGAGGTCCTCTTACGGGAATATCCTCAGCACGTTATCTGACTTCTTCACGCGAAAGCTTTGAGGTTACAGTCTCAGGGGGGAGTACGTTCGCAAGAGTGAAACTTAAAGAAATTGACGGAATGGCACCACAAGACGTGGAGCGTGCGGTTTAATTTGACTCAACACGGGGAACTTTACCAGATCCGGACAGGGTGAGGATTGACAGATTGAGTGTTCTTTCTCGATCCCCTGAATGGTGGTGCATGGCCGCTTTTGGTCGGTGGAGTGATTTGTTTGGTTGATTCCGTCAACGGACGAGATCCAAGCTGCCCAGTAGGATTCAGAATTGCCCATAGGATAGCAATCCCTTCTGCGGGTTTTACCCAATGGGGGGCGGTATTCGTTTGTATCCTTCTCTGCGGGATTCCTTGTTTTGCGCAAGGTGAGATTTTGGGCAACAGCAGGTCTGTGATGCTCCTCAATGTTCTGGGCGACACGCGCACTACAATGTCAGTGAGAACAAGAAAAACGACTTCTGTCGGACCTACTTGATCAAAAGAGTGGGAAAACCCCGGAATCACATGGACCCACTTGGGACCGAGTATTGCAATTATTGGTCGCGCAACGAGGAATGACTCGTAGGCGCAGCTCATCAAACTGTGCCGATTACGTCCCTGCCATTTGTACACACCGCCCGTCGTTGTTTCCGATGATGGTGCAATACAGGTGATCGGACAGTCGGGTGCTTCACCTGACCGAAAGTTCACCGATATTTCTTCAATAGAGGAAGCAAAAGTCGTAACAAGGTAGCTGTAGGTGAACCTGCAGCTG
>Eukaryota;Excavata;Discoba;Discicristata;Trypanosomatida;uncultured;Trypanosomatidae sp. G13
CATATGCTTGTTTCAAGGACTTAGCCATGCATGCCTCAGAATAACTGCACTGCAGGAATCTGCGCATGGCTCATTACATCAGATGTAATCTGCCGCAAAAGCTTTGCGGTTTACCGCGATAATGGATAACTTGGCGAAACGCCAAGCTAATACATGAACCAACCGGGTGCTCTCCACCCCAGGCGGTGTGTAACAGCATCGTCGCGAGACGCCCAGCGAATGAATGAAATTTAAAATCAATGCCTTCACTGGCAGTAACACCTAGAAGTGTTGACTCAATTCATTCCGTGCGAAAGCCGGATCTTTCCGGCGTTTTTTGACGAACAACTGCCCTATCATGCTAGGATGGCCGTGTAGTGGACTGCCATGGCGTTGACGGGAGCGGGGGATTAGGGTTCGATTCCGGAGAGGGAGCCTGAGAAATAGCTACCACTTCTACGGAGGGCAGCAGGCGCGCAAATTGCCCAATGTCAAAACAAAACGATGAGGCAGCGAAAAGAAATAGAGTTGTCCAGTCCATCTGGATTGGCTTTTCAATGGGGGATATTTAGACCCATCCAAAATCGAGAAACAATTGGAGGACAAGTCTGGTGCCAGCACCCGCGGTAATTCCAGCTCCAAAAGCGTATATTAATGCTGTTGCTGTTAAAGGGTTCGTAGTTGAATTGTGGGCCGTGTCAGGAAGCGTCCTAGAATGTCCCGTCCGTCTCTGGATTTTGGTGACACAGGACCTCGCGGCCCGTGAACGTACAGCGTCGCGCAAGCGACTGAAACAAAAAGCACGGGAGTGGTTCCTTCCTGAATTCCGCATGTCATGCATGCACCAGGGGGCGTCCGTGATTTTTTACTGTGACTAAAGAAGTGTGACCAAAGCAGTCATCCGACTTGAATTAGAAAGCATGGGATAACAAAGGAGCAGCCAATTGGCTACCGTTTCGGCTTTTGTTGGTTTTAAAGGTCTATTGGAGATTGTGGGGTCGAGCGACCAGCACTCCCTTCCACACGTTATACAACCCTCGCATGCGCACGTACGCATCCCCCCATATTCCCCTCACCTCGCCTCGCGCGTGGGTGTGCGGTGTGTGTGGGGGCGTGTGTGTACGCGTCGCGCGCTTGCGGTTGTGTGTGGTTTGTGGTGCCTTTGCCTCAGGCGTTCGCGTCGCCGCTTCGCGCGGTGGCGTGCCTGGGCAACTTTCGGCCCTATGAATGAAGGAGGGTAGTTCGGGGAGGAACGTACTGGTGCGTCAGAGGTGGAATTCTTAGACCGCATCAAGACGAACTACAGCGAAGGCATTCTTCAAGGATACCTTCCTCAATCAAGAACCAAAGCGTGGGGATCGAAGATGATTAGAGACCATTGTAGTCCACGCTGCAAACGATGACACCCATGAATTGGGGAGTTTACGGGTCTCCGCGCGCACGTCGCGCCCGTGTGACGGGGCTTCGGCCCATCGCACGTGGTGCACGTGTCTGTGCGGGCCCATTTTACCAACCTACGTGCATATTCTTTTCGCCCGCGGTGGGCGTCGCGTTGCCKTCCGCGGTGGCGCACGCATGCCGCGGGTTTTCTACGGGAATATCCTCAGCACGTTATCTGTCTTCTTCACGCGAAAGCTTTGAGGTTACAGTCTCAGGGGGGAGTACGCTCGCAAGAGTGAAACTTAAAGAAATTGACGGAATGGCACCACAAGACGTGGAGCGTGCGGTTCAATTTGACTCAACACGGGGAACTTTACCAGATCCGGACAGGATGAGGATTGACAGATTGAGTGTTCTTTCTCGATTCCTTGAATGGTGGTGCATGGCCGCTTTTGGTCGGTGGAGTGATTTGTTTGGTTGATTCCGTCAACGGACGAGATCCAAGCTGCCCAGTAGAACTCAGGATTATACATAGGATAGCAATCTCAGCGGCGGGTTTTACCCAACGTTTGAGCAGCATCCGGTCGAGTTCTTCTCTGCGGGATTCCTTGTTTTTCGCACAAGGTGAGATTTTGGGCAACAGCAGGTCTGTGATGCTCCTCAATGTTCTGGGCGACACGCGCACTACAATGTCAGTGAGAACAAGAAAAATGACTTTTGTCAAACCTACTTGACCAAAAGAGTGGGGAACCCCAGGAATCACGTAGACCCAGTTGGGACCGAGGATTGCAATTATTGGTCGCGCAACCAGGAATGTCTCGTAGGCGCAGCTCATCAAACTGCGCCGATTACGTCCCTGCCATTTGTACACACCGCCCGTCGTTGTTTCCGATGATGGTGGAATACAGGTGATCGGACAGGCGGATTTCGTATCTGCCCGAAAGTTCACCGATATTTTTTCATTAGAGGAAGCAAAAGTC
>Eukaryota;Excavata;Discoba;Discicristata;Neobodonida;Rhynchomonas;Rhynchomonas nasuta
TCTGCCAGTAGTCATATGCTTGTTTCAAGGACTAAGCCATGCATGCCTCAGAATAACTGCTATGCAGGAGTCTGCGCATGGCTCATTACATCAGACGCAATCTGCCGCAAAAATGTTGCGGAAACGCATTATTGGATACCTTGTGCGAAACGCCAAGCTAATACATGAACTAATGGGCTCGTCCCGTTCAACACGCCGTAGGTTTCGACCGAAAGCGTGGTGGCCGACCCTGCGGATGAATGAAAGTACAAACCAATGCACCTCACGGTGCAGTAATACGGAGTAGTGCTGAATCAATTCATCTTTGCGAAAGCTGGCCTAGCCAGCGCTTTTTGACGAACAACTGCCCTATCAGCCAGTGATGGCCGTGTAGTGGACTGCCATGGCGTTGACGGGAGCGGGGGATTAGGGTTCGATTCCGGAGAGGGAGCCTGAGAAATGGCTACCACTTCTACGGAGGGCAGCAGGCGCGCAAATTGCCCAATGCCAAAACAAATGATGAGGCAGCGAAAAGAAATAGGTGTCCCAAACGCCTCGTGCGTTTGGGACTTTCAATGGGGGATATTCAAAACCATCCAACATCGAGTAACAATTGGAGGACAAGTCTGGTGCCAGCACCCGCGGTAATTCCAGCTCCAAGAGCGTATATTAACGCTGTTGCTGTTAAAGGGTTCGTAGTTGAATTGTGGAGTATGGCCACGGGATTCAGTCCTTTTCCCACGGTCTAGGAACGTCCCGACCATACTCCGAGAACGTCAGAAACTAAGATCACGGAAGCGTTTTTTACAAACTGCCACCGACTACGCGAGCAATGTTCGCTGGTGGACGTCCGTGTTTTTTACTGTGACTAAAGAAGTGCGACCAAGGCAGTCCATCGACATGAATTAGAAAGCATGGGATAACAAAGCAGCAGCCTATGAGCTACCGTTTAGGCTTTTGTTGGTTTTAAAGGTTCGTGGGAGATTACGGGCGTGTAGGACCGGCGTTGGGGGTTTTTCCAAAATCCCCGCGTCTCCTCCTGGCATCGGAAACGGTGCTTGCGGGGCCTGCTTCGCTCAGGAATGAAGGAGGGTTGCTCGGGGGAAAACGTACTTGGGCGTGAGAGGTGAAATTCTTAGACCGCCCAAAGACGAACTACAGCGAAGGCATTTTCCAAGGATACCTTCCTCAATCAAGAACCAAAGTGTGGGGATCGAAGATGATTAGAGACCATTGTAGTCCACACCACAAACGATGACCCCCATGAATTGGGGAGTTTTTGCGGAGGCGCCTCCCGGCTTGTCCGGGTGGGCGTCCCGCAATAAAGTATTCAACCTACGTGCACGTTCTATCCAGCCGAGAGGTAACACTCTCGGCCTTGACGGGAACATCCTCAGCACGTTCTCTTACTGTTTCACGCGAAAGCTTTGAGGTTACAGTCTCAGGGGGGAGTACGTTCGCAAGAGTGAAACTTAAAGAAATTGACGGAATGGCACCACAAGATGTGGAGCGTGCGGTTTAATTTGACTCAACACGGGGAACTTTACCAGATCCGGAAAGGGTAAGGATTGACAGATTGATTGTTCTTTCTCGATTCTCTCAATGGTGGTGCATGGCCGCTTTTGGTCGGTGGAGTGATTTGTTTGGTCGATTCCGTCAACGGACGAGATCCAAGCTGCCCAGTAGGGGCCTGAATTGTCAATTTGAAGACAGCGCTCCGGAGCTGGCTCCGGCTTAGCTCTTGGACTTTCTTCGGTTGGCTCCTTCTCTGCAGGATTCCTGGTTTTGCGCTAGGTGAAATTTTGGGCAACAGCAGGTCTGTGATGCTCCTCAATGCTCTGGGCGACACGCGCACTACAATGTCAGTGAGAACAAGAAGACCTACGTTTCGTAGGACCTGCCTGACCACAAGGGCGGGGAAACACCGGAATCACATCGACCCAATTGGGACCGAGTATTGCAATTATTGGTCGCGTAACGAGGAATATCTCGTAGGCGTAGCTCATCAAACTGTGCCGATTACGTCCCTGCCATTTGTACACACCGCCCGTCGTTGTTTCCGATGATGGTGCAATGCAGGTGATCGGACAAGCAGAGGCTCTGTCTTTGCTTGAAAGTTCACCGACATTTCTTCAATAGAGGAAGCAAAAGTCGTAACAAGGTAGCTGTAGGT
>Eukaryota;Excavata;Discoba;Discicristata;Eubodonida;Bodo;Neobodo designis
TCATATGCTTGTTTCAAGGACTAAGCCATGCATGCCTCAGAATCACTGCACTGCAGGAATCTGCGCATGGCTCATTACATCAGACGTAATCTGCCGCAAAAATTGTTGCGGTCTCCGCATTTATTGGATACCTTGGCGAAACGCCAAGCTAATACATGAACCAACGGCGCGTCCTCCGTTACCAATTTGGCGTTGTCGGGGGCAACCTCGGCAGCGTCAAAGCGAGGCGCCCAGCGAATGAATGAAAGTAAAACCAATGCCGCGGACGCGGCAGCAACACCCAGCAGTGTTGACCCAATTCATTCCGTGCGAAAGCCGGGCAACCGGCGTATTTTGACGAACAACTGCCCTATCAGCCAGTGATGGCCGTGTAGTGGACTGCCATGGCGTTGACGGGAGCGGGGGATTAGGGTTCGATTCCGGAGAGGGAGCCTGAGAAATAGCTACCACTTCTACGGAGGGCAGCAGGCGCGCAAATTGCCCAATGCCGAGAAAAACGGTGAGGCAGCGAAAAGAAATAGGCCTCCCAGCCGCCTTCGGGTGGTTGGGAGATACAATGGGGGATATTTAAAGCCATCCAACATCGAGTAACAATTGGAGGACAAGTCTGGTGCCAGCACCCGCGGTAATTCCAGCTCCAAAAGCGTATATTAACGCTGTTGCTGTTAAAGGGTTCGTAGTTGAACTGAGGGCCGTCGAGATGTCCAGGTCAAGTCCCGCCCACTTCGGGCCGGTGACTCCTGCGCTTGCGGTCCGTGAACACCATCCAGAAACAAAGAACGCGGGAGTGGTACCTTTTCCCAACCATTTCGCATGCCACGCATGCTGGGGGGCGCCCGCGATTTTTTACTGTGACTAAAGAAGTGCGACCAAAGCAGTCGTTCCGACCTGAATTAGAAAGCATGGGATAACAAAGGATCAACCTACGGCACGACCGTTTTGGCTTTTGTTGGTTTTAAACGTCTGTGGGAGATTATGGGTCCGCGCGACCAGCGGTTCGGGGGTGAGCCTCTGTGCTCATTCCCCACGCCTTTGGCGGGGATTTTTCGGTGCTCCGGCATTGTGCCCCGTCGACTCGCGGCGCCCAGGAATGAAGGAGGGTTGTTCGGGGGAGAACGTACTTGAGCGTGAGAGGTGAAATTCTTAGACCGCTCAAAGACGAACTACAGCGAAGGCATTCTCCAAGGATACCTTCCTCAATCAAGAACCAAAGTGTGGAGATCGAAGATGATTAGAGACCATTGTAGTCCACACCACAAACGGTGACACCCATGAATTGGGGAGTTTGTTGGCAGGTGGCGCGGCCGGGCTCTGTCTCGGCGTCTGCGCGCCTCCATCATTTACGAACATTACGTGCATATTCTGAACTGCATGCGCGTGGCGTCAAAACCCGCGTTGCAAACAACGGGAATATCCTCAGCACGTTCTCTTTTTCTTCACGCGAAAGCTTTGAGGTTACAGTCTCAGGGGGGAGTACGTTCGCAAGAGTGAAACTTAAAGAAATTGACGGAATGGCACCACAAGACGTGGAGCGTGCGGTTTAATTTGACTCAACACGGGGAACTTTACCAGATCCGGACAGGGTGAGGATTGACAGATTGAGTGTTCTTTCTCGATCCCCTGAATGGTGGTGCATGGCCGCTTTTGGTCGGTGGAGTGATTTGTTTGGTTGATTCCGTCAACGGACGAGATCCAAGCTGCCCAGTTAGGAACCAGGATTGTCCCAAAAGACAGCAATCTCTGCGTCGGCTTCGGCCGTCTGGAGTCACCTCTGGTGGGTTTCTTCTCTGCAGGATTCCTTGCTTTGCGCAAGGTGAGATTTTGGGCAACAGCAGGTCTGTGATGCTCCTCAATGTTCGGGGCGACACGCGCACTACAATGTCAGTGAGAACAAGAATCCCGACCATTTGATCGGACCCACTTGATCCAAGAGAGGGGGGAAACACCGGAATCACATTGACCCAATTGGGACCGAGGATTGCAATTATTGGTCGCGCAACGAGGAATGTCTCGTAGGCGTAGTTCATCAAACTGTGCCGATTACGTCCCTGCCATTTGTACACACCGCCCGTCGTTGTTTCCGATGATGGTGCAATACAGGTGATCGGACTGGCGAGTGCTTGCGCTTGCCGGAAAGTTCACCGATATTTCTTCATTAGAGGAAGCAAAAGTCA
>Eukaryota;Excavata;Discoba;Discicristata;Euglenaceae;Euglena;Euglena polymorpha
ATGCATGTCTCAGCGCACACGGTCAAAACAGTTGGTCTGTGAATGGCTCCTTACATCAGTAGTCATCTCCGTGATAGAGTGTGGATGGTGCCGATGCCAGGGCACCCAAGGGATATCCTCTGCAACCCAGTGGCTAATACCCGTCTGCCAAGGTCTGCCACACACGGTGTGTCAGCGATCCTGCTGCCTCATGGTGGTGGATTGCGCCCAGCTGCTGTTAAGACCGGCGCCTGGGAAAGGCAGTGTGTTGGTTGACTCAGGCTGGTCCCTTGGGGACACCTGTGCTGGCTGGAGAGTGGCTTGCCACCCATGCTTGATCACACGAACTTCTGACCTATCAGCCTTGACTGTGGTGTAGTGGACCACAGTGGCAATCACGGGTAACGGAGAATTTGGGTTCGATTCCGGAGAGGGAGCCTGAGAGACGGCTACCACTACCAAGGTGGGCAGCAGGCGCGCAAATTGCCCAATACAGAAACACACCTGTGAGGCAGCGACGAACTGCAGCAATTCTGCCAGCAACATTGTTGGTGGAACTTGGAATGGATGCAATCCAAACACCGTGATGAGTATCAACTGGAGGGCAAGTCTGGTGCCAGCAGCTGCGGTAATTCCAGCTCCAAGGGCGTATACTGACATTGCTGCTGTTAAAGCGCTTGTAGTCTGCCACTGGGATTCAGGTCTGCCAGGTGGCTGGTGGGCTGTGGGCATGGGCACTGCCTCGCGCAGGGCCCGGCTCGCAGTCTGCTGGAACACAACCCCTGGCAGTATGCTCCTGATCCCGTTCCAAGGATGGTGAGACCTGCTCCCGCATTGAAGTCTCCTTCAGTGGAGATCAAGGCAGTGATGCACCCTACCCTTGCTAGTGACGGTCCTGGGATGCGGCCCTGTGCCTGCATAACAAACCCTGTCACACTACAGGAGTCCACCATCGGTGACACCGTGGAAAACTCAGTGTGCTCAAAGCAACCAGTCCTGGCTGAATGCCTATCCATGGAATGTCAAAGGATCGACCAAATGTGGCCATTGAGAGTTGTGCCGGGCCTTGGAGCCCATTGCTGGAGAACCTGGTGTGATTGTACCCTGGCTCGTTCCCCGAGGGCATCCTCGTGATGTTCCCGAAGGGCTTGTCGGTGGTGGCATGCATCGACCGGAGACGAGGGGATCCCTCAGGGTGAAAGATACTGCAACGCCAGAGGTGAAATTCTTAGACCGCTGCCTGATCAACTGCAGCGAAGGCGTTCTGCAAGCCTGTGTCCGTCGATCAAGAACGAGAGTTTGGGGAGCGAAGATGATCAGACACCGTCGTAGTCCAACACTGTAAACCATGCCAGCTAGGCCCTGGTGGAGCAAGTAACCGGACTCCATCGGAGCCACCCCCAACGAGAAATCCCAAGCCTTTGGGTTCAGGGGGGAGTACTGTCGCAAGGCTGAAACTTAAAGGAATTGACGGAATGGCACCACAAGGCGTGGAGTATGCGGCTTAATTTGACTCAACACGGGGAATGTTACCAGGTCAGGACGTTGCTTGGATGGACAGATTGAGAGCTCTTTCTTGATCCCTCGGATGGTGGTGCATGGCCGCTCCTGATTGGTGGAGTGATCTGTCTGGTTGATTCCGTTAACGAGTGAGATATCTGCCTCCCAATAGCCCCAGTCTCGTGCTTGTAGGGTCTGGACGGTGGGAAATTCACTCCCTGCTGTGTGGGTTACACCCACGCACGAAAAGGGTTCCCACTCGTCCCCCGAGAGGTCTGGGCCAAGCTTCTCTGAGGTGCTGTGTGCGCCAAGTGCAAGCATGCCAGAGCCAACAGCAGGTCTGTGATGCTCCCAGATGTCCTGGGCCGCACGCGCACTACATTGATGCAGTGAATGTGTTACCCTCCCTGGTGGAGGCCTTGTCCAGAAGTGGATGGGAAACCCTGCAAGTTTGCACTGTACTGGGGATAGATGCTTGCAACTGTCTGCCTTGAACGAGGAATGCCTAGTATGCGCAGGTCATCAGCCTGCACCGATTGTGTCCCTGCCATTTGTACACACCGCCCGTCGTTGCTACCGATGACAGCAGGATAGAGCCATCAGGAGGCCAAGGGCTACCTTCGGTGCCCCAGTCGAAATTGGGCAATGTCCTGCTGTTAGAGGAAGCAAAA
>Eukaryota;Excavata;Discoba;Discicristata;Parabodonida;Parabodo;Parabodo caudatus
TCTGGTTGATTCCTGCCAGTAGTCATATGCTTGTTTCAAGGATTAAGCCATGCATGCCTCAGAATAACTGCATTGCAGGAATCTGCGCATGGCTCATTACATCAGACGTAATCTGCCGCAATAGTTTTGCGGTCTCCGCATTATTGGATAACTTGGCGAAACGTCAAGCTAATACATGAACTAACGCAGGCCTCTTCGGAGTCTTGCTGCGAATGAATGAAATTAAAACCACCGCCGCGGACGCGGCAGCAACACAGTCGTGTTGACTCAATTCATTCCGTGCGAAAGCTGGTTTACCAGCGTCTTTTGACGAACAACTGCCCTATCAGCTTGTGTTGGCAGTGTAGTGGACTGCCAAGGCTTTGACGGGAGCGGGGGATTAGGGTTCGATTCCGGAGAGGGAGCCTGAGAAATAGCTACCACTTCTACGGAGGGCAGCAGGCGCGCAAATTGCCCAATGTCAAAAAAAAAGATGAGGCAGCGAAAAGAAATAGGGCCTGCAGACGGTTTACCGTATGTGGGATACAATGGGGGATATTTAATGCCATCCAATATCGAGTAACAATTGGAGGACAAGTCTGGTGCCAGCACCCGCGGTAATTCCAGCTCCAAAAGCGTATATTAACGCTGCTGCTGTTAAAGGGTTCGTAGTTGAATTGTGGCTTGCGAATCCGCTGTCCTGTCCTCTTGAGGGCACCAGCGCTTGCATGCCGTGAACATTCGAAACACAAAACACGGGAGTGGTTCCACTCCACCTACGCATGTCATGCATGCGGAGTGGCGCCCGTGATTTTTACTGTGACTAAAAAAGCGCGACCAAAGCAGTCGTTCGACCTGAATTTTCAAGCATGGGATAACAAAGCTAACCTTCGGATATTTCCGTTTTCGGCTTTTGTTGGTTTTAACAGTCCGTAGGACATTATAGACGAGTGCGACAGCCCTTCACGGGGTTCCGGGCTTGCCCGGCTCGCTCGTCTCAGAATGAAAGAGGGTTGTCGGGGGAGAACGTACTGAGGCGTGAGAGGTGAAATTCTTAGACCGCCTTAAGACGAACTACAGCGAAGGCATTCTCCAAGGATACCTTCCTCAATCAAGAACCAAAGTGTGGAGATCGAAGATGATTAGAGACCATTGTAGTCCACACCACAAACGGTGACACCCATGAATTGGGGATTTTTTGGCTGCTCGCGGTCGGGCTTGCCCGGCTGCGACGGCCAATATTTCAATTTACGTGCACGTTCATCGCCTCTTCGGAGGATTACGGGAACATCCTCAGCACGTTTTTTATTCCTTCACGCGAAAGCTTTGAGGTTATAGTCTCAGGGGGGAGTACGTTCGCAAGAGTGAAACTTAAAGAAATTGACGGAATGGCACCACAAGACGTGGAGCGTGCGGTTTAATTTGACTCAACACGGGGAACTTTACCAGATCCGGAGAGGGTGAGGATTGACAGATTGAGTGTTCTTTCTCGATCCCTTCAATGGTGGTGCATGGCCGCTTTTGGTCGGTGGAGTGATTTGTTTGGTTGATTCCGTCAACGGACGAGATCCAAGCTGCCCAGTAGAAACCAGGATTGTCCAAAAGACAGCAATCTTCTGTCCTGCTTCGGCAGTCAGGAGTTCCATCCAGTTGGCTTCTTCTCTGCAGGATTCCCTGTTTTGCACAGGGTGAGATTTTGGGCAACAGCAGGTCTGTGATGCTCCTCAATGTTCTGGGCGACACGCGCACTACAATGTCAGTGAGAACAAGATTCCCGTAACAAGGAGTCCCGCTTGATTCAAAAGAGCGGGGAACCACCGGAATCACATAGACCCGATTGGGACCGAGGATTGCAATTATTGGTCGCGCAACGAGGAATGTCTCGTAGGCGCAGCTCATCAAACTGTGCCGATTACGTCCCTGCCATTTGTACACACCGCCCGTCGTTGTTTCCGATGGATGGCGAAATACAGGTTGTTGGACTGGCCTTGCGCCGGGAAGATAACCGATATTTAATCATTAGAGGAAGCAAAAGTCGTAACAAGGTAGCTGTAGGTGAACCTGCAGCCT
>Eukaryota;Excavata;Discoba;Discicristata;Eubodonida;Bodo;Bodo uncinatus
TCTGGTTGATTCTGCCAGTAGTCTCATATGYTTGTTTCAAGGACTAAGCCATGCATGCCTCAGAATCATGCATTGCAGGAATCTGCGCATGGCTCATTACATCAGACGTAATCTGCCGCCAAAATTTTGCGGTTTACCGCATCTATTGATAACTTGGCGAAACGCCAAGCTAATACATGAACCAATCGGACGTGCTCCATTCACGCGGCGTGCGGCCTTGCCGTACACGTAGCGAGTCGTCCAGCGAATGAATGAAATTAAAACCAAGCGGGACGCGGCAGCAGCACTCAGAAGTGTTGACTCAATCATTCCGTGCGAAAGCTGGTCTAACCAGCGTGTTTTGACGAACAACTGCCCTATCAGCGAGTGATGGCCGTGTAGTGGCTGCCATGCGTTGACGGGAGCGGGGATTAGGGTTCGATTCCGGAGAGGGAGCCTGAGAAATAGCTACCACTTCTACGGAGGCAGCAGGCGCGCAAATTGCCCAATGTCGAGAAAAAACGATGAGGCAGCGAAAAGAAATAGGCCTCCCAGGCACTCTGGSTTGGAGATTACAATGGGGGATATTTAAAGCCATCCAAAATCGAGTAACAATTGGAGGACAAGTCTGGCGCCAGCACCGCGGTAATTCCAGCTCCAAAAGCGTATATTAACGCTGTTGCTGTTAAAGGGTTCGTAGTTGAACTGAGGGCCGCCAAGGGCACAAGCCAGTCCCATCCGCTTCGGATCGGTGACCCTTGACCTTGCGGTTCGTGAACACTCGAAACAAAAAACACGGGGTGGTTCCTTCCCGATTCTCGCATGTCATGCATGCCGGGGGGCGTCCGTGATTTTTACTGTGACTAAAGAAGCGCGACCAAGCAGTCATTCGACTTGAATTAGAAAGCATGGGATAACAAAGGAGCAACCTACGGTACTACCGTTTTCGGCTTTTGTTGTTTTAGAAGTCTGTGGGAGATTATGGTTTCGTGCGACCAGCGGCTGGGGTTTGTCCCCGCGCTTTTTGCCTTGTGTGGTTCGGCCCTGCATTGTGAACTCGCGAGACCAGGAATGAAGGAGGGTTGTTCGGGGGAGAACGTACTGGAACGTGAGAGGGAAATTCTTAGACCGTTCCAAGACGAACTACAGCGAAGGCATCCTCCAAGGATACCTTCCTCAATCAAGAACCAAAGTGGGAGATCGAAGATGATTAGAGACCATTGTAGTCCACACCACAAACGGTGACACCCATGAATTGGGGAGTACTTGGGTTGCTGGCTGGGTTTGCCCAGTGGGCGCCAAAACAATAATTTACGTGCACGTTCTATTCGGGCTTCGGCCCATCAACGGGAAGTCCTCAGCACGTTTTTCATTTTTTCACGCRAAAGCTTTGAGGTTACAGTCTCAGGGGGGAGTACGTTCGCAAGAGTGAACTTAAAGAAATTGACGGAATGGCACCACAAGACGTGGAGCGTGCGGTTTAATTTGACTCAACACGGGGAACTTTACCAATCCGGACAGGGTGAGGATTGACAGATTGAGTGTTCTTTCTCGATCCCTTGAATGGTGGTGCATGGCCGCTTTTGGTCGTGGAGTGATTTGTTTGGTTGATTCCGTCAACGGACGAGATCCAAGCTGCCCAGTAGGAACCAGGATTGTCCAAAAGACACAATCTCTGCTCCGGCTTCGGTCGGGATGGAGTTACCTCCAGTGGGTTTCTTCTCTGCAGGATTCCTCGTCGCGCAAGGGAGATTTTGGGCAACAGCAGGTCTGTGATGCTCCTCAATGTTCTGGGCGACACGCGCACTACAAGCAGTGAGAACAAGATCCCGACCATTTGATCGGACCCACTTGATCCAAAAGAGGGGGGAAACACCGGAATCACATAGACCCAATTGGGACCGAGATTGCAATTATTGGTCGCGCAACGAGGAATGTCTCGTAGGCGCAGCTCATCAAACTGTGCCGATTACGTCCCTGCCATTGTACACACCGCCCGTCGTTGTTTCCGATGATGGTGCAATACAGGTGATCGGACCGGCGAGTGTTTCACTTGCTCGAAAGTCACCGATATTTCTTCAATAGAGGAAGCAAAAGTCGTAACAAGGTTGCTGTGGGTGAACCTGCCT
>Eukaryota;Excavata;Discoba;Discicristata;Trypanosomatida;Trypanosoma;Trypanosoma cruzi
GTCATATGCTTGTTTCAAGGACTTTGCCATGCATGCCTCAGAATCACTGCATTGCAGGAATCTGCGCATGGCTCATTACATCAGACGTAATCTGCCGCAAAAATCTTGCGGTCTCCGCAAAACTGGATAACTTGGCGAAACGCCAAGCTAATACATGAACCAACCGGATGTTCTCTGTTCCGGCGGCAGGGCAACCTGCTGCCATGGGACGTCCAGCGAATGAATGAAAGTAAAACCAATGCCTTCACCGGCAGTAACACTCAGAAGTGTTGATTCAATTCATTCCGTGCGAAAGCCGGGTTTTTTACCCGGCGTCTTTTGACGAACAACTGCCCTATCAGCCAGCGATGGCCGTGTAGTGGACTGCCATGGCGTTGACGGGAGCGGGGGATTAGGGTTCGATTCCGGAGAGGGAGCCTGAGAAATAGCTACCACTTCTACGGAGGGCAGCAGGCGCGCAAATTGCCCAATGTCAAAAAAAAAGATGAGGCAGCGAAAAGAAGTAGAGCCGACAGTGCTTTTGCATTGTCGTTTTCAATGGGGGATATTTAAACCCATCCAAAATCGAGTAACAATTGGAGGACAAGTCTGGTGCCAGCACCCGCGGTAATTCCAGCTCCAAAAGCGTTTATTTATGCTGTTGCTGTTAAAGGGTTCGTAGTTGAATTGAGGGCCTCTAAGGCGCAATGGTTTAGTCCCATCCACTTCGGATTGGCGACCCATGCCCTTGTGGTCCGTGAACAGACATTCAGAAACAAAAAACACGGGAGTGGTACCTTTTCTGATTATCGCATGTCATGCATGCCAGAGGGCGCCCGTGATTTTTTACTGTGACTAAAAAAGTGTGACCAAAGCAGTCATTCGACTTGAATTAGAAAGCATGGGATAACAAAGGAGCAGCCTCTGGCCACCGTTTCGGCTTTTGTTGGTTTTAAAAGTCCATTGGAGATTATGGGGCAGTGTGACAAGCGGCTGGGTGGTTATTCCACACACACACTCCCTTTTTTTTGGACGTGTTGTCGTTGTGTGGCACTCGTCGCCTTTGTGGGAAATCCGTGTGGCACTGTTTGTGAGTTGTTGGCAGACTTCGGTCTTGCCTCCGCATATTTTTACATGTGTCATGCCTTCCCCCAACTCACGGCATCCAGGAATGAAGGAGGGTAGTTCGGGGGAGAACGTACTGGTGCGTCAGAGGTGAAATTCTTAGACCGCACCAAGACGAACTGCAGCGAAGGCATTCTTCAAGGATACCTTCCTCAATCAAGAACCAAAGTGTGGGGATCGAAGATGATTAGAGACCATTGTAGTCCACACTGCAAACGATGACACCCATGGATTGGGGAGTTTTTGGTCGCAGGCGTGGTCGGGCCTGATTATTATTTTTCATCCCGTTCCTCGTCTCGCCAATGAATATTAAATTTGCGTGCATATTCTTTTTGGTCTTCGTTTTTACGGCGAGGGCCTTTAACGGGAATATCCTCAGCACGTTATCTGACTTCTTCACGCGAAAGCTTTGAGGTTACAGTCTCAGGGGGGAGTACGTTCGCAAGAGTGAAACTTAAAGAAATTGACGGAATGGCACCACAAGACGTGGAGCGTGCGGTTTAATTTGACTCAACACGGGGAACTTTACCAGATCCGGACAGGGTGAGGATTGACAGATTGAGTGTTCTTTCTCGATCCCCTGAATGGTGGTGCATGGCCGCTTTTGGTCGGTGAGTGGTTTGTTTGGTTGATTCCGTCAGCGGACGAGATCCAAGCTGCCCAGTAGGATTCAGAATTGCCCATAGGATAGCAATCCCTTCCGCGGGTTTTACCCAAGGGGGGGCGGTATTCGCTTGTATCCTTCTCTGCGGGATTCCTTGTTTTGCGCAAGGTGAGATTTTGGGCAACAGCAGGTCTGTGATGCTCCTCAATGTTCTGGGCGACACGCGCACTACAATGTCAGTGAGAACAAGAAAAACGACTCTTGTCGGACCTACTTGATCAAAAGAGTGGGAAAACCCCGGAATTACGTAGACCCACTCGGGACCGAGTATTGCAATTATTGGTCGCGCAACGAGGAATGTCTCGTAGGCGCAGCTCATCAAACTGTGCCGATTACGTCCCGGCCATTTGTACACGCCGCCCGTCGTTGTTTCCGATGATGGTGTAATACAGGTGATCGGACAGTCGAGTGCTTCACTTGACCGAAAGTTCACCGATATTTCTTCAATAGAGGAAGCAAAAG
>Eukaryota;Excavata;Discoba;Discicristata;Neobodonida;Dimastigella;Phanerobia pelophila
CCTGGTTGATCCTGCCAGTAGTCATATGCTTGTTTCAAGGACTAAGCCATGCATGCCTCAGAATCACTGCATTGCAGGAATCTGCGCATGGCTCATTACATCAGACGCAATCTGCCGCAAAACTGTTGCGGTTCACCGCATCAATTGGATACCCTGGCGAAACGCGAGGCTAATACATGAATCTCAAGGGGTAACTCAGTCAAGGACTTCGGTCTTGGGTGCCCTGCAGAATGAATGAAATCAAAACCAACGCCCAGCAATGGGCAGCAACACCCAGCAGTGTTGAATCAATTCATCTCGTGCGAAAGCCGATTTATCGGCGTATTTTGACGAACAACTGCCCTATCAGCCATGATGGCCGTGTAGTGGACTGCCATGGCGTTGACGGGAGCGGGGGATTAGGGTTCGATTCCGGAGAGGGAGCCTGAGAAATGGCTACCACTTCTACGGAGGGCAGCAGGCGCGCAAATTGCCCAATGCCAAAACAAATGATGAGGCAGCGAAAAGAAATAGTTGCCCTAAATGCTCTGCATTTAGGGCTTTCAATGACCGATATTTAAAACCATCGAACATCGAGTAACAATTGGAGGACAAGTCTGGTGCCAGCACCCGCGGTAATTCCAGCTCCAAGAGCGTATATTAACGCTGTTGCTGTTAAAGGGTTCGTAGTTGAATTGTGGGTTTGTTGGATGGTTGACCACGTCCTCCTCACAACGAGGCAGGGCGCTCACGCCACAATCCCGAGAACAACAGAAACAAGTACCACGGGAACGCTTTCCTCAGACTCGCGGACAATGCCCGCAGAGGAACGCCCGTGTTCATTACTGTGACTAAAAAAGTGCGACCAAAGCAGTCCAACGACATGAATTAGAAAGCATGGGATAACAAAGGAGCAGCCTATTGGCTACCGTTTCGGCTTTTGTTGGTATTGACAGTCTATAGGAGACTATGGATGGCGACGACCGGTGAAGGGATTTTTTTCCCGACATTTCCTGCCAGCTTCGGTTGTCAGGCTTCGCCATTCAGGAATGAAGGAGGGTTGGCTCGGGGGAAAACGTACTTGAGTGTGAGAGGTGAAATTCTTAGACCACTCAAAGACGAACTACAGCGAAGGCATTTTCCAAGGATACCTTCCTCAATCAAGAACCAAAGTGTGGAGATCGAAGATGATTAGAGACCATTGTAGTCCACACCACAAACGGTGACCCCCATGAATTGGGGAGTGTCTGTCCAATTTTGTCGGTCTGGTTCGCCAGGCCGGCAACGTTGGCAGAAATGTATCCAAATCTACGTGCACGTTCTAGGGGGGTGTAAAAGCCCTCTTTCCGAGAACATCCTCAGCACGTTTTCTTACTGTTTCACGCGAAAGCTTTGAGGTTACAGTCTCAGGGGGGAGTACGTTCGCAAGAGTGAAACTTAAAGAAATTGACGGAATGGCACCACAAGACGTGGAGCGTGCGGTTTAATTTGACTCAACACGGGGAACTTTACCAGATCCGGACAGGGTAAGGATTGACAGATTGATTGTTCTTTCTCGATCTCTTGAATGGTGGTGCATGGCCGCTTTTGGTCGGTGGAGTGATTTGTTTGGTTGATTCCGTCAACGGACGAGATCCAAGCTGCCCAGTAGAGGACTAAATCGTCAAAGAAGACAGCGCGTCAGGGTGGCTTTCGGGTCATTCCTGGCAAACTCTTTGGTGTCCTCTTCTCTGCAGGATTCCTGGTTTTGCACCAGGTGAGATTTTGGGCAACAGCAGGTCTGTGATGCTCCTCAATGCTCTGGGCGACACGCGCACTACAATGTCAGTGAGAACAAGAAGTACGGCTGCAAGGCCATACCTGCTCATTAAAAAGGGCGGGGAAACACCGGAATCACATCGACCCAATTGGGACCGAGGATTGCAATTATTGGTCGCGTAACGAGGAATGTCTCGTAGGCGCAGCTCATCAAACTGTGCCGATTACGTCCCTGCCATTTGTACACACCGCCCGTCGTTGTTTCCGATGATGGCGCAATGCAGGTGATCGGACAAGCGGATGCTTGCATCTTGCTCGGAAGTTCACCGACATTTCTTCAATAGAGGAAGCAAAAGTCGTAACAAGGTAGCTGTAGGTGAACCTGCAGAAG
>Eukaryota;Excavata;Discoba;Discicristata;Trypanosomatida;Leptomonas;Trypanosomatidae sp. MCZ-14
CATATGCTTGTTTCAAGGACTTAGCCATGCATGCCTCAGAATCACTGCACTTGCAGGAATCTGCGCATGGCTCATTACATCAGACGTAATCTGCCGCAATAATTTTGTGGTCACCCACGACATTGGATAACTTGGCGAAACGCCAAGCTAATACATGAACCAACGGGGTGTTCTCCATTCCAGGCGGTGGGCAACCACCGCCGCGAGACGCCCAGCGAATGAATGCCATAAAAAACCAATGCCTTCACGGGCAGTAACACCCAGTCGTGTTGACTCAATTCATTCTGTGTGAAAGCCGGATTTCCGGCGTCTTTTGACGAACAACTGCCCTATCAGCGATGGATGGCAGTGTAGTGGACTGCCATGGCCTTGACGGGAGCGGGGGATTAGGGTTCGATTCCGGAGAGGGAGCCTGAGAAATAGCTACCACTTCTACGGAGGGCAGCAGGCGCGCAAATTGCCCAATGTCAAAACAAAACGATGAGGCAGCGAAAAGAAATAGAGATTGTCAGTCCTTTGGATTGGCATTTCAATGGGGGATATTTAAACCCATCCAATATCGAGTAACAATTGGAGGACAAGTCTGGTGCCAGCACCCGCGGTAATTCCAGCTCCAAAAGCGTATATTAATGCTGTTGCTGTTAAAGGGTTCGTAGTTGAATTGTGGGCCACGAGTCTTTTGGTTTCCTGGGTCTGTCCCAGTCCATTCATGGGCTGTTGTGGCGCCAGGCCCTCGTGGTCCGTGAACATTCGAAACAAGAAACACGGAAGTGGTTCCTTTCTGAACTTCCGCATGTCATGCATGCATCAGGAGGCGTCCGTGATTTTTACTGTGACTAAAGAAGTGTGACTAAAGCAGTCATTCGACTTGAATTAGAAAGCATGGGATAACAACGAAGTGCCCTTTTGGCTACTTTATGTCTTTTGTTGGTTTTAAAGGTCTAGAAGGAGATTGTGGTTGCCTGCGACAGGCGTCTAGTGTGCGCGTCCGCGCGTGCTAGCGTTTTCTTCTGGGACGTCGGGCTGTGGCTGGCTTCGGCTGGCGGCATCCCTTCCCCATTGCGACTCAGGCGGCTTGGAATGAAGGAGGGTAGTTCGGGGGAGAACGTATTGGGGCGTCAGAGGTGAAATTCTTAGACCGCACCAAGACGAACTACAGCGAAGGCATTCTTCAAGGATACCTTCCTCAATCAAGAACCAAAGTGTGGGGATCGAAGATGATTAGAGACCATTGTAGTCCACACTGCAAACGATGACACCCATGAATTGGGGTTTTCCGGTTGGCCGGCGTCGAGATTGACTCTCCCCGCCGTCCAGCTTTTCTTAACTTACGTGTTTATTCCACCGGGCTTCCACCCGACAAGCGAATATCCTCAGCACGTCTTCTTACTTCTTCACGCGAAAGCTTTGAGGTTACAGTCTCAGGGGGGAGTACGTTCGCAAGAGTGAAACTTAAAGAAATTGACGGAATGGCACCACAAGACGTGGAGCGTGCGGTTTAATTTGACTCAACACGGGGAACTTTACCAGATCCGGACAGGATGAGGATTGACAGATTGAGTGTTCTTTCTCGATTCCCTGAATGGTGGTGCATGGCCGCTTTTGGTCGGTGGAGTGATTTGTTTGGTTGATTCCGTCAACGGACGAGATCCAAGCTGCCCAGTAGGATTCAGAATTGCCCATATGGATAGCCATCTTGCCGGCGGGTACCTTTTTTTTTGGCACCCCACGGTGAGCGTCGCATTCGGTCGAATTCTTCTCTGCGGGATTCCTTGTCTTTCGCAAGGTGAGATTTTGGGCAACAGCAGGTCTGTGATGCTCCTCAATGTTCTGGGCGACACGCGCACTACAATGTCAGTGAGAACAAGAAAAACGACACTTGTGTCGGACCTACCTGATCAAGAGGGTGGGGAATCACCGGAATCACATAGACCCCCTTTGGGACCGAGGATTGCAATTATTGGTCGCGCAACGAGGAATGTCTCGTAGGCGCAGCTCATCAAACTGTGCCGATTACGTCCCTGCCATTTGTACACACCGCCCGTCGTTGTTTCCGATGATGGTGGAATACAGGTGATCGGACCAGTGGGTGTTTCTCACACGCCGGAAAGTTCACCGATATTTCTCCAWTAGAGGAAGCAAAAGTC
>Eukaryota;Excavata;Discoba;Discicristata;Trypanosomatida;Blastocrithidia;Trypanosomatidae sp. MMO-09
CATATGCTTGTTTCAAGGACTTAGCCATGCATGCCTCAGAATCACTGCATTTGCAGGAATCTGCGCATGGCTCATTACATCAGACGTAATCTGCCGCAAAAACCTTGCGGTCTCCGCAAAATTGGATAACTTGGCGAAACGCCAAGCTAATACATGAACCAAACGGGTGTTCTCCACTCCAGACGGTGGGCAACCATTGTCGCGAGACGCCCAGCGAATGAATGATAGTAAAACCAATGCCTTCACTGGCAGTAACACCCAGCCGTGTTGACTCAATTCATTCCGTGCGAAAGCCGGCTTGTTCCGGCGTCTTTTGACGAACAACTGCCCTATCAGCTGGTGATGGCCGTGTAGTGGACTGCCATGGCGTTGACGGGAGCGGGGGATTAGGGTTCGATTCCGGAGAGGGAGCCTGAGAAATAGCTACCACTTCTACGGAGGGCAGCAGGCGCGCAAATTGCCCAATGTCAAAACAAAACGATGAGGCAGCGAAAAGAAATAGAGTTGTCAGTCCATTTGGATTGTCATTTCAATGGGGGATATTTAAACCCATCCAATATCGAGTAACAATTGGAGGACAAGTCTGGTGCCAGCACCCGCGGTAATTCCAGCTCCAAAAGCGTATATTAATGCTGTTGCTGTTAAAGGGTTCGTAGTTGAATTGTGGGTTGTGTAGGTTTTGTTCCTGGTCGTCCCGTCCATGTCGGATTTGGTGGCCCAGGCCCTTGCAACTCGTGAACATTCAAAGAAACAAGAAACACGGGAGTGGTTCCTTTCCTGATCACCGCATGTCATGCATGCACCAGGGGGCGTCCGTGATTTTTACTGTGACTAAAGAAGTGTGACTAAAGCAGTCATCCGACTTGAATTAGAAAGCATGGGATAACAAAGGAGCAGCCTCTAGGCTACCGTTTCGGCTTTTGTTGGTTTTAAAGGTCTATTGGAGATTATGGAGCTGTGCGACAAGTGTCATACCTTCACGGGTCTGGCGCCTTTGGGGGGTTTAGTGCGTTTAGCTGGGGCTCCGGTTCTTGCTAGGCGTATCGCCTTTTCCAACTCACGGCCTCTAGGAATGAAGGAGGGTAGTTCGGGGGAGAACGTACTGGGGCGTCAGAGGTGAAATTCTTAGACCGCACCAAGACGAACTACAGCGAAGGCATTCTTCAAGGATACCTTCCTCAATCAAGAACCAAAGTGTGGAGATCGAAGATGATTAGAGACCATTGTAGTCCACACTGCAAACGATGACACCCATGAATTGGGGATCTTATGGGCCGGCTTTTGCGGCAGGGTTTACCCTGTGTCTAGCACCGTATGCCCGCTTTTACCAACTTACGTATATTTTCCATTCGACCCTTTACCGGGTCACCCACGGGAATATCCTCAGCACGTTTTCTGTTTTTTCACGCGAAAGCTTTGAGGTTACAGTCTCAGGGGGGAGTACGTTCGCAAGAGTGAAACTTAAAGAAATTGACGGAATGGCACCACAAGACGTGGAGCGTGCGGTTTAATTTGACTCAACACGGGGAACTTTACCAGATCCGGACAGGATGAGGATTGACAGATTGAGTGTTCTTTCTCGATTCCCTGAATGGTGGTGCATGGCCGCTTTTGGTCGGTGGAGTGATTTGTTTGGTTGATTCCGTCAACGGACGAGATCCAAGCTGCCCAGTAGAATTCAGAATTGCCCAATATAGAATAGCAAACTCATCGGCGGGTTTTACCCAACGGTGGGCCGCATTCGGTCGAATTCTTCTCTGCGGGATTCCTTGTTTTTGCACAAGGTGAAATTTTGGGCAACAGCAGGTCTGTGATGCTCCTCAATGTTCTGGGCGACACGCGCACTACAATGTCAGTGAGAACAAGAAAAACGACTTTTGTCGAACCTACTTGATCAAAAGAGTGGGGAAACCACGGAATCACATAGACCCACTTGGGACCGAGGATTGCAATTATTGGTCGCGCAACGAGGAATGTCTCGTAGGCGCAGCTCATCAAACTGTGCCGATTACGTCCCTGCCATTTGTACACACCGCCCGTCGTTGTTTCCGATGATGGTGCAATACAGGTGATCGGACAGGCGGATGTTTCATCTGCCCGAAAGTTCACCGATATTTCTTCAWTAGAGGAAGCAAAAGTC
>Eukaryota;Excavata;Discoba;Discicristata;Trypanosomatida;Blastocrithidia;Trypanosomatidae sp. Ch7
CATATGCTTGTTTCAAGGACTTAGCCATGCATGCCTCAGAATAACTGCATTGCAGGAATCTGCGCATGGCTCATTACATCAGATGTAATCTGCCGCAAAAGCTTTGCGGTTTCCGCAATAATGGATAACTTGGCGAAACGCCAAGCTAATACATGAACCAATCGGGTGTTCTCCACTCCAGACGGTGGGTCAACCACCGTCGTGAGGCGCCCAGCGAATGAATGAAATTTAAAATCAATGCCTTCACTGGCAGTAACACTCAGAAGTGTTGACTCAATTCATTCCGTGTGAAAGCCGGACTCGTTTCGGCGTCTTTTGACGAACAACTGCCCTATCAGCTAGGATGGCCGTGTAGTGGACTGCCATGGCGTTGACGGGAGCGGGGGATTAGGGTTCGATTCCGGAGAGGGAGCCTGAGAAATAGCTACCACTTCTACGGAGGGCAGCAGGCGCGCAAATTGCCCAATGTCAAAACAAAACGATGAGGCAGCGAAAAGAAATAGAGTTGTCAGTCCATTTGGATTGGCATTTCAATGGGGGATATTTAAACCCATCCAAAATCGAGTAACAATTGGAGGACAAGTCTGGTGCCAGCACCCGCGGTAATTCCAGCTCCAAAAGCGTATATTAATGCTGTTGCTGTTAAAGGGTTCGTAGTTGAACTGTGGGCCGTTGAGGAAGCGTCCTGGTACGTCCTGTCCATTTCGGATCTAGTGACCCAGGACCTCGCGGTCCGTGAACGTACATCGCAAGATTGAAACAAAAAACACGGGAGTGGTTCCTTCCTGAATTCCGCATGTCATGCATGCAACAGGGGGCGTCCGTATTTTTTTACTGTGACTAAAGAAGTGTGACCAAAGCAGTCATTCGACTTGAATTAGAAAGCATGGGATAACAAAGGAGCAGCCTATAGGCTACCGTTTCGGCTTTTGTTGGTTTTAAAGGTCTATTGGAGATTGTGGGGTCGTGCGACCGGTACTCCCGCTAGCACATTCAAGAATGTTGGTTTCGACCATCACTTCATTATGAATGAGCGTTTTCACTTCGGTGGGGATTGTTTGTTCATATTATGGGGTGTGTGGTCTACCAATATTCTGTGCTAGTTTTAGGTGGTGCTTTCATATGAGCTTGCCGTGGCGGGGTGACTAGACTTCGGTCTATTGTCTGCTTCGTTCACGTGTTCATATGGCTTACGACTCTAGGAATGAAGGAGGGTAGTTCGGGGAAGAACGTACTGATGCGTCAGAGGTGGAATTCTTAGACCGCATTGAGACGAACTACAGCGAAGGCATTCTTCAAGGATACCTTCCTCAATCAAGAACCAAAGCGTGGGTATCAAAGATGATTAGAGACCATTGTAGTCCACGCTGCAAACGATGACATCCATGAATTGGGGAATTTTAAAGTGTTTGTGTATATTCGCAAGAATTATACATATTCACTTGTTTAACCTACGTGCATATTCTATTGCCTACTGTTTCTTTCTTGAGGCAGCTAGGTTTTCAGGGAATATCCTCAGCACGTTATCTGTCTTCTTCACGCGAAAGCTTTGAGGTTACAGTCTCAGGGGGGAGTACGCTCGCAAGAGTGAAACTTAAAGAAATTGACGGAATGGCACCACAAGACGTGGAGCGTGCGGTTTAATTTGACTCAACACGGGGAACTTTACCAGATCCGGACAGGATGAGGATTGACAGATTGAGTGTTCTTTCTCGATTTCTTGAATGGTGGTGCATGGCCGCTTTTGGTCGGTGGAGTGATTTGTTTGGTTGATTCCGTCAACGGACGAGATCCAAGCTGCCCAGTAGGATTCAGAATTGCCCATAGGATAGCAATCTCATCGGCGGGTTTTACCCAACGGTGAGCAGCATTCCGTTGACTCCTTCTCTGCGGGATTCCTTGTTTTTTGCACAAGGTGAGATTTTGGGCAACAGCAGGTCTGTGATGCTCCTCAATGTTCTGGGCGACACGCGCACTACAATGTCAGTGAGAACAAGAAAAATGACGTTTGTCAGACCTACTTGATCAAAAGAGTGGGGAAACCCCGGAATCACGTAGACCCACTTGGGACCGAGGATTGCAATTATTGGTCGCGCAACGAGGAATGTCTCGTAGGCGCAGCTCATCAAACTGTGCCGATTACGTCCCTGCCATTTGTACACACCGCCCGTCGTTGTTTCCGATGATGGTGGAATACAGGTGATCGGACAGGCGGATGTACATCTGCC
>Eukaryota;Excavata;Discoba;Discicristata;Trypanosomatida;Trypanosoma;Trypanosoma cruzi
GTCGTATGCTTGTCTCAAGGACTTAGCCATGCATGCCTCAGAATCACTGCATTGCAGGAATCTGCGCATGGCTCATTGCATCAGACGTAATCTGCCGCAAAAATCTTGCGGTCTCCGCAAAATTGGATAACTTGGCGAAACGCCAAGCTAATACATGAACCAACCGGATGTTCTCTGTTCCGGCGGCAGGGCAACCTGCTGCCATGGGACGTCCAGCGAATGAATGAAAGTAAAACCAATGCCTTCACCGGCAGTAACACTCAGAAGTGTTGATTCAATTCATTCCGTGCGAAAGCCGGGTTTTTTACCCGGCGTCTTTTGACGAACAACTGCCCTATCAGCCAGCGATGGCCATGTAGTGGACTGCCATGGCGTTGACGGGAGCGGGGGATTAGGGTTCGATTCCGGAGAGGGAGCCTGAGAAATAGCTACCACTCCTACGGAGGGCAGCAGGCGCGCAAATTGCCCAATGTCAAAAAAAAGAGATGAGGCAGCGAAAAGAAATAGAGCCGACAGTGCTTTTGCATTGTCGTTTTCGATGGGGGATATTTAAACCCATCCAAAATCGAGTAACAATTGGAGGACAAGTCTGGTGCCAGCACCCGCGGTAATTCCAGCTCCAAAAGCGTATATTAATGCTGTTGCTGTTAAAGGGTTCGTAGTTGAATTGAGGGCCTCTAAGGCGCAATGGTTTAGTCCCATCCACTTCGGATTGGTGACCCATGCCCTTGTGGTCCGTGAACAGACATTCAGAAACAAAAAACACGGGAGTGGTACCTTTTCTGATTATCGCATGTCATGCATGCCAGAGGGCGCCCGTGATTTTTTACTGTGACTGAAAAAGTGTGACCAAAGCAGTCATTCGACTTGAATTAGAAAGCATGGGATAACAAAGGAGCAGCCTCTGGGCCACCGTTTCGGCTTTTGTTGGTTTTAAAAGACCATTGGAGATTATGGGGCAGTGTGACAAACGGCTGGGTGGTTATTCCACACACACACTCTCCTTTTTTTTGTACGTGTTGTTGTTGTGTGGTACTCGTCGCCTTTGTGGGAAATCCGTGTGGCACTGTTTGTGTGTTGTTGGCAGACTTCGGTCTTGCCTCCGCATATTTTTACATGTGTCATGCCTTCCCTCAACTCACGGCATCCAGGAATGAAGGAGGGTAGTTCGGGGGAGAACGTACTGGTGCGTCAGAGGTGAAATTCTTAGACCGCACCAAGACGAACTACAGCGAAGGCACTCTTCAAGTATACCTTCCTCAATCAAGAACCAAAGTGTGGGGATCGAAGATGATTAGAGACCATTGTAGTCCACACTGCAAACGATGACACCCATGAATTGGGGAGTTTTTGGTCGCAGGCGTGGTCGGGCTTGATTATTATTTTTCATCCCGTTCCTTGTCTCGCCAATGAATATTAAATTTACATGCATATTCTTTTTGGTCATCATTTTTACGGCGAGGGCCTTTAACGGGAATATCCTCAGCACGTTATCTGACTTCTTCACGCGAAAGCTTTGAGGTTACAGTCTCAGGGGGGAGTACGTTCGCAAGAGTGAAACTTAAAGAAATTGACGGAATGGCACCACAAGACGTGAAGCGTGCGGTTTAATTTAACTCAACACGGGGAACTTTACCAGATCCGGACAGGGTGAGGATTGACAGATTGAGTGTTCTTTCTCGATCCCCTGAATGGTGGTGCATGGCCGCTTTTGGTCGGTGGAGTGATTTGTTTGGTTGATTCCGTCAACGGACGAGATCCAAGCTGCCCAGTAGGATTCAGAATTGCCCATAGGATAGCAATCCCTTCCGCGGGTTTTACCCAAGGGGGGGCGGTATTCGCTTGTATCCTTCTCTGCGGGATTCCTTGTTTTGCGCAAGGTGAGATTTTGGGCAACAGCAGGTCTGTGATGCTCCCCAATGTTCTGGGCGACACGCGCACTACAATGTCAGTGAGAACAAGAAAAACGACTCTTGTCGGACCTACTTGATCAAAAGAGTGGGAAAACCCCGGAATCACGTAGACCCACTTGGAACCGAGTATTGCAATTATTGGTCGCGCAACGAGGAATGTCTCGTAGGCGCAGCTCATCAAACTGTGCCGATTACGTCCCTGCCATTTGTACACACCGCCCGTCGTTGTTTCCGATGATGGTGCAATACAGGTGATCGGACAGTCGAGTGCTTCACTTGACCGAAAGTTCACCGATATTTCTTCAATAGAGGAAGCAAAA
>Eukaryota;Excavata;Discoba;Discicristata;Trypanosomatida;Trypanosoma;Trypanosoma conorhini
GTCATATGCTTGTTTCAAGGACTTAGCCATGCATGCCTCAGAATCACTGCATTGCAGGAATCTGCGCATGGCTCATTACATCAGACGTAATCTGCCGCAAAAATCTTGCGGTCTCCGCAACATTGGATAACTTGGCGAAACGCCAAGCTAATACATGAACCAACCGGATGTTCTCTGTTCCGGCGGTGGGGCAACCCCTCACCGCCATGGGACGTCCAGCGAATGAATGAAAGTAAAACCAATGCCTTCACCGGCAGTAACACCCAGAAGTGTTGATTCAATTCATTCCGTGCGAAAGCTGGGTTTCTTACCTGGCGTCTTTTGACGAACAACTGCCCTATCAGCCAGCGATGGCCGTGTAGTGGACTGCCATGGCGTTGACGGGAGCGGGGGATTAGGGTTCGATTCCGGAGAGGGAGCCTGAGAAATAGCTACCACTTCTACGGAGGGCAGCAGGCGCGCAAATTGCCCAATGTCAAAAAAAAACGATGAGGCAGCGAAAAGAAATAGAGCCGACAGTGCTTTGCATTGTCGTTTTCAATGGGGGATATTTAAACCCATCCAAAATCGAGTAACAATTGGAGGACAAGTCTGGTGCCAGCACCCGCGGTAATTCCAGCTCCAAAAGCGTATATTAATGCTGTTGCTGTTAAAGGGTTCGTAGTTGAATTGTGGGCCTTCGAGGCGCAATGGTTTAGTCCCGTCCACTTCGGATTGGTGACCCATGCCCTTGAGGTCCGTGAACACTCTCAGAAACAAAAAACACGGGAGTGGTACCTTTCTGATTTCCGCATGTCATGCATGCCAGGGGGCGCCCGTGATTTTTACTGTGACTAAAAAAGTGTGACCAAAGCAGTCATTCGACTTGAATTAGAAAGCATGGGATAACAAAGGAGCAGCCTATGGGCCACCGTTTCGGCTTTTGTTGGTTTTAAAAGTCCATTGGAGATTATGGGGCAGTGTGACAAGCGGCCGGGTGGTTTCCCCCTTCAATGGGGGACACTCGTCGCCTTTGTGGGAAATCCGCGTCGGTGGCGCCGTGTTGTGTGTGCTTGCGTGCGTGCGTTTCGGCGCACGTGTCTCTCGCCACGCACACACGCCGCCTTCGCCTTCCCGCAACTCACGGCATCCAGGAATGAAGGAGGGTAGTTCGGGGGAGAACGTACTGGTGCGTCAGAGGTGAAATTCTTAGACCGCACCAAGACGAACTACAGCGAAGGCATTCTTCAAGGATACCTTCCTCAATCAAGAACCAAAGTGTGGGGATCGAAGATGATTAGAGACCATTGTAGTCCACACTGCAAACGATGACACCCATGAATTGGGGAGTTTTTGGTCGTTAGGCGAGGTCGGGTTCATCTCGCTCCTCGTCTCGCCAATGAATATCAATTTACGTGCATATTCTTTACGGTCCCCGCTCTCTGTAGCGGAGGCCTTTAACGGGAATATCCTCAGCACGTTATCTGACTTCTTCACGCGAAAGCTTTGAGGTTACAGTCTCAGGGGGGAGTACGTTCGCAAGAGTGAAACTTAAAGAAATTGACGGAATGGCACCACAAGACGTGGAGCGTGCGGTTTAATTTGACTCAACACGGGGAACTTTACCAGATCCGGACAGGGTGAGGATTGACAGATTGAGTGTTCTTTCTCGATCCCCTGAATGGTGGTGCATGGCCGCTTTTGGTCGGTGGAGTGATTTGTTTGGTTGATTCCGTCAACGGACGAGATCCAAGCTGCCCAGTAGGATTCAGAATTGCCCATAGGATAGCAATCCCTTCCGCGGGTTTTACCCAAGGGGGGGCGGTATTCGTTTGTATCCTTCTCTGCGGGATTCCTTGTTTCGCGCAAGGTGAGATTTTGGGCAACAGCAGGTCTGTGATGCTCCTCAATGTTCTGGGCGACACGCGCACTACAATGTCAGTGAGAACAAGAAAAACGACTCTTGTCGGACCTACTTGATCAAAAGAGTGGGAAAACCCCGGAATCACGTAGACCCACTTGGGACCGAGTATTGCAATTATTGGTCGCGCAACGAGGAATGTCTCGTAGGCGCAGCTCATCAAACTGTGCCGATTACGTCCCTGCCATTTGTACACACCGCCCGTCGTTGTTTCCGATGATGGTGCAATACAGGTGATCGGACAGTCGAGTGTCTCACTTGACCGAAAGTTCACCGATATTTCTTCAATAGAGGAAGCAAAAGTC
>Eukaryota;Excavata;Discoba;Discicristata;Trypanosomatida;uncultured;Trypanosomatidae sp. Ch8
CATATGCTTGTTTCAGGACTTAGCCATGCATGCCTCAGAATAACTGCACTGCAGGAATCTGCGCATGGCTCATTACACCAGATGTAATCTGCCGCAAAAGCTTTGCGGTTTACCGCGATAATGGATAACTTGGCGAAACGCCAAGCTAATACATGAACCAACCGGGTGTTCTCGAACCCAGGCGGTGTGTAACAGCACTGTCGCGAGACGCCCAGCGAATGAATGAAATTTAAAATCAATGCCTTCACTGGCAGTAACACCTAGAAGTGTTGACTCAATTCATTCCGTGCGAAAGCCGGATCTTTCCGGCGTTTTTTGACGAACAACTGCCCTATCATGCTAGGATGGCCGTGTAGTGGACTGCCATGGCGTTGACGGGAGCGGGGGATTAGGGTTCGATTCCGGAGAGGGAGCCTGAGAAATAGCTACCACTTCTACGGAGGGCAGCAGGCGCGCAAATTGCCCAATGTCAAAACAAAACGATGAGGCAGCGAAAAGAAATAGAGTTGTCCAGTCCTTATGGATTGGCTTTTCAATGGGGGATATTTAAACCCATCCAAAATCGAGAAACAATTGGAGGACAAGTCTGGTGCCAGCACCCGCGGTAATTCCAGCTCCAAAAGCGTATATTAATGCTGTTGCTGTTAAAGGGTTCGTAGTTGAATTGTGGGCCGTGTCAGGAAGCGTCCTAGAATGTCCCGTCCGTCTCTGGATTTTGGTGACACAGGACCTCGCGGCCCGTGAACGTACAGCGTCGCGCAAGCGACTGAAACAAGAAGCACGGGAGTGGTTCCTTCCTGAATTCCGCATGTCATGCATGCACCAGGGGGCGTCCGTGATTTTTTACTGTGACTAAAGAAGTGTGACCAAAGCAGTCATCCGACTTGAATTAGAAAGCATGGGATAACAAAGGAGCAGCCAATTGGCTACCGTTTCGGCTTTTGTTGGTTTTAAAGGTCTATTGGAGATTGTGGGGTCGAGCGACCAGCACTCCCTTCCACACGCTATACAGTCCTCGCGCGCGCGCCCCCTCGCCTCTGTGCGGGGGTGTGCGCCGCGCGCGTGCGGCTGTGTGCGGTTTGTGGTGCCTTTGCTTCAGGCATACACGTCGCCGCTTCTCGCGGTGGCGTGCCTGGGCAACTTTCGGCCCTATGAATGAAGGAGGGTAGTTCGGGGAGGAACGTACTGGTGCGTCAGAGGTGGAATTCTTAGACCGCATCAAGACGAACTACAGCGAAGGCATTCTTCAAGGATACCTTCCTCAATCAAGAACCAAAGCGTGGGGATCGAAGATGATTAGAGACCATTGTAGTCCACGCTGCAAACGATGACACCCATGAATTGGGGAGTTTACGGGTCTCCGCGCGCATGCCGCGCCCGCGGGACGGGGCTTCGACCCCTCCCGTGCGGCGCGCGTGTCAGTGCGGGCCCATTTTACCAACCTACGTGCATATTCTTTTCGCCCGCGGTGGGCGTCGCGTTGCCTTTAGGTGGCGCACGCATGCCGCGGGTTTTCTACGGGAATATCCTCAGCACGTTATCTGTCTTCTTCACGCGAAAGCTTTGAGGTTACAGTCTCAGGGGGGAGTACGCTCGCAAGAGTGAAACTTAAAGAAATTGACGGAATGGCACCACAAGACGTGGAGCGTGCGGTTCAATTTGACTCAACACGGGGAACTTTACCAGATCCGGACAGGATGAGGATTGACAGATTGAGTGTTCTTTCTCGATTCCTTGAATGGTGGTGCATGGCCGCTTTTGGTCGGTGGAGTGATTTGTTTGGTTGATTCCGTCAACGGACGAGATCCAAGCTGCCCAGTAGAACTCAGGATTATACATAGGATAGCAATCTCAGCGGCGGGTTTTACCCAACGTTTGAGCAGCATCCGGTCGAGTTCTTCTCTGCGGGATTCCTTGTTTTTCGCACAAGGTGAGATTTTGGGCAACAGCAGGTCTGTGATGCTCCTCAATGTTCTGGGCGACACGCGCACTACAATGTCAGTGAGAACAAGAAAAATGACTTTTGTCAAACCTACTTGACCAAAAGAGTGGGGAACCCCAGGAATCACGTAGACCCAGTTGGGACCGAGGATTGCAATTATTGGTCGCGCAACCAGGAATGTCTCGTAGGCGCAGCTCATCAAACTGCGCCGATTACGTCCCTGCCATTTGTACACACCGCCCGTCGTTGTTTCCGATGATGGTGGAATACAGGTGATCGGACAGGCGGATTTCGTATCTGCCCGAAAGTTCACCGATATTTTTTCATTAGAGGAAGCAAAAGTC
>Eukaryota;Excavata;Discoba;Discicristata;Prokinetoplastina;Ichthyobodo;Perkinsiella-like sp. PLO/SED5A/I
GGATAACTTCGCGAAACGCGAAGCTAATACATGCATGAAACGCAGCGCCCTCCAATCGAGCGGCCGGGGGAAACCCCGACCGCGGAGGGCCTGTGCGAATGGTCGCTACGAAGACTAACGTCGCTCACGCGGCAGAGTCCCAGAGCGATGAATCAGACCATTCAGTGAAAGCGCGCTTCGGCGCGCGTGTCCCGACAAGTCTCTGCCCTATCAGCTCTGATGGTAGTGTATTGGACTACCATGGCGATAACGGGTACGGGGAATTAGGGTTCGATTCCGGAGAGGGAGCCTGAGAGATAGCTACCACTTCTACGGAGGGCAGCAGGCGCGTAAATTGCCCAATGCCAAATCGGCGAGGCAGCGAAGAAAAATAGCGACCCCGCCTCTTCGGAGCGCGGGGATTGCAATGGGTGGTACGTAAACCCACCAACGAGTATCAATTGGAGGACAAGTCTGGTGCCAGCACCCGCGGTAATTCCAGCTCCAATAGCGTATATTAATGTTGCTGCTGTTAAAGGGTTCGTAGTTGGACTCAGGGCGGGGAGATTCGTGCACAGCCGTGCGCCTTCGCCCCCGCCCTGTCACAGACGGGGCCGCGTCCCGCCGCGGCGCCTTCACTGGCATCGCGGCACCCGCAAGGGATCGAGTGCGACACACTCACCGAACCGCCCGTCGTTCTCACCGTGAATAAAACAGCGTGTTCAAAGCAGCCGTTCGGCCGCATGACAAAGCATGGAATGACAGAGCATCGACCAGCTGGTTGTGCTTTTGTTGGTTTTCCTACCTAGTTGGGTAACTCGCGGCGCCAGCGTGCCTCCGGGCGCGCGGCGCTCGCACGGGATTAACGGGGGTTGTCGGGGGAAAACGTATTCGGGCGTGAGAGGTGAAATTCTTAGACCGCCCGGGGACGAACTTATGCGAAGGCATTTTCCAAGTATACCTTCATCAATCAAGAACTAAAGTGTGGAGATCGAAGATGATTAGATACCATTGTAGTCCACCACTGCAAACGATGACGCCCATGGATCGGACAGCGTTCTACTCCGATGGGATCTTTTCGGCACTGCTCCCCTTCAACGCGAAAGCTGAGGCTATGGTCTCATGGGGAAGTACGTTCGCAAGGCTGAAACTTAAAGAAATTGACGGAATGGCACCACCAGACGTGGAGTGTGCGGTTTAATTTGACTCAACACGGGAAACCTTACCAGGACAGGACAACGGAAGGATTGACAGGCTGATAGCCCTTTCTTGATTCGTTTGACGGTGGTGCATGGCCGCTTTTGGTCGGTGAAGTGATTTGTTTGGTTGATTCCTTTAACGGACGAGACCCAATCCGCTTACTAGGGGCGCCATCTCTGCGGGCCCCTCCGCTCCGGCGGGGTGGCCCGGATAGCGACTCCTTCTTCGCGGCATTCCATGCGCCTTAGCATGGTGGCATTTTGGGCAACAGCAGGTCCGTGATGCTCCTAAATGTCCTGGGCGACACGCGCACTACAATGACAAAGTGAATGAGTGAAACCTTCGGGTCCTGCTCCGACAGGAGTGGGGAAACTTCGAAAACTATGTCGTGCTTGGGATCGAAGCTTGCAATTATTCTTCTTGAACGAGGAATGTCTAGTAGACGTGCTTCATCAAAGC
>Eukaryota;Excavata;Discoba;Discicristata;Trypanosomatida;Leptomonas;Trypanosomatidae sp. GMO-05
CATATGCTTGTTTCAAGGACTTAGCCATGCATGCCTCAGAATCACTGCATCTTGCAGGAATCTGCGCATGGCTCATTACATCAGACGTAATCTGCCGCAAAAACTTTGCGGAAACGCATTATTGGATAACTTGGCGAAACGCCAAGCTAATACATGAACCAACGGGGTTTGCTCACTCGAGGGGCGGGCAACCGTCCCTGAGCGGCCCAGCGAATGAATGAAATTAAAACCAATGCCTTCACCGGCAGTAACACTAGCAGTGTTGACTCAATTCATTCCGTGCGAAAGCCGGATTTCCGGCGTCTTTTGACGAACAACTGCCCTATCAGCTAGTGATGGCAGTGTAGTGGACTGCCATGGCGTTGGCGGGAGCGGGGGATTAGGGTTCGATTCCGGAGAGGGAGCCTGAGAAATAGCTACCACTTCTACGGAGGGCAGCAGGCGCGCAAATTGCCCAATGTCAAAAAAAAACGATGAGGCAGCGAAAAGAAATAGAGTTGTCAGTCCTATGGATTGTCATTTCAATGGGGGATATTTAAACCCATCCAATATCGAGTAACAATTGGAGGACAAGTCTGGTGCCAGCACCCGCGGTAATTCCAGCTCCAAAAGCGTATATTAATGCTGTTGCTGTTAAAGGGTTCGTAGTTGAATTGAGGGTGACGAGGAACTTTGGTACGTCCTTTCCCAACTGGGTCAGGGAGCCAGGCCTTGCCACTCGTGAACATTGATACAAGAAACACGGGAGTGGTTCCTTTCCTGATTCACGCATGTCATGCATGCCAGGGGGCGCCCGTGATTTTTACTGTGACTAAAAAAGTGTGACCAAAGCAGTCATTCGACTTGAATTAGAAAGCATGGGATAACAAAGGAACAACCTATGGGTTACCGTTTCGGCTTTTGTTGGTTTTAAAGATCTTTAGGAGATTGTGGGACTTTGTGACAAGCGACCTGTGTTCACGCACAGCCGCCTCTGGGTGGGATTTCGGTTGGGTTCGGGCTCCGGTCCGTGCCTCTCCGTGCCCATTTCAGCTCTTGGTCCTAGGAATGAAGGAGGGTAGTTCGGGGGGGAACGTACTGGCGCGTCAGAGGTGAAATTCTTAGACCGCGCCAAGACGAACTACAGCGAAGGCATTCTTCAAGGATACCTTYCTCAATCAAGAACCAAAGTGTGGGGATCGAAGATGATTAGAGACCATTGTAGTCCACACTGCAAACGATGACACCCATGAATTGGGGAATTCTGGGTTGTGCCGGGTTCAGGTTTACCTGCTTCTCGTCCACCCATTTACAAACTTACGTGCATTTACCACTCGGCTTCGGCCATTTACGGGGTTATCCTCAGCACGTTTGCTACTTCTTCACGCGAAAGCTTTGAGGTTATAGYCTCAGGGGGGAGTACGTTCGCAAGAGTGAAACTTAAAGAAATTGACGGAATGGCACCACAAGACGTGGAGCGTGCGGTTTAATTTGACTCAACACGGGGAACTTTACCAGATCCGGACAGGGTGAGGATTGACAGATTGAGTGTTCTTTCTCGATTCCTTGAATGGTGGTGCATGGCCGCTTTTGGTCGGTGGAGTGATTTGTTTGGTTGATTCCGTCAACGGACGAGATCCAAGCTGCCCAGTAGAATTCAGGATTGCCCATAGGATAGCAATCTCATCAGCGGGTTTTACCCAATGGTGAGTTACATCCAGTTGAATTCTTCTCTGCGGGATTCCTTGTTTTGCACAAGGTGAGATTTTGGGCAACAGCAGGTCTGTGATGCTCCTCAATGTTCTGGGCGACACGCGCACTACAATGTCAGTGAGAACAAGAAAAACGATTTACGTCGGACCTACTTGATCAAAAGAGTGGGGAACCACCGGAATCACATAGACCCACTTGGGACCGAGGATTGCAATTATTGGTCGCGCAACGAGGAATGTCTCGTAGGCGCAGCTCATCAAACTGTGCCGATTACGTCCCTGCCATTTGTACACACCGCCCGTCGCTGTTTCCGATGATGGTGCAATACAGGTGATCGGACTGTCTGGTTTCTACCTGACGGA
>Eukaryota;Excavata;Discoba;Discicristata;Trypanosomatida;Blechomonas;Blechomonas lauriereadi
CATATGCTTGTTTCAAGGACTTAGCCATGCATGCCTCAGAATCACTGCACTTGCAGGAATCTGCGCATGGCTCATTACATCAGACGTAATCTGCCGCAATAATTTTGCGGTTTACCGCAATATTGGATAACTTGGCGAAACGCCAAGCTAATACATGAACCAACCGGGCGTCCTCCACCGCAGGCGGCGGGCAACCGTCGTCGCGAGGCGCCCAGCGAATGAATGAAAGTAAAACCAATGCCTTCACCGGCAGTACTACACTCAGAAGTGTTGACTCAATTCATTCCGTGCGAAAGCCGTTTTTCGGCGTCTTTTGACGAACAACTGCCCTATCAGCTAGTGATGGCCGTGTAGTGGACTGCCATGGCGTTGACGGGAGCGGGGGATTAGGGTTCGATTCCGGAGAGGGAGCCTGAGAAATAGCTACCACTTCTACGGAGGGCAGCAGGCGCGCAAATTGCCCAATGTCAAAAAAACACGATGAGGCAGCGAAAAGAAATAGAGTTGTTCAGTCCCTTTGGGATTGTCATTTCAATGGGGGATATTTAAACCCATCCAATATCGAGTAACAATTGGAGGACAAGTCTGGTGCCAGCACCCGCGGTAATTCCAGCTCCAAAAGCGTATATTAATGCTGTTGCTGTTAAAGGGTTCGTAGTTGAATTGAGGGCCGTCGGAGCGCGCTGGTCTGTCCCGTCCACCTCGGACCGGTGACCCAGCCCTCTGCGGCTCGTGAACATCAGAAACAAGAAACACGGGAGTGGTTCCTTTCCTGATTACCCGCATGTCATGCATGCACCAGGGGGCGCCCGTGATTTTTACTGTGACTAAAGAAGTGTGACCAAAGCAGTCATCCGACTTGAATTAGAAAGCATGGGATAACAAAGGAGCAGCCTCTAGGCTACCGTTTCGGCTTTTGTTGGTTTTAAAGGTCTATTGGAGATTATGGGGCCGTGCGACAAGCGTTTCACGTGCGTCGCCTCGCGCGCGCACTGTGGCGCCTTTGGGTGGCACCGCGTGTCGCGTGGCCGGGCTTCGGTCCGCGCCGCGCCTCACGTCGCCACTCAACTTGCGGCATCCAGGAATGAAGGAGGGTAGTTCGGGGGAGAACGTACTGGGGCGTCAGAGGTGAAATTCTTAGACCGCACCAAGACGAACTACAGCGAAGGCATTCTTCAAGGATACCTTCCTCAATCAAGAACCAAAGTGTGGAGATCGAAGATGATTAGAGACCATTGTAGTCCACACTGCAAACGATGACACCCATGAATTGGGGAGTTTTTGGTTGCGGGCGCGTTCGGGTTTACCCCGCTTCGCGCCCCACCAGTTTTATCAATTTACGTGCATATTCTTTTCGGCCTCACGGCCTCCACGGGAATATCCTCAGCACGTTTTCTGACTTTTTCACGCGAAAGCTTTGAGGTTACAGTCTCAGGGGGGAGTACGTTCGCAAGAGTGAAACTTAAAGAAATTGACGGAATGGCACCACAAGACGTGGAGCGTGCGGTTTAATTTGACTCAACACGGGGAACTTTACCAGATCCGGACAGGATGAGGATTGACAGATTGAGTGTTCTTTCTCGATTCCCTGAATGGTGGTGCATGGCCGCTTTTGGTCGGTGGAGTGATTTGTTTGGTTGATTCCGTCAACGGACGAGATCCAATCTGCCCAGTAGAAATCAGAATTGTCCATAGTACAGCAATCTCACCCGCGGGTTCTTCCCAACGGTGGGCAGCATTCTCGGCTTCTTCTCTGCGGGATTCCTTGTTTTGCACAAGGTGAGATTTTGGGCAACAGCAGGTCTGTGATGCTCCTCAATGTTCTGGGCGACACGCGCACTACAATGTCAGTGAGAACAAGAAAAACGACTTCTGTCGGACCTACTTGATCAAAAGAGTGGGGAAACCACGGAATCACATAGACCCACTTGGGACCGAGGATTGCAATTATTGGTCGCGCAACGAGGAATGTCTCGTAGGCGCAGCTCATCAAACTGTGCCGATTACGTCCCTGCCATTTGTACACACCGCCCGTCGTTGTTTCCGATGATGGTGCAATACAGGTGATCGGACAGGCGGTGCCTAGCATCTGCCCGAAAGTTCACCGATATTTCTTCAATAGAGGAAGCAAAAGTCGTAACAAGGTAGCTGTAGGTGAACCTGCAGAAG
>Eukaryota;Excavata;Discoba;Discicristata;Trypanosomatida;Crithidia;Crithidia abscondita
CATATGCTTGTTTCAAGGACTTAGCCATGCATGCCTCAGAATCACTGCACTTGCAGGAATCTGCGCATGGCTCATTACATCAGACGTAATCTGCCGCAAAAATCTTGCGGTCTCCGCAAAATTGGATAACTTGGCGAAACGCCAAGCTAATACATGAACCAACCGGGTGTTCTCCATCCCAGACGGTGGGCAACCATCGTCGTGAGACGCCCAGCGAATGAATGACATTAAAACCAATGCCTTCACTGGCAGTAACACTCAGCAGTGTTGACTCAATTCATTCCGTGCGAAAGCCGGCTTGTTCCGGCGTCTTTTGACGAACAACTGCCCTATCAGCTGGTGATGGCCGTGTAGTGGACTGCCATGGCGTTGACGGGAGCGGGGGATTAGGGTTCGATTCCGGAGAGGGAGCCTGAGAAATAGCTACCACTTCTACGGAGGGCAGCAGGCGCGCAAATTGCCCAATGTCAAAACAAAACGATGAGGCAGCGAAAAGAAATAGAGTTGTCAGTCCATTTGGATTGTCATTTCAATGGGGGATATTTAAACCCATCCAATATCGAGTAACAATTGGAGGACAAGTCTGGTGCCAGCACCCGCGGTAATTCCAGCTCCAAAAGCGTATATTAATGCTGTTGCTGTTAAAGGGTTCGTAGTTGAACTGTGGGCTGTGTAGGTTTGTTCCTGGTCGTCCCGTCCATGTCGGATTTGGTGGCCCAGGCCCTTGCAGCCCGTGAACATTCAAAGAAACAAGAAACACGGGAGTGGTTCCTTTCCTGATTCACGCATGTCATGCATGCCAGGGGGCGCCCGTGATTTTTTACTGTGACTAAAGAAGTGTGACTAAAGCAGTCATCCGACTTGAATTAGAAAGCATGGGATAACAAAGGAGCAGCCTCTAGGCTACCGTTTCGGCTTTTGTTGGTTTTAAAGGTCTATTGGAGATTATGGAGCTGTGCGACCAGCGCTCTCCCACCGTACTTCGGTGCGGTGTGTGGCGCCTTTGGGGGGTTTAGTGCGCTCGGCTCGGACTCCGGTCCGTCTGGGCGTGTCGCCTTTCCAACTCACGGCCTCTAGGAATGAAGGAGGGTAGTTCGGGGGAGAACGTACTGGGGCGTCAGAGGTGAAATTCTTAGACCGCACCAAGACGAACTACAGCGAAGGCATTCTTCAAGGATACCTTCCTCAATCAAGAACCAAAGTGTGGAGATCGAAGATGATTAGAGACCATTGTAGTCCACACTGCAAACGATGACACCCATGAATTGGGGATCTTTTGGGTCGGTTGCGGCAGGGTTCATCCCTGTGTCTTTGCACCGTGCCCGCTTTTACCAACTTACGTATCTTTTCCATTCGGCCTTTACCGGCCACCCACGGGAATATCCTCAGCACGTTTTCTGTTTTTTCACGCGAAAGCTTTGAGGTTACAGTCTCAGGGGGGAGTACGTTCGCAAGAGTGAAACTTAAAGAAATTGACGGAATGGCACCACAAGACGTGGAGCGTGCGGTTTAATTTGACTCAACACGGGGAACTTTACCAGATCCGGACAGGATGAGGATTGACAGATTGAGTGTTCTTTCTCGATTCCCTGAATGGTGGTGCATGGCCGCTTTTGGTCGGTGGAGTGATTTGTTTGGTTGATTCCGTCAACGGACGAGATCCAAGCTGCCCAGTAGAATTCAGAATTGCCCATAGGATAGCAAACTCATCGGCGGGTTTTACCCAACGGTGGGCCGCATTCGGTCGAATTCTTCTCTGCGGGATTCCTTTGTATTTGCACAAGGTGAAATTTTGGGCAACAGCAGGTCTGTGATGCTCCTCAATGTTCTGGGCGACACGCGCACTACAATGTCAGTGAGAACAAGAAAAACGACTTTTGTCGAACCTACTTGATCAAAAGAGTGGGGAAACCCCGGAATCACATAGACCCACTTGGGACCGAGGATTGCAATTATTGGTCGCGCAACGAGGAATGTCTCGTAGGCGCAGCTCATCAAACTGTGCCGATTACGTCCCTGCCATTTGTACACACCGCCCGTCGTTGTTTCCGATGATGGTGCAATACAGGTGATCGGACAGGCGGATGTCTCATCTGCCCGAAAGTTCACCGATATTTCTTCAATAGAGGAAGCAAAAGTC
>Eukaryota;Excavata;Discoba;Discicristata;Eubodonida;Bodo;Bodo saltans
CTGCCAGTAGTCATATGCTTGTTTCAAGGACTAAGCCATGCATGCCTCAGAATCACTGCATTGCAGGAATCTGCGCATGGCTCATTACATCAGACGTAATCTGCCGCAAAAATGTTGCGGTCTCCGCATTATTGGATAACTTGGCGAAACGCCAAGCTAATACATGAACAAACCGGACGTGCTCCATCCACGCGGCGTGCGGCTTGCCGTACGCCGTAGCGAGTCGTCCAGCGAATGAATGAAATTAAAACCAATGCCGCGGACGCGGCAGCAGCACTCAGAAGTGTTGAATCAATTCATTCCGTGCGAAAGCTGGTTTACCAGCGTCTTTTGACGAACAACTGCCCTATCAGCCAGTGATGGCCGTGTAGTGGACTGCCATGGCGTTGACGGGAGCGGGGGATTAGGGTTCGATTCCGGAGAGGGAGCCTGAGAAATAGCTACCACTTCTACGGAGGGCAGCAGGCGCGCAAATTGCCCAATGTCGAGAAAAACGATGAGGCAGCGAAAAGAAATAGGCCTCCCAGCCACTCTGTGGTTGGGAGATTACAATGGGGGATATTTAAAGCCATCCAATATCGAGTAACAATTGGAGGACAAGTCTGGTGCCAGCACCCGCGGTAATTCCAGCTCCAAAAGCGTATATTAACGCTGTTGCTGTTAAAGGGTTCGTAGTTGAACTGAGGGCCGCCAAGCGCACAAGCCAGTCCCATCCGCTTCGGATCGGTGACCCTTGACCTTGCGGTTCGTGAACATTCAGAAACAAAAGCACGGAGTGTTCCTTCCCGATTACGCATGTCATGCATGCCGGGGGGCGCCCGTGATTTTTACTGTGACTAAAGAAGCGCGACCAAAGCAGTCATTCGACTTGAATTAGAAAGCATGGGATAACAAAGGAGCAACCTACGGTACTACCGTTTTCGGCTTTTGTTGGTTTTAGAAGTCTGTGGGAGATTATGGTTTCGTGCGACCAGCGGTCTGGGGTCCGTCCCCGCGCTTTTTGCCTTGTGATGGCTTCGGCCTTGCATTGTGAACTCGCGAGACCAGGAATGAAGGAGGGTTGTTCGGGGGAGAACGTACTGGAACGTGAGAGGTGAAATTCTTAGACCGTTCCAAGACGAACTACAGCGAAGGCATTCTCCAAGGATACCTTCCTCAATCAAGAACCAAAGTGTGGAGATCGAAGATGATTAGAGACCATTGTAGTCCACACCACAAACGGTGACACCCATGAATTGGGGAATACTTGGCTGTCTTGCTGGGCTTGCCCAGTGAGGCGCCAAAACAATAATTTACGTGCACGTTCAAGTCGGGCCTCACGGCCCTTTAACGGGAATGTCCTCAGCACGTTATCTTATTTTTTCACGCGAAAGCTTTGAGGTTACAGTCTCAGGGGGGAGTACGTTCGCAAGAGTGAAACTTAAAGAAATTGACGGAATGGCACCACAAGACGTGGAGCGTGCGGTTTAATTTGACTCAACACGGGGAACTTTACCAGATCCGGACAGGGTGAGGATTGACAGATTGAGTGTTCTTTCTCGATCCCTTGAATGGTGGTGCATGGCCGCTTTTGGTCGGTGGAGTGATTTGTTTGGTTGATTCCGTCAACGGACGAGATCCAAGCTGCCCAGTAGGAACCAGAATTGTCCAAAAGACGGCAATCTTCGCGCCGGCTTCGGTCGGCAGGAGTTACCTTCAGTGGGTTTCTTCTCTGCAGGATTCCTTGCTTTGCGCAAGGTGAGATTTTGGGCAACAGCAGGTCTGTGATGCTCCTCAATGTTCTGGGCGACACGCGCACTACAATGTCAGTGAGAACAAGAATCCCGACCATTTGATCGGACCCACTTGATCCAAAAGAGGGGGGAAACACCGGAATCACATAGACCCAATTGGGACCGAGTATTGCAATTATTGGTCGCGCAACGAGGAATGTCTCGTAGGCGCAGCTCATCAAACTGTGCCGATTACGTCCCTGCCATTTGTACACACCGCCCGTCGTTGTTTCCGATGATGGTGCAATACAGGTGATCGGACCGGCGAGTGTTTCACTTGCTCGAAAGTTCACCGATATTTCTTCAATAGAGGAAGCAAAAGTCGTAACAAGGTAGCTGTAGGTGAACCTGCAGAAG
>Eukaryota;Excavata;Discoba;Discicristata;Trypanosomatida;Trypanosoma;Trypanosoma congolense
TCTGGTTGATTCTGCCAGTAGTCATATGCTTGTTTCAAGGACTTAGCCATGCATGCCTCAGAATCACTGCATTGCAGGAATCTGCGCATGGCTCATTACATCAGACGTAATCTGCCGCCAAAATGTTGCGGTTTCCGCATTATTGGATAACTTGGCGAAACGCCAAGCTAATACATGAACCAAGTGGACGTTCCCTACCTCGGCGGCGGGGCAACTCGCCGCTATGGGACGTCCGGCGAATGAATGGTATTAAAACCAACGCCCTCGCGGGCAGTAACACTCAGACGTGTTGACTCAATTCATTCCGTGCGAAAGCCGGGTCACCCGGCGTGTGTTGACGAACAACTGCCCTATCAGCTAGTGATGGCCGTGTAGTGGACTGCCATGGCGTTGACGGGAGCGGGGGATTAGGGTTCGATTCCGGAGAGGGAGCCTGAGAAATAGCTACCACTTCTACGGAGGGCAGCAGGCGCGCAAATTGCCCAATGTCGAGAAAAACGATGAGGCAGCGAAAAGAAATAGAGCCGACCGTGCCTTTGGCATGGTCGTTTTCAATGGGGGATATTTAAACCCATCCAATATCGAGTAACAATTGGAGGACAAGTCTGGTGCCAGCACCCGCGGTAATTCCAGCTCCAAAAGCGTATATTAATGCTGTTGCTGTTAAAGGGTTCGTAGTTGAATTGTGGGCGCCAGTAGGCGCGTGTATGTCGCGGCACCGAAATGGGCCGTGGCGCACGCCCTCTGCGTCCGTGAACACACCGATACAAGAAGCACGGGAGTGGTCCCCCGGAACGCATGTCACGCATGCGGGGGCGTCCGTGACTTTTACTGTGACTAAAAAAGTGCGACCAAAGCAGTCTAGCGACTTGAATTACCAAGCATGGGATAACAAAGCATCAGCCCCAGGGCCACCGTTTCGGCTTTTGTTGGTTTTAGAAGTCCAGGGGAGATTATGGCGCCGCGTGCCGCGCACACACCGTGTGCGTTTCGGCGTTCGCGCCGACGCGTGGTGCCAGGAATGAAGGAGGGTAGTTCGGGGGAGAACGTACTGGCGCGTCAGAGGTGAAATTCTTAGACCGCGCCAAGACGAACTACAGCGAAGGCATTCTTCAAGGATACCTTCCTCAATCAAGAACCAAAGTGTGGGGATCGAAGATGATTAGAGACCGTTGTAGTCCACACTGCAAACCATGACACCCATGAATTGGGGACCGTTTGGCCTGTGGGGTGTTGCGCTTGCGTAGCATTCCCACAGCCAACTACACAAACTTACGTGCCTATTCTGCCGCGGGTCGCCTCGCGCGGCCCGCATACGGGAATATCCTCAGCACGTTGTTGACTCATTCACGCGAAAGCTTTGAGGTTACAGTCTCAGGGGGGAGTACGTTCGCAAGAGTGAAACTTAAAGAAATTGACGGAATGGCACCACAAGACGTGGAGCGTGCGGTTTAATTTGACTCAACACGGGGAACTTTACCAGATCCGGACAGGGTGAGGATTGACAGATGGAGTGTTCTTTCTCGATCCCCTGAATGGTGGTGCATGGCCGCTTTTGGTCGGTGGAGTGATTTGTTTGGTTGATTCCGTCAACGGACGAGATCCAAGCTGCCCAGTAGGGCCCGTGATGGTCCACAGGACAGCATCCCGTCGATGGTGCGCCTCGCGCGTGCCGCCGGCGGTACTATCACAAGAAGGGCCCTTCTCTGCGGGATTCCTTGCCACGCGCAAGGTGAGATTTTGGGCAACAGCAGGTCTGTGATGCTCCTCAATGTTCTGGGCGACACGCGCACTACAATGTCAGTGAGAACAAGACACGCGGCATCTGCCGCTCCCGCTTGATCAAAAGAGCGGGGAAACCACGGAATCACGTAGACCCACTTGGGACCGAGTATTGCAATTATTGGTCGCGCAACGAGGAATGTCTCGTAGGCGCAGCTCATCAAACTGTGCCGATTACGTCCCTGCCATTTGTACACACCGCCCGTCGTTGTTTCCGATGATGGTGCAATACAGGTGATCGGACCGTCGCGTGCCTCACGCGACCGAAAGTTCACCGATATTGCTTCAATAGAGGAAGCAAAAGTCGTAACAAGGTAGCTGTAGGTGAACCTGCAGCTG
>Eukaryota;Excavata;Discoba;Discicristata;Trypanosomatida;Trypanosoma;Trypanosoma sp. 646
TCTGGTTGATTCTGCCAGTAGTCATATGCTTGTTTCAAGGACTTAGCCATGCATGCCTCAGAATCACTGCTTTGCAGGAATCTGCGCATGGCTCATTACATCAGACGTAATCTGCCGCAAACATGTTGCGGTCTCCGCAAAATTGGATAACTTGGCGAAACGCCAAGCTAATACATGAGCTGAAGGGACGCTCTCTGTTATGGGTGGTTTGGCAACTTATCACTTATGGGACGTCCAGCGAATGAATGAAAGTAAAACCAATGCCTTTATTGGCAGTAACACCCAGAAGTGTTGACTCAATTCATTCCGTGCGAAAGCCGATTTACTCGGCGTCTTTTGACGAACAACTGCCCTATCAGCCAGTGATGGCCGTGTAGTGGACTGCCATGGCGTTGACGGGAGCGGGGGATTAGGGTTCGATTCCGGAGAGGGAGCCTGAGAAATAGCTACCACTTCTACGGAGGGCAGCAGGCGCGCAAATTGCCCAATGTCAAAAAAAACGATGAGGCAGCGAAAAGAAATAGAGCCGACAGTCCCACTGGGATTGTCGTTTTCAATGGGGGATATTTAAACCCATCCAAAATCGAGTAACAATTGGAGGACAAGTCTGGTGCCAGCACCCGCGGTAATTCCAGCTCCAAAAGCGTATATTAATGCTGTTGCTGTTAAAGGGTTCGTAGTTGAACTGAGGGCCACCAAGGCGCACTGGTCAGTCCCATCCAATCCGGATTGGTGACCCAGGCCCTTGCGGTCCGTGAACACTCAGAAACAAGAAACACGGGAGCGGTTCCTTCCTGATTTTCGCATGTCATGCATGCCAGGGGGCGTCCGTGATTTTTACTGTGACTAAAAAAGTGTGACCAAAGCAGTCATCCGACTTGAATTAGAAAGCATGGGATAACAAAGGAGCAGCCTATGGGCCACCGTTTCGGCTTTTGTTGGTTTTAAAAGTCCATTGGAGATTATGGAGCTGTGCGACAAGCGGCCGGGTGCGCCTTGCGCGTGCCCGTCGCCTTTGTGGGAAATCAGTGCCGGCGCAGCGCCGTCTTCGGATTGCGGCTGTCCGGTGCCTTCCCTCAACTCGCGGCCTCCAGGAATGAAGGAGGGTAGTTCGGGGGAGAACGTACTGGTGCGTCAGAGGTGAAATTCTTAGACCGCACCAAGACGAACTACAGCGAAGGCATTCTTCAAGGATACCTTCCTCAATCAAGAACCAAAGTGTGGGGATCGAAGATGATTAGAGACCATTGTAGTCCACACTGCAAACGATGACACCCATGAATTGGGGAGTTTTTGGTCGATGTCAGGATCGGGTTTACCTGCTTCCTGACTCACCAAGGATATCAATTTACGTGCATATTCTTTTCGGCTCTTCCAAGAGCCTTTTACGGGAATATCCTCAGCACGTTTTCTTACTTCTTCACGCGAAAGCTTTGAGGTTACAGTCTCAGGGGGGAGTACGTTCGCAAGAGTGAAACTTAAAGAAATTGACGGAATGGCACCACAAGACGTGGAGCGTGCGGTTTAATTTGACTCAACACGGGGAACTTTACCAGATCCGGACAGGGTGAGGATTGACAGATTGAGTGTTCTTTCTCGATCCCCTGAATGGTGGTGCATGGCCGCTTTTGGTCGGTGGAGTGATTTGTTTGGTTGATTCCGTCAACGGACGAGATCCAAGCTGCCCAGTAGGATTCAGAATTGTCCATAGAATAGCAATTCCTTCCGCGGGTTTTACCCAAGGGGGGTGGTATTCATTTGTATCCTTCTCTGCGGGATTCCTCGTTTTGCACGAGGTGAGATTTTGGGCAACAGCAGGTCTGTGATGCTCCTCAATGTTCTGGGCGACACGCGCACTACAATGTCAGTGAGAACAAGAAAAACGACTTTTGTCGCACCTGCTTGATCAAAAGAGCGGGAAAACCCCGGAATCACATAGACCCACTTGGGACCGAGTATTGCAATTATTGGTCGCGCAACGAGGAATGTCTCGTAGGCGCAGCTCATCAAACTGTGCCGATTACGTCCCTGCCATTTGTACACACCGCCCGTCGTTGTTTCCGATGATGGTGCAATACAGGTGATCGGACAGTCGACTGTTTCAGTTGACCGAAAGTTCACCGATATTTCTTCAATAGAGGAAGCAAAAGTCGTAACAAGGTAGCTGTAGGTGAACCTGCAGCTG
>Eukaryota;Excavata;Discoba;Discicristata;Trypanosomatida;Herpetomonas;Leptomonas sp. Nfm
CTGAGAACGTAATCTGCCGCAAAAATCTTGCGGTTTCCGCAAAATTGGATAACTTGGCGAAACGCCAAGCTAATACATGAACCAACCGGGTGTTCTCCATTCCAGACAGTGGGCAACCATTGTCGTGAGACGCCCAGCGAATGAATGATAGTAAAACCAATGCCTTCACTGGCAGTAACACCCAGCAGTGTTGACTCAATTCATTCCGTGCGAAAGCCGGCTTGTTCCGGCGTCTTTTGACGAACAACTGCCCTATCAGCTGGTGATGGCCGTGTAGTGGACTGCCATGGCGTTGACGGGAGCGGGGGATTAGGGTTCGATTCCGGAGAGGGAGCCTGAGAAATAGCTACCACTTCTACGGAGGGCAGCAGGCGCGCAAATTGCCCAATGTCAAAAAAAAACGATGAGGCAGCGAAAAGAAATAGAGTTGTCAGTCCAATTGGATTGTCATTTCAATGGGGGATATTTAAACCCATCCAATATCGAGTAACAATTGGAGGACAAGTCTGGTGCCAGCACCCGCGGTAATTCCAGCTCCAAAAGCGTATATTAATGCTGTTGCTGTTAAAGGGTTCGTAGTTGAATTGAGGGCCGTGAAGGGGTATTTTATCTGGTAAGTCCTTTCCAAGTCGGATTCGGACCCAGACCCTTGCGGTCCGTGAACGAAGATTATTCGGATACAAGAAACACGGGAGTGGTTCCTTCCCTGATCATCGCATGCCATGCATGCCAGGGGGGCGTCCGTGATTTTTACTGTGACTAAAGAAGTGTGACTAAAGCAGTCGTTCGACTTGAATTAGCAAGCATGGGATAACAAAGGANCAGCCTTTAGGCTACCGTTTCGGCTTTTGTTGGTTTTAGAGGTCTATTGGAGATTATGGAGCCGTACGACAAGCGTCCCGTGCCCCTCACCGGGCACTGGCGTCTGTGGCTGGGCTCAACCGCTGGCGGGTCGGCTTTCGGGTCGGCTCGTCCGCGGCGCCCAGTCACTTTGCGGCTTTCAGGAATGAAGGAGGGTAGTTCGGGTGAGAACGTACTGGGGCGTGAGGTGAAATTCTTAGACCGCACCAAGACGAACTACAGCGAAGGCATTCTCAAAGNATACCTTCCTCAATCAAGAACCAAAGTGCGGGGATCGAAGATGATTAGAGACCATTGTAGTCCGCACTGCAAACGATGACACCCATGAATTGGGGACCATTTGGTTGCGCGCCGGGGACTTCCTCGCGAAGCTCCTCGGGCCACCGTTTTACTAACTTACGTGCACATTCTTTTCTGGCCCCGCCTTCACGGGCGGGTGTCCACTTACGGGAATATCCTCAGCACGTTTCTTCTTTCTTCACGCGAAAGCTTGAGGTTACAGTCTCAGGGGGGAGTACGTTCGCAAGAGTGAAACTTAAAGAAATTGACGGAATGGCACCACAAGACGTGGAGCGTGCGGTTTAATTTGACTCAACACGGGGAACTTTACCAGATCCGGACAGGATGAGGATTGACAGATTGAGTGTTCTTTCTCGATTCCCTGAATGGTGGTGCATGGCCGCTTTTGGTCGGTGGAGTGATTTGTTTGGTTGATTCCGTCAACGGACGAGATCCAAGCTGCCCAGTAGATTTCAGAATTGCCCATAGGATAGCAAACTCATCGGCGGGTTTTACCCAACGGTGGGCCGCATTCGGTTGAATTCTTCTCTGCGGGATTCCTTTGTATTTGCACAAGGTGAAATTTTGGGCAACAGCAGGTCTGTGATGCTCCTCAATGTTCTGGGCGACACGCGCACTACAATGTCAGTGAGAACAAGAAAAACGACTTTTGTCGAACCTACTTGATCAAAAGAGTGGGGAAACCCCGGAATCACATAGACCCACTTGGGACCGAGGGTTGCAATTATTGGTCGCGCAACGAGGAATGTCTCGTAGGCGCAGCTCATCAAACTGTGCCGATTACGTCCCTGCCATTTGTACACACCGCCCGTCGTTGTTTCCGATGATGGTGCAATACAGGTGATAGGACAGGCGGAGTCTCATCG
>Eukaryota;Excavata;Discoba;Discicristata;Trypanosomatida;Blastocrithidia;Blastocrithidia sp. HGSB-2009a
TGTTTCAAGGACTTAGCCATGCATGCCTCAGAATAACTGCACTGCAGGAATCTGCGCATGGCTCATTACATCAGATGTAATCTGCCGCAAAAGCTTTGCGGTTTCCGCAATAATGGATAACTTGGCGAAACGCCAAGCTAATACATGAACCAAACGGGTGTTCTCCACTTCAGACGGTGGTTTACCACCGTCGTGAGGCGCCCAGCGAATGAATGAAATTTAAAATCAATGCCTTCACTGGCAGTAACACTCAGAAGTGTTGACTCAATTCATTCCGTGTGAAAGCCGGACTCGTTTCGGCGTCTTTTGACGAACAACTGCCCTATCAGCTAGGATGGCCGTGTAGTGGACTGCCATGGCGTTGACGGGAGCGGGGGATTAGGGTTCGATTCCGGAGAGGGAGCCTGAGAAATAGCTACCACTTCTACGGAGGGCAGCAGGCGCGCAAATTGCCCAATGTCAAAACAAAACGATGAGGCAGCGAAAAGAAATAGAGTTGTCAGTCCATTCGGATTGGCATTTCAATGGGGGATATTTAAACCCATCCAAAATCGAGTAACAATTGGAGGACAAGTCTGGTGCCAGCACCCGCGGTAATTCCAGCTCCAAAAGCGTATATTAATGCTGTTGCTGTTAAAGGGTTCGTAGTTGAACTGTGGGCCGTTGAGGAAGCGTCCTGGTACGTCCTGTCCATTTCGGATCTAGTGACCCAGGACCTCGCGGTCCGTGAACGTACATCGCAAGATTGAAACAAAAAACACGGGAGTGGTTCCTTCCTGAAATCCGCATGTCATGCATGCAACAGGGGGCGTCCGTATTTTTTTACTGTGACTAAAGAAGTGTGACCAAAGCAGTCATTCGACTTGAATTAGAAAGCATGGGATAACAAAGGAGCAGCCTATAGGCTACCGTTTCGGCTTTTGTTGGTTTTAAAGGTCTATTGGAGATTGTGGGGTCGTGCGACCGGTACTCCCGCTAGTACATTCAAGAACTTTGGTCTTGACTTCCTCCTCGGAACGAGCATTTTTGCTTCGGTAGAGGTGGCTTGTTCTTTTGAGGTGTGTGGTCTACCATTGTTCTGTACTAGTTTTAGGTGGTGCCTTCATACGAGCTTAACGTGGCGGGGTGCTTAGACTTCGGTCTCTGTTTCATTCCGTTTCACGTGTTCGTATGGCTTACGACTCTAGGAATGAAGGAGGGTAGTTCGGGGAAGAACGTACTGATGCGTCAGAGGTGGAATTCTTAGACCGCATTGAGACGAACTACAGCGAAGGCATTCTTCAAGGATACCTTCCTCAATCAAGAACCAAAGCGTGGGTATCAAAGATGATTAGAGACCATTGTAGTCCACGCTGCAAACGATGACATCCATGAATTGGGGAATTTTAAAGTGTTGGTGTATATTCGCAAGAATTATACATTTTCACTTGTTTAACCTACGTGCATATTCTATTGCCAGCTGTTTCCTTTACTGGGACAGTTTGGTTTTCAGGGAATATCCTCAGCACGTTATCTGTCTTCTTCACGCGAAAGCTTTGAGGTTACAGTCTCAGGGGGGAGTACGCTCGCAAGAGTGAAACTTAAAGAAATTGACGGAATGGCACCACAAGACGTGGAGCGTGCGGTTTAATTTGACTCAACACGGGGAACTTTACCAGATCCGGACAGGATGAGGATTGACAGATTGAGTGTTCTTTCTCGATTTCTTGAATGGTGGTGCATGGCCGCTTTTGGTCGGTGGAGTGATTTGTTTGGTTGATTCCGTTAACGGACGAGATCCAAGCTGCCCAGTAGGATTCAGAATTGCCCATAGGATAGCAATCTCATCGGCGGGTTTTACCCAACGGTGAGCAGCATTCCGTTGACTCCTTCTCTGCGGGATTCCTTGTTTTTTGCACAAGGTGAGATTTTGGGCAACAGCAGGTCTGTGATGCTCCTCAATGTTCTGGGCGACACGCGCACTACAATGTCAGTGAGAACAAGAAAAATGACTTTTGTCAGACCTACTTGATCAAAAGAGTGGGGAAACCCCGGAATCACGTAGACCCAACTGGGACCGAGGATTGCAATTATTGGTCGCGCAACGAGGAATGTCTCGTAGGCGCAGCTCATCAAACTGTGCCGATTACGTCCCTGCCATTTGTACACACCGCCCGTCGTTGTTTCCGATGATGGTGGAATACAGGTGATCGGACAGGCGGATGTTACATCTGCCCGAAAGTTCACCGATATTTCTTCAATAGAGGAAGCAAAAGTCA
>Eukaryota;Excavata;Discoba;Discicristata;Neobodonida;Neobodo;Neobodo designis
CAGTAGTCATATGCTTGTTTCAAGGACTAAGCCATGCATGCCTAAGAATAACTGCTTTGCAGGAGTCTGCGCATGGCTCATTACATCAGACGCAATCTGCCGCAAAAATGTTGCGGTTTCCGCAAAAATGGATAACTTGGCGAAACGCCAAGCTAATACATGAATCTTTATTGGCGTCCTCCACTCACGCGGCCTTGTTCTTCGGGACTTGGTCGTAGCGAGGCGCCTTGCGAATGAATGAAATTAAAACCAATGCCCTTCACGGGGCAGCAACACGAAGCAGTGTTGAATCAATTCATTCCGTGCGAAAGCCGGTTTACCGGCGTCTTCTGATGAACAACTGCCCTATCAGCCAGTGATGGCCGTGTAGTGGACTGCCATGGCGTTGACGGGAGCGGGGGATTAGGGTTCGATTCCGGAGAGGGAGCCTGAGAAACGGCTACCACTTCTACGGAGGGCAGCAGGCGCGTAAATTGCCCAATGACAAAAAACGTTGAGGCAGCGAAAAGAAATAGGTCTCTTAAACGTCTCTACGGCGTTTGGGAGTTGCAATGGGGGATATTTAAAGCCATCCAATATCGAGTAACAATTGGAGGACAAGTCTGGTGCCAGCACCCGCGGTAATTCCAGCTCCAAGAGCGTATATTAACGCTGTTGCTGTTAAAGGGTTCGTAGTTGAACTGAGGGCTGCCAAGGAGACAGATCCGTCCCATCCTCCGGATCGGCGACCTCTGCTCTTGCAGCCCGTGAACTTCAGAAACAAACATCGCGGGATTGTTTCCTTCCAGCCACGCATACAATGTATGTAGGAAGGCGCCCGTGTGTCTTACTGTGACTAAAAAAGCGCGACCAAAGCAGTCGTTCCGACTTGAATTTGAAAGCATGGGATAACGAAGCCACCTACGGGTTACCGTTTCGGCTTTTGTTGGTTTTAAAGATCTGTGGGAGATTATGGCTTCTGCATTGACAAGCGGTTCGGGGTCTCGTCCCCACGCCTCCGCCTCACGGCGGCTTGCAGGGCCCTGAATGAAGGAGGGTTGTTCGGGGGAGAACGTACTTGAGCGTGAGAGGTGAAATTCTTAGACCGCTCAAAGACGAACTACAGCGAAGGCATTCTCCAAGGATACCTTCCTCAATCAAGAACCAAAGTGTGGAGATCGAAGATGATTAGAGACCATTGTAGTCCACACCACAAACGATGACCCCCACGAATTGGGGAGTTTTTGGCAGTGGGTCCGTCGGCCTTCCGGCCGTCAGGCCCCTCCAAGAAAGAATACAATTTACGTGCATATTCCATTGGCGCAAGCCGATTAACGGGAATATCCTCAGCACGTTCTTTTTCTTCACGCGAAAGCTCGAGGTTACAGTCTCAGGGGGGAGTACGTTCGCAAGAGTGAAACTTAAAGAAATTGACGGAATGGCACCACAAGACGTGGAGCGTGCGGTTTAATTTGACTCAACACGGGGAACTTTACCAGATCCGGACAGGGTGAGGATTGACAGATTGAGTGTTCTTTCTCGATCCCCTGAATGGTGGTGCATGGCCGCTTTTGGTCGGTGGAGTGATTTGTTTGGTTGATTCCGTCAACGGACGAGATCCAGGCCGCCTAGTAAGAAACCAAAATCTTCCAAAGAAAGCAATTTCCTGCTTGACTTCGGTCGACGGGAATCACCTTTGGTTGGTTTCTTCTTTGCGGGATTCCTTGCTTTGCGCAAGGTGAGATTCTGGGCAACAGCAGGTCTGTGATGCTCCTCAATGTTCTGGGCGACACGCGCACTACAATGTCAGTGAGAACAAGATTACCGACCTTCTGATCGGACCCGCTTGATTCAAAAGAGCGGGGAAACATCGGAATCACATCGACCCACTTGGGACCGAGGATTGCAATTATTGGTCGCGCAACGAGGAATGTCTCGTAGGCGCAGCTCATCAAACTGTGCCGATTACGTCCCTGCCATTTGTACACACCGCCCGTCGTTGTTTCCGATGATGGTGCAATACAGGTGATCGGACAGACGAACCTTTGGTTTGTTTGAAAGTTCACCGATATTTCTTCAATAGAGGAAGTAAAAGTCGTAACAAGGTAGCTGTAGGTGAACCTGCAG
>Eukaryota;Excavata;Discoba;Discicristata;Trypanosomatida;Trypanosoma;Trypanosoma triglae
TCTGGTTGATTCTGCCAGCAGTCATATGCTTGTTTCAAGGGCTTAGCCATGCATGCCTCAGAATCACTGCATTTGCAGGAATCTGCGCATGGCTCATTACATCAGACGTAATCTGCCGCAAACATGTTGCGGTTTCCGCATTATTGGATAACTTGGCGAAACGCCAAGCTAATACATGAGCAGAAGGAACGCTCTCTGCACCAGGTTGCGGGGCGACTCGCAGCCTATGGGACGTTCAGCGAATGAATGAAAGTAAGACCAATGCCCCTTTTAGGGGCAGTAACACCCAGACGTGTTGACTCAATTCATTCCGTGCGAAAGCCGGCTTGTCCCGCGTCTTTTGACGAACAACTGCCCTATCGCCGGTGATGGCCGTGTAGTGGACTGCCATGGCGTTGACGGGAGCGGGGGTTAGGGTTCGATTCCGGAGAGGGAGCCTGAGAAATAGCTACCACTTCTACGGAGGGCAGCAGGCGCGCAAATTGCCCAATGTCAAAACAAAACGATGAGGCAGCGAAAAGAAATAGAGCCTGCAGTCCCAATTGGGATTGTTGAACTGAATGGGGGATATCTAACATCATCCAAAATCGAGTAACAATTGGAGGACAAGTCTGGTGCCAGCACCCGCGGTAATTCCAGCTCCAAAAGCGTATATTAATGCTGTTGCTGTTAAAGGGTTCGTAGTTGAATTGAGGGCCTCTGAGGCGCACTGGTATGTCCCGTCCACTTTGGATAGGTGACCCAGGCCCTTGTGGTCCGTGAACATTCAGAAACAAGAAACACGGGAGTGGTTCCTTCCTGATCTTCGCATGTCATGCATGCCAGGGGGCGTCCGTGATTTTTACTGTGACTAAAAAAGTGTGACCAAAGCAGTCATCCGACTTGAATTAGAAAGCATGGGATAACAAAGGGAGCAGCCTATGTGCTACCGTTTCGGCTTTTGTTGGTTTTAAAAGCTCATTGGAGATTATGGGGTTTGTGCACCAGCGGTCGGGTGTCGTGCCTCACTTAATTGTGTGGTAGCCCGTCGCCTTTGTGGGAAATTTTGCCTCCTCTCTCGAATCACCGCCATTTTCCACCTCGCGTGCGAATGTGGCGGTGCTCTTTGTGGGATGTGTGGTTTTCCTGCAACTCACTGCTTCCAGGAATGAAGGAGGGTAGTTCGGGGGAGAACGTACTGGTGCGTCAGAGGTGGAATTCTTAGACCGCACCAAGACGAACTACAGCGAAGGCATTCTTCAAGGATACCTTCCTCAATCAAGAACCAAAGTGTGGGGATCGAAGATGATTAGAGACCATTGTAGTCCACACTGCAAACGATGACACCCATGAATTGGGGAGTTTTTGGTCGCAGCGTCTCGCCGGATTAATCTCGTGCGGCGCCTGGCCAATGTTATCAATTTACGTGCATATTCTTTTAGGTTTACCGCAAGGTGGCCTTTTTTTACGGGAATATCCTCAGCACGTTTTCTTACTTCTTCACGCGAAAGCTTTGAGGTTACAGTCTCAGGGGGGAGTACTTTCGCAAGAGTGAAACTTAAAGAAATTGACGGAATGGCACCACAAGACGTGGAGCGTGCGGTTTAATTTGACTCAACACGGGGAACTTTACCAGATCCGGACAGGGTGAGGATTGACAGATTGAGTGTTCTTTCTCGATCCCCTGAATGGTGGTGCATGGCCGCTTTTGGTCGGTGGAGTGATTTGTTTGGTTGATTCCGTCAACGGACGAGATCCAAGCTGCCCAGTAGGATTCCGAATTGCCCATAGGATAGCAATCTCTTCCGCGGGTTTTACCCAAGGGAGTGCGGTATTCGTCTGTATCCTTCTCTGCGGGATTCCTTGTTTTGCACAAGGTGAGATTTTGGGCAACAGCAGGTCTGTGATGCTCCTCAATGTTCTGGGCGACACGCGCACTACAATGTCAGTGAGAACAAGAAAACCGACTCATGTCGTACCTACTTGATCAAAAGAGTGGGGAAACACCGGAATCACATAGACCCACTTGGGACCGAGTATTGCAATTATTGGTCGCGCAACGAGGAATGTCTCGTAGGCGCAGCTCATCAAACTGTGCCGATTACGTCCCTGCCATTTGTACACACCGCCCGTCGTTGTTTCCGATGATGGTGCAATACAGGTGATCGGACAGTCGAGTGCTTCACTTGACCGAAAGTTCACCGATATTGCTTCAATAGAGGAAGCAAAAGTCGTAACAAGGTTGCTGTAGGTGAACCTGC
>Eukaryota;Excavata;Discoba;Discicristata;Parabodonida;Parabodo;Parabodo caudatus
GGTTGATTCTGCCAGTAGTCATATGCTTGTTTCAAGGATTAAGCCATGCATGCCTCAGAATAACTGCATTGCAGGAATCTGCGCATGGCTCATTACATCAGACGTAATCTGCCGCAATAGCTTTGCGGTCTCCGCATTATTGGATAACTTGGCGAAACGTCAAGCTAATACATGAACTAATGCAAACCTCTTCGGAGTTTTGCTGCGAATGAATGAAATTAAAACCAATGCCGCGGACGCGGCAGCAACACAGTAGTGTTGACTCAATTCATTCCGTGCGAAAGCTGGTTTACCAGCGTCTTTTGACGAACAACTGCCCTATCAGCTTGTGTTGGCAGTGTAGTGGACTGCCAAGGCTTTGACGGGAGCGGGGGATTAGGGTTCGATTCCGGAGAGGGAGCCTGAGAAATAGCTACCACTTCTACGGAGGGCAGCAGGCGCGCAAATTGCCCAATGTCAAAAAAAAACGATGAGGCAGCGAAAAGAAATAGGGCCTGCAGACGGTTTACCGTATGTGGGATACAATGGGGGATATTTAATGCCATCCAATATCGAGTATCAATTGGAGGACAAGTCTGGTGCCAGCACCCGCGGTAATTCCAGCTCCAAAAGCGTATATTAACGCTGCTGCTGTTAAAGGGTTCGTAGTTGAATTGTGGCTTGCAAATCCGCTGTCCCGTCCTCTTGAGGGCGCCAGCGCTTGCTTGCCGTGAACATTCGAAACACAAAACACGGGATTGGTTCCTTTCCAACTACGCATGTCATGCATGCGGAAAGGCGCCCGTGATTTTTACTGTGACTAAAAAAGCGCGACCAAAGCAGTCGTTCGACCTGTATTTTCAAGCATGGGATAACAAAGCTAACCTTCGGATATTTCCGGTTTCGGCTTTTGTTGGTTTTAACAGTCCGTAGGACATTATAAGTGAGTGTGACAGCCCTTTCGGGGGTTCCGGCTTGCCGGTTCATTTCGCTTCAGAATGAAAGAGGGTTGTCGGGGGAGAACGTACTGAGGCGTGAGAGGTGAAATTCTTAGACCGCCTTAAGACGAACTACAGCGAAGGCATTCTCCAAGGATACCTTCCTCAATCAAGAACCAAAGTGTGGAGATCGAAGATGATTAGAGACCATTGTAGTCCACACCACAAACGGTGACACCCATGAATTGGGGATTTTTTGGTTGTTCGTGGTTGGGCTTGCTCAACTACGATCACCAATATATCAATTTACGTGCACGTTCAACACCCCTCACGGGGATTACGGGAACATCCTCAGCACGTCTTTTATTCCTTCACGCGAAAGCTTTGAGGTTATAGTCTCAGGGGGGAGTACGTTCGCAAGAGTGAAACTTAAAGAAATTGACGGAATGGCACCACAAGACGTGGAGCGTGCGGTTTAATTTGACTCAACACGGGGAACTTTACCAGATCCGGAGAGGGTGAGGATTGACAGATTGAGTGTTCTTTCTCGATCCCTTCAATGGTGGTGCATGGCCGCTTTTGGTCGGTGGAGTGATTTGTTTGGTTGATTCCGTCAACGGACGAGATCCAAGCTGCCCAGTAGAAACCAGGATTGTCCAAAAGACAGCAATCTTCTGTCCTGCTTCGGCAGTCAGGAGTTCCATCCAGTTGGTTTCTTCTCTGCAGGATTCCTTGTTTTGCACAAGGTGAGATTTTGGGCAACAGCAGGTCTGTGATGCTCCTCAATGTTCTGGGCGACACGCGCACTACAATGTCAGTGAGAACAAGATTCCCGTAACAAGGAGTCCTGCTTGATTCAAAAGAGCGGGGAACCACCGGAATCACATAGACCCGATTGGGACCGAGGATTGCAATTATTGGTCGCGCAACGAGGAATGTCTCGTAGGCGCAGCTCATCAAACTGTGCCGATTACGTCCCTGCCATTTGTACACACCGCCCGTCGTTGTTTCCGATGGATGGCGAAATACAGGTTGTTGGACTGGCCTTGTGCCGGGAAGATAACCGATATTTAATCATTAGAGGAAGCAAAAGTCGTAACAAGGTAGCTGTAGGTGAACCTGCAGCTG
>Eukaryota;Excavata;Discoba;Discicristata;Eubodonida;Bodo;Bodo saltans
TCTGGTTGATTCTGCCAGTAGTCATATGCTTGTTTCAAGGACTAAGCCATGCATGCCTCAGAATCACTGCATTGCAGGAATCTGCGCATGGCTCATTACATCAGACGTAATCTGCCGCAAAAATCTTGCGGTTTCCGCAACAATGGATACCTTGGCGAAACGCCAAGCTAATACATGAACCAATCGGACGTTCTCCATCAACTCGGCGCGGGTCAAACCGTGTCGAAGCGAGTCGTCCTGCGAATGAATGAAAGTAAAACCAATGCCGCGCTCAGCGGCAGCAGCACTCAGAAGTGTTGACTCAATTCATTCCGTGCGAAAGCTGAGCTTGCTCAGCGTCTTTTGACGAACAACTGCCCTATCAGCCAGCGATGGCCGTGTAGTGGACTGCCATGGCGTTGACGGGAGCGGGGGATTAGGGTTCGATTCCGGAGAGGGAGCCTGAGAAATAGCTACCACTTCTACGGAGGGCAGCAGGCGCGCAAATTGCCCAATGTCAAAAAAAACGATGAGGCAGCGAAAAGAAATAGGCCTTCTAGTCACATTGTGATTGGAAGATACAATGGGGGATATTTAAAGCCATCCAAAATCGAGTAACAATTGGAGGACAAGTCTGGTGCCAGCACCCGCGGTAATTCCAGCTCCAAAAGCGTATATTAACGCTGTTGCTGTTAAAGGGTTCGTAGTTGAACTGTGGGCCGCTCAAGGTTCTCAAGCAAGTCCCGCCCACTTCGGGTTGGCGACCCTTGGCCTTGCGGTTCGTGAACATTTCAGAAACAAAAACCACGGGAGTGGTTCCCTTCCCATTTTCGCATGTCATGCATGCGGGGGGGCGCCCGTGATTTTTTACTGTGACTAAAGAAGCGCGACCAAAGCAGTCAATCGACTTGAATTAGAAAGCATGGGATAACAAAGGAGCAACCTACGGTACTACCGTTTTTGGCTTTTGTTGGTTTTAAAGGTCTGTGGGAGATCAAGGGCGTGGCTTGTTTGGCCGTTTGGGTTCGCTCATCGTCCAATTTTTTGTCTTTGTGGGGTTTACCTCGCACTGTATAACTGGTCCGCCCAGGAATGAAGGAGGGTTGTTCGGGGGGGAACGTACTGGGGCGTGAGAGGTGAAATTCTTAGACCGCCCCAAGACGAACTACAGCGAAGGCATTCTCCAAGGATACCTTCCTCAATCAAGAACCAAAGTGTGGAGATCGAAGATGATTAGAGACCATTGTAGTCCACACCACAAACGGTGACACCCATGAATTGGGGAGTACCTCCCGACGTGGGGGCGCGGGGGCAACCCCGGACAGCCACTCACGCGGGAAACATACATCAATTTACGTGCATATTCAACTGCGCTGGTCCTCACGGGCCAGCGCCCACGGGAATATCCTCAGCACGTTCTTTTATTCCTTCACGCGAAAGCTTTGAGGTTACAGTCTCAGGGGGGAGTACGTTCGCAAGAGTGAAACTTAAAGAAATTGACGGAATGGCACCACAAGACGTGGAGCGTGCGGTTTAATTTGACTCAACACGGGGAACTTTACCAGATCCGGACAGGGTGAGGATTGACAGATTGAGTGTTCTTTCTCGATCCCCTGAATGGTGGTGCATGGCCGCTTTTGGTCGGTGGAGTGATTTGTTTGGTTGATTCCGTCAACGGACGAGATCCAAGCTGCCCAGTAGGAACCAGGATTGTCAATTATCGACAGCAATCTTCGCGTTGGCTACGGTCAACAGGAGTTACCTCCAGTGGGTTTCTTCTCTGCAGGATTCCCTGCTTTGCGCAGGGTGAGATTTTGGGCAACAGCAGGTCTGTGATGCTCCTCAATGTTCTGGGCGACACGCGCACTACAATGTCAGTGAGAACAAGAATCCCGACCACCTAGTCGGACCCACTTGATCCAAAAGAGGGGGGAATCACCGGAATCACGTAGACCCAATTGGGACCGAGGATTGCAATTATTGGTCGCGCAACGAGGAATGTCTCGTAGGCGCAGCTCATCAAACTGTGCCGATTACGTCCCTGCCATTTGTACACACCGCCCGTCGTTGTTTCCGATGATGGCGTAATGCAGGTGATCGGACGAGCAGACGTTTTCGTCAGCCCGAAAGTTCACCGACATTTCTTCAATAGAGGAAGCAAAAGTCGTAACAAGGTAGCTGTAGGTGAACC
>Eukaryota;Excavata;Discoba;Discicristata;Trypanosomatida;Trypanosoma;Trypanosoma sp. pseudobagri
CATATGCTTGTTTCAAGGACTTAGCCATGCATGCCTCAGAATCACTGCACTTGCAGGAATCTGCGCATGGCTCATTACATCAGACGTAATCTGCCGCAAACATGTTGCGGTCTCCGCATTATTGGATAACTTGGCGAAACGCCAAGCTAATACATGAGTAGAAGGAACGCTCTCTGTATCGGGTAGTGGGGCAACTCACTGCTTATGGGACGTTCAGCGAATGAATGAAAGTAAAACCAATGCCTTTTTGGCAGTATCACCTAGAAGTGTTGACTCAATTCATTCCGTGCGAAAGCCGGATTTTCCGGCGTCTTTTGACGAACAACTGCCCTATCAGCCAGTGATGGCCGTGTAGTGGACTGCCATGGCGTTGACGGGAGCGGGGGATTAGGGTTCGATTCCGGAGAGGGAGCCTGAGAAATAGCTACCACTTCTACGGAGGGCAGCAGGCGCGCAAATTGCCCAATGTCAAAACAAACGATGAGGCAGCGAAAAGAAATAGAGCCGACAGTCCCAATTGGGATTGTCGTATTCAATGGGGGTTATTTAATACCATCCAATATCGAGTAACAATTGGAGGACAAGTCTGGTGCCAGCACCCGCGGTAATTCCAGCTCCAAAAGCGTATATTAATGCTGTTGCTGTTAAAGGGTTCGTAGTTGAATTGAGGGCCTCTGAGGCGCACTGGTATGTCCCGTTCACTTCGAATTGGTGACCCAGGCCCTTGTGGTCCGTGAACATTCAGAAACAAGAAACACGGGAGTGGTTCCTTCCTGATTTTCGCATGTCATGCATGCCAGGGGGCGTCCGTGATTTTTACTGTGACTAAAAAAGTGTGACCAAAGCAGTCATCCGACTTGAATTAGAAAGCATGGGATAACAAAGGAGCGGCCTATGAGTTACCGTTTTGGCTTTTGTTGGTTTTAAAGGCTCATTGGAGATTATGGAGTTGTGCGACAAGCGGCCGGGGTGCCCATTTTTGTGTACCCCGTCGCCTTTGTGGGAAATCCGTACCGATGCAGGGCGCGGCTTCGGCTTGCGCTCCTCGCGGTGCCTTCCCTCAACTCACTGCTTCCAGGAATGAAGGAGGGTAGTTTCGGGGGAGAACGTACTGGTGCGTCAGAGGTGAAATTCTTAGACCGCACCAAGACGAACTACAGCGAAGGCATTCTTCAAGGATACCTTCCTCAATCAAGAACCAAAGTGTGGGGATCGAAGATGATTAGATACCATTGTAGTCCACACCACAAACGATGACACCCATGAATTGGGGTTTTTTTGGTGGTGGCGCGTGGGGTTTACCTCGCTCGTCTCCCCAAATTTTCAAATTTACGTGCATTTTCAATTAGCCTTCACAGGCTTTAACGGGAATATCCTCAGCACGTTTTTTATTTCTTCCACGCGAAAGCTTGAGGTTATAGTCTCAGGGGGGAGTACGTTCGCAAGAGTGAAACTTAAAGAAATTGACGGAATGGCACCACAAGACGTGGAGCGTGCGGTTTAATTTGACTCAACACGGGGAACTTTACCAGATCCGGACAGGGTGAGGATTGACAGATTGAGTGTTCTTTCTCGATCCCTTGAATGGTGGTGCATGGCCGCTTTTGGTCGGTGGAGTGATTTGTTTGGTTGATTCCGTCAACGGACGAGATCCAAGCTGCCCAGTAGGAACCAGGATTGTCCAAAAGACAGCAATCTTTCGCGTACTTCGGTACAAGGAAGCTACCTCCAGTTGGTTTCTTCTCTGCAGGATTCCTTGTCTCTCGCAAGGTGAGATTTTGGGCAACAGCAGGTCTGTGATGCTCCTCAATGTTCTGGGCGACACGCGCACTACAATGTCAGTGAGAACAAGATTCCCTTACAGGAGTCCTGCTTGATTCAAAAGAGCGGGGAATCACCGGAATCACATAGACCCAATTGGGACCGAGGATTGCAATTATTGGTCGCGCAACGAGGAATGTCTCGTAGGCGCAGTTCATCAAACTGTGCCGATTACGTCCCTGCCATTTGTACACACCGCCCGTCGTTGTTTCCGATGATGGTGCAATACAGGTGATCGGACTGTGCGGGTTTCTAATCCGCCGGAAAGACCACCGATATTTCTTCAATAGAGGAAGCAAAAGTC
>Eukaryota;Excavata;Discoba;Discicristata;Parabodonida;Cryptobia;Cryptobia bullocki
CATATGCTTGTTTCAAGGACTAAGCCATGCATGCCTCAGAATAACTGCTTTGCAGGAATCTGCGCATGGCTCATTATCTCAGATATAATCTGCCGCAAAAATCTTGCGGTTTCCGCAAAACTGGATAACTTGGCGAAAAGTCAAGCTAATACATGAACCAATCGGAATCTCTCCGTTCGGGGCAACCCTGTGAGAATTCCAGCGAATGAGTGAAATTAAAACCTACGCCACGTACGTGGCAGCAACACCCAGCAGTGTTGACTCAATTCATTCCGTGCGAAAGCTGGGCAACCAGCGTCTTTTGACGAATAACTGCTCTATCAGCTAGTGATGGCCGTGTAGTGGACTGCCATGGCGTTGACGGAAGCGGGGGATTAGGGTTCGATTCCGGAGAGGGAGCCTGAGAAATAGCTACCACTTCTACGGAGGGCAGCAGGCGCGCAAATTGCCCAATGTCAAAAAAAAAGATGAGGCAGCGAAAAGAAATAGGCCTCCCAGACTTCGGTTTGGGAGACAATGGGGGATATTTAATGCCATCCAAAATCGAGTATCAATTGGAGGACAAGTCTGGTGCCAGCACCCGCGGTAATTCCAGCTCCAAAAGCGTATATTAACGCTGTTGCTGTTAAAGGGTTCGTAGTTGAATTGTGGGCTAGCCGAGAGCTTCGATCAGTCCTTCATGGGCCTCGACTCTTCTAGCTCGTGAACATTCGAAACAAGTAACACGGGAGTGGTTCCTTCCCTATTCTCGCATGTAATGCATGCTGGGGGGCGCCCGTGATTTTTACTGTGACTAAAAAAGTGTGACCAAAGCAGTCATCCGACCTGAATTATCAAGCATGGGATAACAAAGGAGCAACCTACGGTACTTTTCCGTTATGGCTTTTGTTGGTTTTAATAGTCTGTGGGACATTGTAGGAATGTGTGACAAGGGGCGCTCCTTCGGCGCGCCTCCTCCTGGGCAACCGGGCTCACATTTCTCGGAATGAAGGAGAGTGGTTCGGGGGAGAACGTACTTGAACGTGAGAGGTGAAATTCTTAGACCGCTCAAAGACGAACTACAGCGAAGGCATTCTCCAAGGATACTTTCCTCAATCAAGAACCAAAGTGTGGAGATCGAAGATGATTAGAGACCATTGTAGTCCACACCACAAACGATGACACCCATGAATTGGGGTTTTTTTGGCGGCGGCGAGTGGGGTTTACCTCGCTCGTCTCCTCAAATTTTCAAATTTACGTGCATTTTCAATTAGCCTTCACAGGCTTTAACGGGAATATCCTCAGCACGTTTTTTATTTCTTCCACGCGAAAGCTTGAGGTTATAGTCTCAGGGGGGAGTACGTTCGCAAGAGTGAAACTTAAAGAAATTGACGGAATGGCACCACAAGACGTGGAGCGTGCGGTTTAATTTGACTCAACACGGGGAACTTTACCAGATCCGGACAGGGTGAGGATTGACAGATTGAGTGTTCTTTCTCGATCCCTTGAATGGTGGTGCATGGCCGCTTTTGGTCGGTGGAGTGATTTGTTTGGTTGATTCCGTCAACGGACGAGATCCAAGCTGCCCAGTAGGAACCAGGATTGTCCAAAAGACAGCAATCTTTCGCGTACTTCGGTACAAGGAAGCTACCTCCAGTTGGTTTCTTCTCTGCAGGATTCCTTGTCTCTCGCAAGGTGAGATTTTGGGCAACAGCAGGTCTGTGATGCTCCTCAATGTTCTGGGCGACACGCGCACTACAATGTCAGTGAGAACAAGATTCCCTTACAGGAGTCCTGCTTGATTCAAAAGAGCGGGGAATCACCGGAATCACATAGACCCAATTGGGACCGAGGATTGCAATTATTGGTCGCGCAACGAGGAATGTCTCGTAGGCGCAGTTCATCAAACTGTGCCGATTACGTCCCTGCCATTTGTACACACCGCCCGTCGTTGTTTCCGATGATGGTGCAATACAGGTGATCGGACTGTGCGGGTTCCATATCCGCCGGAAAGACCACCGATATTTCTTCAATAGAGGAAGCAAAAG
>Eukaryota;Excavata;Discoba;Discicristata;Trypanosomatida;Leptomonas;Leptomonas jaculum
TATGCTTGTTTCAAGGACTTAGCCATGCATGCCTCAGAATAACTGCTTTGCAGGAATCTGCGCATGGCTCATTACATCAGATGTAATCTGCCGCAAAAGCTTTGCGGTCTCCGCAACAATGGATAACTTGGCGAAACGCCAAGCTAATACATGAACCAACCGGGCGTTCTCCACTCCAGGCGGTGGGCAACCATCGTCGCGAGACACCCAGCGAATGAATGAAATTCAAAATCAATGCCTTCACTGGCAGTAACACTCAGCAGTGTTGACTCAATTCATTCCATGCGAAAGCCGGGAAACCGGCGTTTTTTGACGAACAACTGCCCTATCATGCTAGGATGGCCGTGTAGTGGACTGCCATGGCGTTGACGGGAGCGGGGGATTAGGGTTCGATTCCGGAGAGGGAGCCTGAGAAATAGCTACCACTTCTACGGAGGGCAGCAGGCGCGCAAATTGCCCAATGTCAAAACAAAACGATGAGGCAGCGAAAAGAAATAGAGTTTTCAGTCCATTCTGGATTGGAATTTCAATGGGGGATATTTAAACCCATCCAATATCGAGAAACAATTGGAGGACAAGTCTGGTGCCAGCACCCGCGGTAATTCCAGCTCCAAAAGCGTATATTAATGCTGTTGCTGTTAAAGGGTTCGTAGTTGAACTGTGGGCCGTGTTAGGAAGCGTCCTGGAATGTCCCCTTCTCTTTTGAAATCGGGACACAGGACCTCGCGGTCCGTGAACGTACCATATGCCACGCACACGCGTGGTTGAAACAAAAAGCACGGGAGTGGTTCCTTCCTGAATTCCGCATGTCATGCATGCATCAGGGGGCGTCCGTGATTTTTTACTGTGACTAAAGAAGTGTGACCAAAGCAGTCATCCGACTTGAATTAGAAAGCATGGGATAACAAAGGAGCAGCCATTAGGCTACCGTTTCGGCTTTTGTTGGTTTTGAAGGTCTATTGGAGATTATGGGGTTGTGCGACAAGCGCTCCCTTCCACATATTACGGCGGGAACCGCGTGTGGTGTGCGTGCGCATGTGCACTCGTGTGCGTGCGTGCGTGCAACCGCCTCCACGGTCACTTTGCCGATGTGGTCGGTGGCGCCTTTGGGTGGGATTTCTTCGCGAGTTGGGGGCAGTGGCGTTCTTGTGGGTGTGCGTTCGCGCCGCTCATACCCGTCCCTTGTTCCCCTTCCCGCGTACCCGCTCAACTTGCGACCCTAGGAATGAAGGAGGGTAGTTCGGGGGAGAACGTACTGGGGCGTCAGAGGTGGAATTCTTAGACCGCACCAAGACGAACTACAGCGAAGGCATTCTTCAAGGATACCTTCCTCAATCAAGAACCAAAGCGTGGGGATCGAAGATGATTAGAGACCATTGTAGTCCACGCTGCAAACGATGACACCCATGAATTGGGGAGTCTTTTTGGGTGCTTTTGCGCGTGTGCTGCGTGCTCGTCACACACACACCGCACACCCATTTTACCAATCTTACGTACATATTCTATTATGCCCGCATTCCTTTACCGGGGTGTTGGGTTTTTTACGGGAATATCCTCAGCACGTTATCTGTCTTCTTCACGCGAAAGCTTTGAGGTTACAGTCTCAGGGGGGAGTACGCTCGCAAGAGTGAAACTTAAAGAAATTGACGGAATGGCACCACAAGACGTGGAGCGTGCGGTTTAATTTGACTCAACACGGGGAACTTTACCAGATCCGGACAGGATGAGGATTGACAGATTGAGTGTTCTTTCTCGATTTCCTGAGTGGTGGTGCATGGCCGCTTTTGGTCGGTGGAGTGATTTGTTTGGTTGATTCCGTCAACGGACGAGATCCAAGCTGCCCAGTAGAACTCAGGATTATTCATAGGATAGCAATCTCAGCGGCGGGTTTTACCCAACGTTTGAGCAGCATCCAGTCGAGTTCTTCTCTGCGGGATTCCTTGTTTTTTGCACAAGGTGAGATTTTGGGCAACAGCAGGTCTGTGATGCTCCTCAATGTTCTGGGCGACACGCGCACTACAATGTCAGTGAGAACAAGAAAAATGACTTTTGTCAGACCTGCTTGATCAAAAGAGCGGGGAACCCCCGGAATCACGTAGACCCAGTTGGGACCGAGGATTGCAATTATTGGTCGCGCAACCAGGAATGTCTCGTAGGCGCAGCTCATCAAACTGCGCCGATTACGTCCCTGCCATTTGTACACACCGCCCGTCGTTGTTTCCGATGATGGTGGAATACAGGTGATCGGACCGGCGGATATCTTTCTGCCAGAAAGTTCACCGATATTTCTTCAATAGAGGAA
>Eukaryota;Excavata;Discoba;Discicristata;Trypanosomatida;uncultured;Trypanosomatidae sp. Ch14
GTTTCAAGGACTTAGCCATGCATGCCTCAGAATAACTGCACTGCAGGAATCTGCGCATGGCTCATTACATCAGATGTAATCTGCCGCAAAAGCTTTGCGGTTTGCCGCAACAATGGATAACTTGGCGAAACGCCAAGCTAATACATGAACCAACCGGGCGTCCTCCATTCCAGGCGGTGGGTCACACCATCGTCGTGAGGCGCCCAGCGAATGAATGAAATTTAAAACCAATGCCTTCACTGGCAGTAACACCCAGAAGTGTTGACTCAATTCATTCCGTGCGAAAGCCGAATTCTTCGGCGTTTTTTGACGAACAACTGCCCTATCATGCTAGGATGGCCGTGTAGTGGACTGCCATGGCGTTGACGGGAGCGGGGGATTAGGGTTCGATTCCGGAGAGGGAGCCTGAGAAATAGCTACCACTTCTACGGAGGGCAGCAGGCGCGCAAATTGCCCAATGTCAAAACAATACGATGAGGCAGCGAAAAGAAATAGAGTGGTCAGTCCTATTAGGATTGGCTTTTCAATGGGGGATATTTAGACCCATCCAAAATCGAGAAACAATTGGAGGACAAGTCTGGTGCCAGCACCCGCGGTAATTCCAGCTCCAAAAGCGTATATTAATGCTGTTGCTGTTAAAGGGTTCGTAGTTGAACTGTGGGCCGTGTTCAAGGAAGCGTCGTGGAATGTCCCATCCTTTCTGGATTTCGGTGACACACGACCTCGCGGTCCGTGAACGTACACGTCGCGCAAGCGACTGAAACAAAAAGCACGGGAGTGGTTCCTTCCTGAATTCCGCATGTCATGCATGCACCAGGGGGCGCCCGTGATTTTTTACTGTGACTAAAGAAGTGCGACCAAAGCAGTCAAACGACTTGAATTAGAAAGCATGGGATAACAAAGGAGCAGCCATTAGGCTACCGTTTCGGCTTTTGTTGGTTTTAAAGGTCTATTGGAGATTATGGGGTCGTGTGACCAGTGCTCCCTTCCACACGCTCATGGCGTTTGTTGGTCTAATGCTGTGTGGCGCGCGCGGTACTCACGTGCCGTGCGTCCCTGCGCAGCCTCTTACCGGCATTCGCCTGTGTGGTCGGTGGCGCCTTTGGGTGCGCGTTATCACTTGGTGTCCGACCGCCCGCCTCCACACTCCCTCACGGGTGTGTGTGCGGGTGTGCGCCTGGCATCTTGTGTGCACACCCAACTCGCGACTCTAGGAATGAAGGAGGGTAGTTCGGGGGAGAACGTACTGGTGCGTCAGAGGTGGAATTCTTAGACCGCACCAAGACGAACTACAGCGAAGGCATTCTTCAAGGATACCTTCCTCAATCAAGAACCAAAGCGTGGGGATCGAAGATGATTAGAGACCATTGTAGTCCACGCTGCAAACGATGACACCCATGAATTGGGGAGTTTCAGGGTGCCCTGCGTTTGTGTGCCCTCCGGGGTCTGTGGCTCCCCACACACACACCTTCACCGGTGCGCTGTGTGCGGTCCACCCCCGGAACACCTTACGCACACCCATTTTTACCAACCTTACGTGCATATTCTATTATGCCCACGCCCCTCTCCAGCTCCGCAAGGGGTTGCGACGAGCGTGGGTTGTTTACGGGAATATCCTCAGCACGTTATCTGTTTTCTTCACGCGAAAGCTTTGAGGTTACAGTCTCAGGGGGGAGTACGCTCGCAAGAGTGAAACTTAAAGAAATTGACGGAATGGCACCACAAGACGTGGAGCGTGCGGTTTAATTTGACTCAACACGGGGAACTTTACCAGATCCGGACAAGATGAGGATTGACAGATTGAGTGTTCTTTCTCGATTCCTTGAATGGTGGTGCATGGCCGCTTTTGGTCGGTGGAGTGATTTGTTTGGTTGATTCCGTCAACGGACGAGATCCAAGCTGCCCAGTAGAACTCAGGATTGTCCATAGGACAGCAATCTCAGCGGCGGGTTTTACCCAACGTTTGAGCAGCATCCGGTCGAGTTCTTCTCTGCGGGATTCCTTGTTTTTTGCACAAGGTGAGATTTTGGGCAACAGCAGGTCTGTGATGCTCCTCAATGTTCTGGGCGACACGCGCACTACAATGTCAGTGAGAACAAGAAAAATGACTTTTGTCAGACCTACTTGATCAAAAGAGTGGGGAACCCCCGGAATCACGTAGACCCAGTTGGGACCGAGGATTGCAATTATTGGTCGCGCAACCAGGAATGTCTCGTAGGCGCAGCTCATCAAACTGCGCCGATTACGTCCCTGCCATTTGTACACACCGCCCGTCGTTGTTTCCGATGATGGTGGAATACAGGTGATCGGACAGGCGGATGTTTACATCTGCCCGAAAGTTCACCGATATTTCTTCAATAGAGGAG
>Eukaryota;Excavata;Discoba;Discicristata;Trypanosomatida;Herpetomonas;Herpetomonas puellarum
TCTGGTTGATTCTGCCAGTAGTCATATGCTTGTTTCAAGGACTTAGCCATGCATGCCTCAGAATCACTGCATTGCAGGAATCTGCGCATGGCTCATTACATCAGACGTAATCTGCCGCAAAAACTTTGCGGTCTCCGCAACAATGGATAACTTGGCGAAACGCCAAGCTAATACATGAACCAACTAGGCGTTCTCCGCCATGGGCGTGCGGGCAACCGTACGCCTTGTGAGACGCCTTGCGAATGAATGACAGTAAAACCAATGCCCTCACAGGCAGTAACACCCAGAAGTGTTGACTCAATTCATTCCGTGCGAAAGCCGGTTTACCGGCGTCTTTTGACGAACAACTGCCCTATCAGCTGTGATGGCCGTGTAGTGGACTGCCATGGCGTTGACGGGAGCGGGGGATTAGGGTTCGATTCCGGAGAGGGAGCCTGAGAAATAGCTACCACTTCTACGGAGGGCAGCAGGCGCGCAAATTGCCCAATGTCAAAAAAAACGATGAGGCAGCGAAAAGAAATAGAGTTGTCAGTCCAATTGGATTGTCATTTCAATGGGGGATATTTAAACCCATCCAATATCGAGTAACAATTGGAGGACAAGTCTGGTGCCAGCACCCGCGGTAATTCCAGCTCCAAAAGCGTATATTAATGCTGTTGCTGTTAAAGGGTTCGTAGTTGAATTGAGGGCCGCGAAGGGGTATTTTTTCTGGTAAGTCCTTTCCAAGTCGGATTCGGACCCAGACCCTTGCGGCCCGTGAACGAAGATTATTCGGATACAAGAAACACGGGAATGGTTCCTTCCTGATCCACGCATGTCATGCATGCCAGGGGGCGTCCGTGATTTTTTACTGTGACTAAAGAAGTGTGACCAAAGCAGTCGTTCGACTTGAATTAGCAAGCATGGGATAACAAAGGAGCAGCCTTTAGGCTACCGTTTCGGCTTTTGTTGGTTTTAGAGGTCTATTGGAGATTATGGAGCCGTACGACAAGCGTCCGTGCCCCCTGGGTACTGGCGCCTGCGGCTGGGTTCAACCGCTTGCGGTCGGCTTTCGGGTCGGCCGTCTGTGGCCCCCAGTCGCTTTGCGGCTTTCAGGAATGAAGGAGGGTAGTCGGGGGAGAACGTACTGGGGCGTGAGAGGTGAAATTCTTAGACCGCACCAAGACGAACTACAGCGAAGGCATTCTTCAAGGATACCTTCCTCAATCAAGAACCAAAGTGCGGGGATCGAAGATGATTAGAGACCATTGTAGTCCGCACTGCAAACGATGACACCCATGAATTGGGGACCCTTTGGTTGCGCACCGGGGACATCTTCGCGATGCTCCTCGGGCCACCGTTTTACTAATTTACGTGCATATTCTTTTCTGGCCCGTTTACTCGGTGTCCATTTACGCGAATATCCTCAGCACGTTTCTTCTTTTTTCACGCGAAAGCTTTGAGGTTACAGTCTCAGGGGGGAGTACGTTCGCAAGAGTGAAACTTAAAGAAATTGACGGAATGGCACCACAAGACGTGGAGCGTGCGGTTTAATTTGACTCAACACGGGGAACTTTACCAGATCCGGACAGGATGAGGATTGACAGATTGAGTGTTCTTTCTCGATTCCCTGAATGGTGGTGCATGGCCGCTTTTGGTCGGTGGAGTGATTTGTTTGGTTGATTCCGTCAACGGACGAGATCCAAGCTGCCCAGTAGAATTCTGAATTGTCCATAGAATAGCAATCTCCTCGCCGGGTTCTACCCAGCGAGGAGCAGCATTCGGTCGAATTCTTCTCTGCGGGATTCCTTTGTTTTTTGCACAAGGTGAGATTTTGGGCAACAGCAGGTCTGTGATGCTCCTCAATGTTCTGGGCGACACGCGCACTACAATGTCAGTGAGAACAAGAAAAACGACTTTTGTCGGACCTGCTTGATCAAAAGAGCGGGGAAACACCGGAATCACATAGACCCGTTTTGGGACCGAGGATTGCAATTATTGGTCGCGCAACTAGGAATGTCTCGTAGGCGCAGCTCATCAAACTGTGCCGATTACGTCCCTGCCATTTGTACACACCGCCCGTCGTTGTTTCCGATGATGGTGCAATACAGGTGATCGGACAGGCGAACGTTTACGTTCGCCCGAAAGTTCACCGATATTTCTTCAATAGAGGAAGCAAAAGTCGTAACAAGGTAGCTGTAGGTGAACCTGC
>Eukaryota;Excavata;Discoba;Discicristata;Trypanosomatida;Trypanosoma;Trypanosoma cascavelli
GATATTTAAACCCATCCAATATCGAGTAACAATTGGAGGACAAGTCTGGTGCCAGCACCCGCGGTAATTCCAGCTCCAAAAGCGTATATTAATGCTGTTGCTGTTAAAGGGTTCGTAGTTGAATTGTGGGCCTTCTTTTTGAGGTGCAATGGTTTTGTCCCGTCCACCTCGGACCGGTGACCCATGCCCTTGGGGTCCGTGAACACTCGGAAACAAGAAACACGGGAGCGGTTCCTCCTGATTCTCGCATGTCATGCATGCCAGGGGCGCCCGTGATTTTTTACTGTGACTAAAAAAGTGTGACCAAAGCAGTCATTCGACTTGAATTAGCAAGCATGGGATAACAAAGGAGCAGCCTTTGGGCCACCGTTTCGGCTTTTGTTGGTTTTAAAAGTCCATTGGAGATTATGGGGCTGTGCGACAAGCGGCTGGGCGTCCCCTTTTTTACTTTCCGCCTTCTCCCAACGTCCATACACACATCTGTGTGTGTGTGCCGCGGGGTTGCGGAAATGTGGGGGGCCGCCCGTCGCCTTTGGGGGTTCATTTTTTTCTCGCGCCGCATGCGTCTCTTTTGCACGTACGCAGCGCGTGGTTCCCTCAACTCTCGGCATCCAGGAATGAAGGAGGGTAGTTCGGGGGAGAACGTACTGGTGCGTCAGAGGTGAAATTCTTAGACCGCACCAAGACGAACTACAGCGAAGGCATTCTTCAAGGATACCTTCCTCAATCAAGAACCAAAGTGTGGGGATCGAAGATGATTAGAGACCATTGTAGTCCACACTGCAAACGATGACACCCATGAATTGGGGAGTTTTTGGTCGTGGCAGGGCGCGCGTCGGGCTCCTCTCTTTCTTTTCCAAGAAGAGAGTCCCGTCGTCTTGCGATTCCTTTTGCCGCGCCAATTGACATCAATTTACGTGCATATTCTTTTTGGCCGTTCTCCCTCACGGGGGTCGGTCTTTTTCAACGGGAATATCCTCAGCACGTTTTCTTACTTCTTCACGCGAAAGCTTTGAGGTTACAGTCTCAGGGGGGAGTACGTTCGCAAGAGTGAAACTTAAAGAAATTGACGGAATGGCACCACAAGACGTGGAGCGTGCGGTTTAATTTGACTCAACACGGGGAACTTTACCAGATCCGGACAGAATGAGGATTGACAGATTGAGTGTTCTTTCTCGATTCTCTGAATGGTGGTGCATGGCCGCTTTTGGTCGGTGGAGTGATTTGTTTGGTTGATTCCGTCAACGG
>Eukaryota;Excavata;Discoba;Discicristata;Trypanosomatida;Trypanosoma;Trypanosoma avium
TAGTCATATGCTTGTTTCAAGGACTTAGCCATGCATGCCTCAGAATCACTGCATTGCAGGAATCTGCGCATGGCTCATTACATCAGACGTAATCTGCCGCAAAAATATTGCGGTTTCCGCAACATTGGATAACTTGGCGAAACGCCAAGCTAATACATGAACCAACGGGACGCTCTCTGTTCCGGCGGTGGGGCAACTCACCGCCATGGGACGTCCAGCGAATGAATGAAAGTAAAATCAATGCCTTAACCGGCAGTAACACCCAGAAGTGTTGACTCAATTCATTCCGTGCGAAAGCCGGGTTTTACCCGGCGTCTTTTGACGAACAACTGCCCTATCAGCCAGTGATGGCCGTGTAGTGGACTGCCATGGCGTTGACGGGAGCGGGGGATTAGGGTTCGATTCCGGAGAGGGAGCCTGAGAAATAGCTACCACTTCTACGGAGGGCAGCAGGCGCGCAAATTGCCCAATGTCAAAAAAAACGATGAGGCAGCGAAAAGAAATAGAGCCGACGGTGCCTAGTGCATTGTCGTATTCAATGGGGGATATTTAAACCCATCCAAAATCGAGTAACAATTGGAGGACAAGTCTGGTGCCAGCACCCGCGGTAATTCCAGCTCCAAAAGCGTATATTAATGCTGTTGCTGTTAAAGGGTTCGTAGTTGAATTGAGGGCCTTTGAGGCGCAATGGTTTGTCCCGTCCACTTCGGATTGGTGACCCATGCCCTTGAGGTCCGTGAACACTCAGAAACAAGAAACACGGGAGTGGTACCTTTCCTGATTTTCGCATGTCATGCATGCCAGGGGGCGCCCGTGATTTTTACTGTGACTAAAAAAGTGTGACCAAAGCAGTCATTCGACTTGAATTAGAAAGCATGGGATAACAAAGGAGCAGCCTATGGGCCACCGTTTCGGCTTTTGTTGGTTTTAAAAGTCCATTGGAGATTATGGGGCTGTGCGACAAGCGGCTGGGTGTATTCCCCTTTACTGGGGGCACCCGTCGCCTTTGTGAGAAATCAGTGGCGTTGTCGTAGCTTCGGCTATCGATTTCGTCATCTTCTCGCAACTCGCGGCATCCAGGAATGAAGGAGGGTAGTTCGGGGGAGAACGTACTGGTGCGTCAGAGGTGAAATTCTTAGACCGCACCAAGACGAACTACAGCGAAGGCATTCTTCAAGGATACCTTCCTCAATCAAGAACCAAAGTGTGGGGATCGAAGATGATTAGAGACCATTGTAGTCCACACTGCAAACGATGACACCCATGAATTGGGGAGTTTTTGGTCGTAGGCGAGGACGAGTTCATCTCGCTCCTCGTCTCGCCAATGTATATCAATTTACGTGCATATTCTTTTCGGTCCTCGCAAGGGGACCTTTAACGGGAATATCCTCAGCACGTTATCTGACTTCTTCACGCGAAAGCTTTGAGGTTACAGTCTCAGGGGGGAGTACGTTCGCAAGAGTGAAACTTAAAGAAATTGACGGAATGGCACCACAAGACGTGGAGCGTGCGGTTTAATTTGACTCAACACGGGGAACTTTACCAGATCCGGACAGGGTGAGGATTGACAGATTGAGTGTTCTTTCTCGATCCCCTGAATGGTGGTGCATGGCCGCTTTTGGTCGGTGGAGTGATTTGTTTGGTTGATTCCGTCAACGGACGAGATCCAAGCTGCCCAGTAGGATTCAGAATTGCCCATAGGATAGCAATCCCTTCCGCGGGTTTTACCCAAGGTGGGGCGGTATTCGTTTGTATCCTTCTCTGCGGGATTCCTTGTTTTGCACAAGGTGAGATTTTGGGCAACAGCAGGTCTGTGATGCTCCTCAATGTTCTGGGCGACACGCGCACTACAATGTCAGTGAGAACAAGAAAAACGACTTTTGTCGGACCTACTTGATCAAAAGAGTGGGAAAACCCCGGAATCACATAGACCCACTTGGGACCGAGTATTGCAATTATTGGTCGCGCAACGAGGAATGTCTCGTAGGCGCAGCTCATCAAACTGTGCCGATTACGTCCCTGCCATTTGTACACACCGCCCGTCGTTGTTTCCGATGATGGTGCAATACAGGTGATCGGACAGTCGGGTTTTTAACTCGGCCGAAAGTTCACCGATATTTCTTCAATAGAGGAAGCAAAAGTCGTAACAAGGTAGCT
>Eukaryota;Excavata;Discoba;Discicristata;Trypanosomatida;Blastocrithidia;Trypanosomatidae sp. G52
CATATGCTTGTTTCAAGGACTTAGCCATGCATGCCTCAGAATAACTGCACTGCAGGAATCTGCGCATGGCTCATTACATCAGATGTAATCTGCCGCAAAAGCTTTGCGGTTTCCGCAATAATGGATAACTTGGCGAAACGCCAAGCTAATACATGAACCAAACGGGTGTTCTCCACTCCAGACGGTGGTTTACCATCGTCGTGAGGCGCCCAGCGAATGAATGAAATTTAAAACCAATGCCTTCACTGGCAGTAACACTCAGAAGTGTTGACTCAATTCATTCCGTGTGAAAGCCGGACTCGTTTCGGCGTCTTTTGACGAACAACTGCCCTATCAGCTAGGATGGCCGTGTAGTGGACTGCCATGGCGTTGACGGGAGCGGGGGATTAGGGTTCGATTCCGGAGAGGGAGCCTGAGAAATAGCTACCACTTCTACGGAGGGCAGCAGGCGCGCAAATTGCCCAATGTCAAAACAAAACGATGAGGCAGCGAAAAGAAATAGAGTTGTCAGTCCATTCGGATTGGCATTTCAATGGGGGATATTTAAACCCATCCAAAATCGAGTAACAATTGGAGGACAAGTCTGGTGCCAGCACCCGCGGTAATTCCAGCTCCAAAAGCGTATATTAATGCTGTTGCTGTTAAAGGGTTCGTAGTTGAACTGTGGGCCGTTGAGGAAGCGTCCTGGTACGTCCTGTCCATTTCGGATCTAGTGACCCAGGACCTCGCGGTCCGTGAACGTACATCGCAAGATTGAAACAAAAAACACGGGAGTGGTTCCTTCCTGAAATCCGCATGTCATGCATGCAACAGGGGGCGTCCGTATTTTTTTACTGTGACTAAAGAAGTGTGACCAAAGCAGTCATTCGACTTGAATTAGAAAGCATGGGATAACAAAGGAGCAGCCTATAGGCTACCGTTTCGGCTTTTGTTGGTTTTAAAGGTCTATTGGAGATTGTGGGGTCGTGCGACCGGTACTCCCGCTAGTACATTCAAGAACTTTGGTACTGACCTCCTCCTCGGGGACAGACATTTTTGCTTCGGTAAAGGTGTCTGTTCTTTTTCGAGGTGTGTGGTCTACCATTGTTCTGTACTAGTTTTAGGTGGTACTTTCATACGAGCTTGCCGTGGCGGAGTGCTTAGACTTCGGTCTATGTTTCATTCCGTTCACGTGTTCGTATGGCTTACGACTCTAGGAATGAAGGAGGGTAGTTCGGGGAAGAACGTACTGATGCGTCAGAGGTGGAATTCTTAGACCGCATTGAGACGAACTACAGCGAAGGCATTCTTCAAGGATACCTTCCTCAATCAAGAACCAAAGCGTGGGTATCAAAGATGATTAGAGACCATTGTAGTCCACGCTGCAAACGATGACATCCATGAATTGGGGAATTTTAAAGTGTTGGTGTATATTCGCAAGAATTATACATTTTCACTTGTTTAACCTACGTGCATATTCTATTGCCAGCTGTTCTCTTTACTGGGGCAGTTTGGTTTTCAGGGAATATCCTCAGCACGTTATCTGTCTTCTTCACGCGAAAGCTTTGAGGTTACAGTCTCAGGGGGGAGTACGCTCGCAAGAGTGAAACTTAAAGAAATTGACGGAATGGCACCACAAGACGTGGAGCGTGCGGTTTAATTTGACTCAACACGGGGAACTTTACCAGATCCGGACAGGATGAGGATTGACAGATTGAGTGTTCTTTCTCGATTTCTTGAATGGTGGTGCATGGCCGCTTTTGGTCGGTGGAGTGATTTGTTTGGTTGATTCCGTCAACGGACGAGATCCAAGCTGCCCAGTAGGATTCAGAATTGCCCATAGGATAGCAATCTCATCGGCGGGTTTTACCCAACGGTGAGCAGCATTCCGTTGACTCCTTCTCTGCGGGATTCCTTGTTTTTTGCACAAGGTGAGATTTTGGGCAACAGCAGGTCTGTGATGCTCCTCAATGTTCTGGGCGACACGCGCACTACAATGTCAGTGAGAACAAGAAAAATGACTTTTGTCAGACCTACTTGATCAAAAGAGTGGGGAAACCCCGGAATCACGTAGACCCACTTGGGACCGAGGATTGCAATTATTGGTCGCGCAACGAGGAATGTCTCGTAGGCGCAGCTCATCAAACTGTGCCGATTACGTCCCTGCCATTTGTACACACCGCCCGTCGTTGTTTCCGATGATGGTGGAATACAGGTGATCGGACAGGCGGATGTTACATCTGCCCGAAAGTTCACCGATATTTCTTCATTAGAGGAAGCAAAAGTC
>Eukaryota;Excavata;Discoba;Discicristata;Trypanosomatida;Leptomonas;Leptomonas rigidus
TATGCTTGTTTCAAGGACTTAGCCATGCATGCCTCAGAATCACTGCATTCAGCAGGAATCTGCGCATGGCTCATTACATCAGACGTAATCTGCCGCAATAATTGTGCGGTTTATCCGTATCATTGGATAACTTGGCGAAACGCCAAGCTAATACATGAACCAACCGGGTGCCTCCTCTTTTGCGGGGCGCCCAGCGAATGAATGACATTAAAACCAACGCCCTCACGGGCAGTAACACCTAGCAGTGTTGACTCAATTCATTCCGTGCGAAAGCCGGTTTACCGGCGTCTTTTGACGAACAACTGCCCTATCAGCTAGATGGCAGTGTAGTGGACTGCCATGGCGTTGACGGGAGCGGGGGATTAGGGTTCGATTCCGGAGAGGGAGCCTGAGAAATAGCTACCACTTCTACGGAGGGCAGCAGGCGCGCAAATTGCCCAATGTCAAAAAAAAACGATGAGGCAGCGAAAAGAAATAGAGTAGTCAGTTCATTTTATGTTCTGTCTTTTCAATGGGGGATATTTAATGCCATCCAATATCGAGAAACAATTGGAGGACAAGTCTGGTGCCAGCACCCGCGGTAATTCCAGCTCCAAAAGCGTATATTAATGCTGTTGCTGTTAAAGGGTTCGTAGTTGAATTGAGGGCCGTTTTTGAGGCGCATGGTCCGTCCCACCCATCTCGGGCCCGGTGACACCTGCCCTTGCGGTCCGTGAACATTCAGATACAAGAAACACGGGAGTGGTACCTTTTTCCTGAACAACGCATGTCATGCATGCCAGGGGGCGCCCGTGATTTTTTACTGTGACTAAAGAAGTGTGACCAAAGCAGTCATCCGACTTGAATTAGAAAGCATGGGATAACAAAGCAGCAGCCATGAGGCTTCCGTTTCGGCTTTTGTTGGTATTAAATGTCTCTTGGAGATTATGGGTCCGCGAGCACCGGTGTCTCACGTGTTCACTCACGTGCACCTTTGTGTTGGTTTAGCGCTGGGGGCTTCGGCTTTTCTCGGTGCGGCCTTCACAACTTGCGACGCCCAGGAATGAAGGAGGGTAGTTCGGGGGAGGACGTACTGGGGCGTCAGAGGTGAAATTCTTAGACCGCACCAAGACGAACTACAGCGAAGGCATTCTTCAAGGATACCTTCCTCAATCAAGAACTAAAGTGTGGGTATCGAAAATGATTAGAGACCATTGTAGTCCACACTGCAAACGATGACACCCATGAATTGGGGATTTCGGGTTGTGACCCGGGTCAGGTTCGCCCTGCTCTCCGTGGTCCACCCATTTATCAATTTACGTGCATATTCAATCCAGGCCCCTTAAAACCGGGTCTTTTACGGGAATATCCTCAGCACGTTTTCTTACTTCTTCACGCGAAAGCTTTGAGGTTACAGTCTCAGGGGGGAGTACGTTCGCAAGAGTGAAACTTAAAGAAATTGACGGAATGGCACCACAAGACGTGGAGCGTGCGGTTTAATTTGACTCAACACGGGGAACTTTACCAGATCCGGACAGGATGAGGATTGACAGATTGAGTGTTCTTTCTCGATTCCCTGAATGGTGGTGCATGGCCGCTTTTGGTCGGTGGAGTGATTTGTTTGGTTGATTCCGTCAACGGACGAGATCCAAGCTGCCCAGTAGAATTCAGAATTGCCCATAGGATAGCAGTCTCACTCGCGGACCCGTTCCAACGGTGAGTAGCATTCAGTTGAATTCTTCTCTGCGGGATTCCTTGTTTTGCACAAGGTGAAATTTTGGGCAACAGCAGGTCTGTGATGCTCCTCAATGTTCTGGGCGACACGCGCACTACAATGTCAGTGAGAACAAGAAAAACGACTTCGTCGGACCTACTTGATCAAAAGAGTGGGGAACCATCGGAATCACATAGACCCACTTGGGACCGAGGATTGCAATTATTGGTCGCGCAACGAGGAATGTCTCGTAGGCGCAGCTCATCAAACTGTGCCGATTACGTCCCTGCCATTTGTACACACCGCCCGTCGTTGTTTCCGATGATGGTGAAATACAGTTGATCGGACTAGCGGGTGTTTCACCTGCTGGAAAGTTCAACGATGTTTCATCAATAGAGGAA
>Eukaryota;Excavata;Discoba;Discicristata;Metakinetoplastina;Trypanosomatida;uncultured eukaryote
CCTGGTTGATCCTGCCAGTAGTCATATGCTTGTTTCAAGGACTAAGCCATGCATGCCTCAGAATCACTGCTATGCAGGAATCTGCGCATGGCTCATTACATCAGACGTAATCTGCCGCAACAACTTTGCGGTTTACCGCATTATTGGATACCTTGGCGAAACGCCAAGCTAATACATGAACCAAAGGGGTGTTCTCCGCTGAACGGGGGAGGCTTGCTGAACTCGTTGTGAGACATCCAGCGAATGAATGAAATTAAAATCAACGCCGTTTCACACGGCAGCAACGCTCAGAAGTGTTGACTCAATTCATTCCGTGCGAAAGCCAGCTCTGCTGGCGTCTTTTGACGAACAACTGCCCTATCAGCTAGTGATGGCCGTGTAGTGGACTGCCATGGCGTTGACGGGAGCGGGGGATTAGGGTTCGATTCCGGAGAGGGAGCCTGAGAAATAGCTACCACTTCTACGGAGGGCAGCAGGCGCGCAAATTGCCCAATGTCAAGAAAAACGATGAGGCAGCAAAAAGAAATAGGCCTTCCTGCCACAACGTGGTTAGGGAGTTTCCAATGGGGGATATTTAAACCCATCCAATATCGAGTAACAATTGGAGGACAAGTCTGGTGCCAGCACCCGCGGTAATTCCAGCTCCAAAAGCATATATTAACGCTGTTGCTGTTAAAGGGTTCGTAGTTGAACTGAGGGCCGCCCTAAGAGACGTGAATGTCCACTCCACCTCGGACGTGCTGACACCGGCTCTTGCGGTTCGTGAACATCAGAAACAAAAAACACGGGAATGGTTCCCTCGTCATCCGCATGTCATGCATGCCAAGAGGGCGCCCGTGATTTTTACTGTGACTAAAGAAGTGCGACCAAGGCAGTCGTTTCGACATGAATTAGAAAGCATGGGATAACAAAGGAGCAACCTACGGTTCTACCGTTTTCGGCTTTTGTTGGTTTTAAAAGTCTGTGGGAGATTATGGACTTGTGTGACCAGCGGTCTGGGGTTCCGTCCTCGCGCCTTTGCAGGTACTTGGGGGCTCGCTCTCATTACTTGTGACTCACTTGTCCAGGAATGAAGGAGGGTTGTTCGGGGGGGAACGTACTCGAGCGTGAGAGGTGAAATTCTTAGACCGCTCGAAGACGAACTACAGCGAAGGCATTCTCCAAGGATACCTTCCTCAATCAAGAACCAAAGTGTGGAGATCGAAGATGATTAGAGACCATTGTAGTCCACACCACAAACGGTGACACCCATGAATTGGGGAATATTTTGGTCGACGGGTCGAGGCGGCACCGGCTTGCCGTGTGTTTTTGTCCTCGTGCTCTCACCAAATCTTTTACAATTTACGTGCACATTCAGATCGGAAGGTTGGCCTCACGGCTGCCTTTCAAAAACGGGAATATCCTCAGCACGTTCTTTTACTTCTTTCACGCGAAAGCTTTGAGGTTACAGTCTCAGGGGGGAGTACGTTCGCAAGAGTGAAACTTAAAGAAATTGACGGAATGGCACCACAAGACGTGGAGCGTGTGGTTTTAATTTGACTCAACACGGGGAACTTTACCAGATCCGGACAGGGTGAGGATTGACAGATTGAGTGCTCTTTTTCGATCCCATGAATGGTGGTGCATGGCCGCTTTTGGTCGGTGGAGTGATTTGTTTGGTTGATTCCGTCAACGGACGAGATCCAAGCTGCCCAGTAGGAACCCGAATTGCTTTTTGATGACAGCAATCTTCTCGTTGACCTCGGTCAACGGAAGTCACCTTCGGGTGGTTTCTTCTCTGCAGGATTCCTTGCTTTGCGCAAGGTGAGATTTTGGGCAACAGCAGGTCTGTGATGCTCCTCAATGTTCTGGGCGACACGCGCACTACAATGTCAGTGAGAACAAGAATCCCGACCATCTGATCGGACCCACTTGATTCAAAAGAGGGGGGAATCACCGGAATCACATCGACCCAATTGGGACCGAGTATTGCAATTATTGGTCGCGCAACGAGGAGTGTCTCGTAGGCGCAGCTCATCAAACTGTGCCGATTACGTCCCTGCCATTTGTACACACCGCCCGTCGTTGTTTCCGATGATGGTGCAATACAGGTGATCGGACAGGCTAGCGATTTCGCCTGCTTGGAAGTTCACCGATATTTCTTCAATAGAGGAAGCAAAAGTCGTAACAAGGTAGCTGTAGGTGAACCTGCAGAAG
>Eukaryota;Excavata;Discoba;Discicristata;Prokinetoplastina;Ichthyobodo;Ichthyobodo sp.
ACTATGCTTGTTTCAGGATTAAGCCATGCAAGCCTAAGAGTAACTGAGTACATATAGGAGGTCTGCGAACGGCTCATTAAAACAGAGATAATCTACCGGGGGACTCGCAGCTTCTGCTGCTACTTTGGATAACTTCGCTAACGCGAAGCTAATACATGTAAGCACAGCGAGCGGTCACTTATGCCGGTTCGCCGGTTCGATCGTCTCGTGCTAATGGTTGGAACAAAAACCAACGCCAGCAATGGCAGTTTTTGTAAAGTGTTGACTCAAACCATTTAGCCCAAGCACGCTTCGGCGTGCGTGCCCCGATGAGTCTCTGACCTATCAGCTTTGACGGTAATGTATTGGATTACCGTGGCGATCACGGGTACGGGGAATTAGGGTTCGATTCCGGAGAGGGAGCCTGAGAAACAGCTACCACTTCTACGGAGGGCAGCAGGCGCGTAAATTGCCCAATGCCAAATTTGGTGAGGCAGCGAAGAGAAATAGCGACCCAGACCTTCGGGTGTGGGATCGGAATGGGTGGTATTTACAACCACCAACGAGTAACAATTGGAGGACAAGTCTGGTGCCAGCACCCGCGGTAATTCCAGCTCCAATAGCGTATATTAATGTTGTTGCTGTTAAAGGGTTCGTAGTTGAATGCAGGGTTTGGGAGTTGTGTGACCTTGCGGTCATCACGTCATCCCATCCCTGTCTTTTAGACGGGATCGTATGCCTTGCCGAGGGGTCACCTTCATTGGTGGTCCCGAGGCTGTTGAGTGAAGAGCTCAACGTACGCGTCACCACGCGCTACGGGCCGCCCGTCGTTATCACTGTGAAGAAAACAGCGTGTTCAAGGCAACCGTCTCGCGGTTGAATGACAAAGCATGGAATGACAAAGCATCGACCAATGGGTCTGGCTTTTGTTGGTTTTTACAACCCATTTGGATATCTCATGTCTGGTAGTCGTTCTCGACTCTGGGCAAACACGGGATTAATGGGGGTTGTCGGGGGAAAACGTATCTGAGCGAGAGAGGTGAAATTCTTAGACCGCTCGGGGACGAACTTATGCGAAGGCATTTTCCAAGTATACCTTCATCAATCAAGAACTAAAGTGTGGAGATCGAAGATGATTAGATACCATTGTAGTCCACGACTGCAAACGATGACGCCCATGGATCGGAAGTGAATACTCACCCTCCGTGATGGGATTTTTTCGGCGCTGCTCTACCCTATTAACGCGAAAGCTGAGGCTATGGTCTCATGGGGGAGTACGTTCGCAAGGCTGAAACTTAAAGAAATTGACGGAATGGCACCACCAGGCGTGGAGTGTGCGGTTTAATTTGACTCAACACGGGGAACCTTACCAGTACAGGAAAACGCAAGGATTGACAGATTGATAGTTCTTTCTTGATTCGTTTGACGGTGGTGCATGGCCGCTTTTGGTCGGTGAAGTGATTTGTTTGGTTGATTCCTTTAACGGACGAGACCCAAACCGCTTAATAGGTGGACCATCTGCCTTCGGGCTTTGGTGCTTGGGTGGAGCCTTCGGGTTTCGCCCTGGGTTTCCGATGGTGATATTCCTTCTTCGCGGCATTCCCTGCTCCTTAGCAGGGTGGAATTTTGGGCAACAGCAGGTCCGTGATGCTCCTAAATGTACTGGGCGACACGCGCACTACAATGACAAAGTGAATGAGTGAAACCTTCTCGGTCCTGCCTCGAAAAGGGGTGGGTAAACTGGAAAAACTATGTCGTGCTAGGGATCGAAGCTTGCAATTATTCTTCGTGAACGAGGAATGCCTAGTAGATGTGCTTCATCAAAGCACATTGACTACGTCCCTGCCATTTGTACACACCGCCCGTCGTTGTTACCGATGCCAGTTGGATACAGGTCAACGGACTTTTTGCGGGCTTCGGTCTGCAGAGGGAAAGTTGCCCCATGTTCA
>Eukaryota;Excavata;Discoba;Discicristata;Neobodonida;Neobodo;Neobodo designis
CATATGCTTGTTTCAAGGACTAAGCCATGCATGCCTCAGAATCACTGCACTGCAGGAATCTGCGCATGGCTCATTACATCAGACCCAATCTGCCGCAAAAGTGTTGCGGTTTCCGCAAGATTGGATACCTTGGCGAAACCGCCAAGCTAATACATGAACAACGGGTCTCCTCCATTCCATGCCCGCCTCAAAAACGGCAGCGAGGAACCTTGCGAATGAATGCTACTAGGACCAATGCCCCTCACGGGGCAGCAACACAAGAAGTGTTGACTCAATTCATTCCGTGGCAAAGCCGGTCTACCGGCGTCTTTCGATGAACAACTGCCCTATCAGCCAGTGATGGCCGTGTAGTGGACTGCCATGGCGTTGACGGGAGCGGGGGATTAGGGTTCGATTCCGGAGAGGGAGCCTGAGAAATGGCTACCACTTCTACGGAGGGCAGCAGGCGCGCAAATTGCCCAATACCAAAGAAATGGTGAGGCAGCGAAAAGAAATAGGTCTCCCAAACGTCTTATGGCGTTGGGAGTTGCAATGGGGGATATTTAAACCCATCCAATATCGAGTAACGATTGGAGGACAAGTCTGGTGCCAGCACCCGCGGTAATTCCAGCTCCAAAAGCGTATATTAACGCTGTTGCTTGTAAAGGGTTCGTAGTTGAACTGTGGGCTTGCCGAGAATAAGACGATCCGTCCCCACTTCGCCTGAGTGGCGGGGCCTTCGCGCTCGCAGCCCGTGAACATCCGAAACAAATTTCGCGGAAACGTTTTCCCTTCGAATCTCGCGCTCAATGTGCGCAAGAAGGGCGTCCGCGTTTTTACTGTGACTAAAAAAGTGTGACTCAAGCAGTCATTCGACATGAATTGGAAAGCATGGGATAACAACGCAGCAGCCTGCGGGCAACCGTTATAGGCTTTTGTTGGCCCTAAATGTCTGTGGGAGATTATGGGCGGTGTGCGACAAGCGGTTCGGGGTTCCGTCCCCACGCCTCCGTCTTGCAGCGGCTTTCGGGCTCTGCGGGCGGCTCGCACGCTCAGGAATGAAGGAGGGTTGTTCGGGGGAGAAAGTACTTCGTCGTGAGAGGTGAAATTCTTAGACCGACGAAAGACTAACTACAGCGAAGGCATTCTCCAAGGATACCTTCCTCAATCAAGAACCAAAGTGTGGAGATCGAAGATGATTAGAGACCATTGTAGTCCACACCACAAACGGTGGCCCCCATGAATTGGGGAGTATTTGGTATCAGGGGCTCGTTCGGGTTCGCTCGTTCGAGTTTCCACCAAAAGAGTTCAATTTACGTGCAGTTTCGATTTGGCTTCGGCCGCTTACGGGAATATCCTCAGCACGTTCTCTGACTGGTTCCACGCGAAAGCTTTGAGGTTACAGTCTCAGGGGGGAGTACGCTCGCAAGAGTGAAACTTAAAGAAATTGACGGAATGGCACCACAAGACCTGGAGCGTGCGGTTTAATTTGACTCAACACGGGGAACTTTACCAGATCCGGACAGGGTGAGGATTGACAGATTGAGTGTTCTTTCTCGATCCCCTGAATGGTGGTGCATGGCCGCTTTTGGTCCGTGGAGTGATTTGTTTGGTTGATTCCGTCAACGGACGAGATCCAAGCTGCCCAGTAGAAGCCAGAATTGTCTTTTCCGACAGCAATCTCTTGTTCGGCTTCGGCCGGCAGGAGTCACCTTTGGTGGGCTTCTTCTCTGCAGGATTCCTTGCTTTTGCGCAAGGTGAGATTTTGGGCAACAGCAGGTCTGTGATGCTCCTCAATGCTCTGGGCGACACGCGCACTACAATGTCAGTGAGAACAAGAATCCCGACCTTTTGATCGGACCCACTTGATTCAATAGAGGGGGGAAACACCGGAATCACATCGACCCAATTGGGACCGAGGATTGCAATTATTGGTCGCGCAACGAGGAATGTCTCGTAGGCGCAGCTCATCAAACTGTGCCGATTACGTCCCTGCCATTTGTACACACCGCCCGTCGTTGTTTCCGATGATGGTGCAATACAGGTGATCGGACAGATGAGTGTTTCACTCGTCCGAAAGTTCACCGATATTTCTTCAATAGAGGAAGCAAAAGTCGTAACAAGGTAGCTGTAGGTGAACCTG
>Eukaryota;Excavata;Discoba;Discicristata;Trypanosomatida;Leishmania;Leptomonas costaricensis
CATATGCTTGTTTCAAGGACTTAGCCATGCATGCCTCAGAATCACTGCATTTGCAGGAATCTGCGCATGGCTCATTACATCAGACGTAATCTGCCGCAAAAATCTTGCGGTTTCCGCAAAATTGGATAACTTGGCGAAACGCCAAGCTAATACATGAACCAACCGGGCGTTCTCCACCCCAGACGGTGGGCAACCATCGTCGCGAGACGCCCAGCGAATGAATGACAGTAAAACCAATGCCTTCACTGGCAGTAACACCCAGCAGTGTTGACTCAATTCATTCCGTGCGAAAGCCGGCTTGTTCCGGCGTCTTTTGACGAACAACTGCCCTATCAGCTGGTGATGGCCGTGTAGTGGACTGCCATGGCGTTGACGGGAGCGGGGGATTAGGGTTCGATTCCGGAGAGGGAGCCTGAGAAATAGCTACCACTTCTACGGAGGGCAGCAGGCGCGCAAATTGCCCAATGTCAAAACAAAACGATGAGGCAGCGAAAAGAAATAGAGTTGTCAGTCCATTTGGATTGTCATTTCAATGGGGGATATTTAAACCCATCCAATATCGAGTAACAATTGGAGGACAAGTCTGGTGCCAGCACCCGCGGTAATTCCAGCTCCAAAAGCGTATATTAATGCTGTTGCTGTTAAAGGGTTCGTAGTTGAACTGTGGGCTGTGCAGGTTTGTCCCTGGTCGTCCCGTCCATGTCGGATTTGGTGACCCAGGCCCTTGCAGCCCGTGAACATTCAAAGAAACAAGAAACACGGGAGTGGTTCCTTTCCTGATTCACGCATGTCATGCATGCCAGGGGGCGTCCGTGATTTTTTACTGTGACTAAAGAAGTGTGACTAAAGCAGTCATTCGACTTGAATTAGAAAGCATGGGATAACAAAGCAGCAGCCTCTAGGCTACCGTTTCGGCTTTTGTTGGTTTTAAAGGTCTACTGGAGATTATGGAGCTGTGCGACCAGCGCTCTCCCACCGCAACTTCGGTTCGGTGTGTGGCGCCTTTGGGGCGGTTTAGTGCGGTCACGCGGGCTCCGGCTCACGTGGTCGTATCGCCGTCTCAACTCACGGCCTCTAGGAATGAAGGAGGGTAGTTCGGGGGAGAACGTACTGGGGCGTCAGAGGTGAAATTCTTAGACCGCACCAAGACGAACTACAGCGAAGGCATTCTTCAAGGATACCTTCCTCAATCAAGAACCAAAGTGTGGAGATCGAAGATGATTAGAGACCATTGTAGTCCACACTGCAAACGATGACACCCATGAATTGGGGATCTTTATGGGTCGGCTTGCGGCAGGGTTTACCCCTGTGTCAGCACCGTGCCCGCTTTTACCAACTTACGTATCTTTTCCATTCGGCCTTTACCGGCCACCCACGGGAATATCCTCAGCACGTTTTCTGTTTTTTCACGCGAAAGCTTTGAGGTTACAGTCTCAGGGGGGAGTACGTTCGCAAGAGTGAAACTTAAAGAAATTGACGGAATGGCACCACAAGACGTGGAGCGTGCGGTTTAATTTGACTCAACACGGGGAACTTTACCAGATCCGGACAGGATGAGGATTGACAGATTGAGTGTTCTTTCTCGATTCCCTGAATGGTGGTGCATGGCCGCTTTTGGTCGGTGGAGTGATTTGTTTGGTTGATTCCGTCAACGGACGAGATCCAAGCTGCCCAGTAGAATTCAGAATTGCCCATAGGAAAGCAAACTCATCGGCGGGTTTTACCCAACGGTGGGCCGCATTCGGTCGAATTCTTCTCTGCGGGATTCCTTTGTATTTGCACAAGGTGAAATTTTGGGCAACAGCAGGTCTGTGATGCTCCTCAATGTTCTGGGCGACACGCGCACTACAATGTCAGTGAGAACAAGAAAAACGACTTTTGTCGAACCTACTTGATCAAAAGAGTGGGGAAACCCCGGAATCACATAGACCCACTTGGGACCGAGGATTGCAATTATTGGTCGCGCAACGAGGAATGTCTCGTAGGCGCAGCTCATCAAACTGTGCCGATTACGTCCCTGCCATTTGTACACACCGCCCGTCGTTGTTTCCGATGATGGTGCAATACAGGTGATCGGACAGGCGGATGTTTCATCTGCCCGAAAGTTCACCGATATTTCTTCAATAGAGGAAGCAA
>Eukaryota;Excavata;Discoba;Discicristata;Neobodonida;Neobodo;Neobodo designis
CCATATGCTTGTTTCAAGGATTAAGCCATGCATGCCTAAGAATAACTGCTTTGCAGGAGTCTGCGCATGGCTCATTACATCAGACGCAATCTGCCGCAAAAATGTTGCGGTTTCCGCAAAAATGGATAACTTGGCGAAACGCCAAGCTAATACATGAATCTTATCGGTGTTCTCCACTCACGCGGCCAGGTTCTTCGGGGCTTGGTCGTAGCGAGACACCTTGCGAATGAATGAAAGTAAAATCAATGCCCTTCACGGGGCAGCAACACCAAGCAGTGTTGAATCAATTCATTCCGTGCGAAAGCCGGTTCACCGGCGTCTTCTGATGAACAACTGCCCTATCAGCCAGTGATGGCCGTGTAGTGGACTGCCATGGCGTTGACGGGAGCGGGGGATTAGGGTTCGATTCCGGAGAGGGAGCCTGAGAAACGGGCTACCACTTCTACGGAGGGCAGCAGGCGCGTAAATTGCCCAATGACAAAAAACGTTGAGGCAGCGAAAAGAAATAGGTCTCTTAAACGTCTCTACGGCGTTTGGGAGTTGCAATGGGGGATATTTAAAGCCATCCAATATCGAGTAACAATTGGAGGACAAGTCTGGTGCCAGCACCCGCGGTAATTCCAGCTCCAAGAGCGTATATTAACGCTGTTGCTGTTAAAGGGTTCGTAGTTGAACTGAGGGCTGACAAGGAGACAGATCCGTCCCATCCTCCGGATCGGCGACCTCTGCTCTTGCAGCCCGTGAACGTCAGAAACAAACATCGCGGGATTGTTTCCTTCCAGCCACGCATACAATGTATGTAGGAGGGCGCCCGTGTGTCTTACTGTGACTAAAAAAGCGCGACCAAAGCAGTCGTTCCGACATGAATTTGAAAGCATGGGATAACGAAGCCACCTACGAATTACCGTTTCGGCTTTTGTTGGTTTTAAAAATCTGTGGGAGATTATGGCTTTGCTTGACAAGCGGTTCGGGGTCCCGTCCCCACGCCTCCGCCTCACGGCGGCTTGTAGAGCCCTGAATGAAGGAGGGTTGTTCGGGGGAGAACGTACTTGAGCGTGAGAGGTGAAATTCTTAGACCGCTCAAAGACGAACTACAGCGAAGGCATTCTCCAAGGATACCTTCCTCAATCAAGAACCAAAGTGTGGAGATCGAAGATGATTAGAGACCATTGTAGTCCACACCACAAACGATGACCCCCACGAATTGGGGAGTTTTTGGTTGTGGGTTTGTCAGCCTCACGGTTGGCAGGCCCCGCCAAGAAAGAATACAATTTACGTGCATATTCCATGGCTTCGGTCATTTACGGGAATATCCTCAGCACGTTCTTTTTCTTCACGCGAAAGCTCGAGGTTACAGTCTCAGGGGGGAGTACGTTCGCAAGAGTGAAACTTAAAGAAATTGACGGAATGGCACCACAAGACGTGGAGCGTGCGGTTTAATTTGACTCAACACGGGGAACTTTACCAGATCCGGACAGGGTGAGGATTGACAGATTGAGTGTTCTTTCTCGATCCCCTGAATGGTGGTGCATGGCCGCTTTTGGTCGGTGGAGTGATTTGTTTGGTTGATTCCGTCAACGGACGAGATCCAGGCCGCCTAGTAGAAACCAAAATCTATCAAAGACAGCAATTTCTCGCTTGACTTCGGTCGACGGGAATCACCTTTGGTTGGTTTCTTCTTTGCGGGATTCCTTGCTTTGCGCAAGGTGAGATTCTGGGCAACAGCAGGTCTGTGATGCTCCTCAATGTTCTGGGCGACACGCGCACTACAATGTCAGTGAGAACAAGATTACCGACCTTCTGATCGGACCCGCTTGATTCAAAAGAGCGGGGAAACATCGGAATCACATCGACCCACTTGGGACCGAGGATTGCAATTATTGGTCGCGCAACGAGGAATGTCTCGTAGGCGCAGCTCATCAAACTGTGCCGATTACGTCCCTGCCATTTGTCACACCGCCCGTCGTTGTTTCCGATGATGGTGCAGTACAGGTGATCGGACAGACGAACCTTTGGTTTGTTTGAAAGTTCACCGATATTTCTTCATTAGAGGAAGCAAAAAGTC
>Eukaryota;Excavata;Discoba;Discicristata;Eubodonida;Bodo;Bodo saltans
CATATGCTTGTTTCAAGGACTAAGCCATGCATGCCTCAGAATCACTGCATTGCAGGAATCTGCGCATGGCCATTACATCAGACGTAATCTGCCGCGAAAATCTTGCGGTTTACCGCACTTATTGGATAACTTGGCGAAACGCCAAGCTATACATGAACCAATCGGACGTGCTCCATCCACGCAGTATGCGGTTTACCGTATGCTGTAGCGAGTCGTCCAGCGAATGAAGAAATTAAAACCAGAGCCGGACGCGGCAGCAGCACTCAGAAGTGTTGACTCAATTCATTCCGTGCGAAAGCTGGTCTAACAGCGTCTTTTGACGAACAACTGCCCTATCAGCTAGTGATGGCCGTGTAGTGGACTGCCATGGCGTTGACGGGAGCGGGGATTAGGGTTCGATTCCGGAGAGGGAGCCCGAGAAATAGCTACCACTTCTACGGAGGGCAGCAGGCGCGCAAATTGCCCATGTCGATAAAAACGATGAGGCAGCGAAAAGAAATAGGCCTCCCAGCCACTCTGTGGTTGGGAGATACAATGGGGGATATTAACGCCATCCAAAATCGAGTAACAATTGGAGGACAAGTCTGTGCCAGCACCCGCGGTAATTCCAGCTCCAAAAGCGTTATTAACGCTGTTGCTGTTAAAGGGTTCGTAGTTGAACTGAGGGCGCCAAGCGCACAAGCCAGTCCCATCCGCTTCGGACGGTGACCCTTGACCTTGCGGTTCGTGAACACTCGAAACAAAAAGCACGGGAGTGGTTCCCTTCCGATTTACGCATGTCTGCATGCCGGGGGGCGTCCGTGGTTTTTACTGTGACTAAAGAAGCGCGACCAAAGCAGTCATTCGACTTGAATTAGAAACATGGGATAACAAAGGAGCAACCTACGGTACTACCGTTTTCGGCTTTTGTTGGTTTTACAAGTCTGTGGGAGATTATGGTTCGTGCGACCAGCGGCTGGGGACCGTTCCCGCGCCTTTTGCCTTGTGTGGCTTCGGCCCTGCATTGTGAACTCGCAAGCCAGGAATGAAGGAGGGTTGTTCGGGGGAGAACGTACTGGAACGTGAGAGGTGAAATTCTTAGACCGTTCCAAGACGAATACAGCGAAGGCATTCTCCAAGGATACCTTCCTCAATCAAGAACCAAAGTGTGGAGATCGAAGATGATTAGAGACCATTTAGTCCACACCACAAACGGTGACACCCATGAATTGGGGAGTACTTTGGTTGCCCCGCCGGGTACGCCCAGTGGGCCAAACAATAATTTACGTGCACGTTCTATTCGGGCTTCGGCTCATCAACGGGAATGTCCTCAGCACGTTATCTCATTTTTTCACCGAAAGCTTTGAGGTTACAGTCTCAGGGGGGAGTACGCTCGCAAGAGTGAAACTTAAAGAAATTGACGGAATGGCACCAAAGATGTGGAGCGTGCGGTTTAATTTGACTCAACACGGGAAACTTTACCAGATCCGGACAGGGTGAGGATTGACAGATTAGTGTTCTTTCTCGATCCTTGAATGGTGGTGCATGGCCGCTTTTGGTCGGTGGAGTGATTTGTTTGGTTGATTCCGTCACGGACGAGATCCAAGCTGCCCAGTAGGAACCAGGATTGTCCAAAAGACAGCAATCTCTGCTCTGGCTTCGGTCAGGATGAGTTACCTCCAGTGGGTTTCTTCTCTCCAGGATTCCTTGCTTTGCGCAAGGTGAGATTTTGGGCAACAGCAGGTCTGTGTGCTCCTCAATGTTCTGGGCGACACGCGCACTACAATGTCAGTGAGAACAAGAATCCCGACCATTTGATCGGACCCACCGATCCAAAAGAGGGGGGAAACACCGGAATCACATAGACCCAATTGGGACCGAGTATTGCAATTATTGGTCGCGCAACGAGAATGTCTCGTAGGCGCAGCTCATCAAACTGTGCCGATTACGTCCCTGCCATTTGTACACACCGCCCGTCGTTGTTTCCATGATGGTGCAATACAGGTGATCGGACCGGCGAGTGTTTCACTTGCTCGAAAGTTCACCGATATTTCTTCAATAGAGGAGCAAAAGCGAAACAAGGTTGCTGTGG
>Eukaryota;Excavata;Discoba;Discicristata;Trypanosomatida;Trypanosoma;Trypanosoma dionisii
ACTGCCATGGCGTTGACGGGAGCGGGGGATTAGGGTTCGATTCCGGAGAGGGAGCCTGAGAAATAGCTACCACTTCTACGGAGGGCAGCAGGCGCGCAAATTGCCCAATGTCAAAAAAACACGATGAGGCAGCGAAAAGAAATAGAGCCGACAGTGCTTTTGCATTGTCGTTTTCAATGGGGGATATTTAAACCCATCCAAAATCGAGTAACAATTGGAGGACAAGTCTGGTGCCAGCACCCGCGGTAATTCCAGCTCCAAAAGCGTATATTAATGCTGTTGCTGTTAAAGGGTTCGTAGTTGAATTGTGGGCCTCTATAAGGCGCAATGGTTTAGTCCCATCCACTTCGGATTGGTGACCCATGCCCTTGTGGTCCGTGAACACTCAGAAACAAGAAACACGGGAGTGGTACCCTTTCTGATTTTCGCATGTCATGCATGCCAGGGGGCGCCCGTGATTTTTACTGTGACTAAAAAAGTGTGACCAAAGCAGTCATTCGACTTGAATTAGAAAGCATGGGATAACAAAGGAGCAGCCTATGGGCCACCGTTTCGGCTTTTGTTGGTTTTAAAAGTCCATTGGAGATTATGGGGCAGTGTGACAAGCGGCTGGGTGATGATATCCCACACAACACACCTTCACTGCGTGTTTTTGTGTGGCACACTCGTCGCCTTTGGGGGAAATTCGTGGCGCTGTTGACACGGACTTCGGTCCCATCTTCACGCGTCGCCTTCCTTCAACTCACGGCATCCAGGAATGAAGGAGGGTAGTTCGGGGGAGAACGTACTGGTGCGTCAGAGGTGAAATTCTTAGACCGCACCAAGACGAACTACAGCGAAGGCATTCTTCAAGGATACCTTCCTCAATCAAGAACCAAAGTGTGGGGATCGAAGATGATTAGAGACCATTGTAGTCCACACTGCAAACGATGACACCCATGAATTGGGGAGTTTTTGGTCGTTTAGGCGTGGTCGGGTTTACCCCGCTCCATCGTCTCGCCAATGAATGAATAATTTACGTGCATATTCTTTTTGGTCCTCGTTTATTTTTTTTATGCGTGGGCCTTTAACGGGAATATCCTCAGCACGTTATCTGACTTCTTTACGCGAAAGCTTTGAGGTTACAGTCTCAGGGGGGAGTACGTTCGCAAGAGTGAAACTTAAAGAAATTGACGGAATGGCACCACAAGACGTGGAGCGTGCGGTTTAATTTGACTCAACACGGGGAACTTTACCAGATCCGGACAGGGTGAGGATTGACAGATTGAGTGTTCTTTCTCGATCCCCTGAATGGTGGTGCATGGCCGCTTTTGGTCGGTGGAGTGATTTGTTTGGTTGATTCCGTCAACGGACGAGATCCAAGCTGCCCAGTAGGATTCAGAATTGCCCATAGGATAGCAATCCCTTCCGCGGGTTTTACCCAAGGGGGGGCGGTATTCGTTTGT
>Eukaryota;Excavata;Discoba;Discicristata;Trypanosomatida;Trypanosoma;Trypanosoma cyclops
GTCATATGCTTGTTTCAAGGACTTAGCCATGCATGCCTCAGAATCACTGCATTGCAGGAATCTGCGCATGGCTCATTACATCAGACGTAATCTGCCGCAAAAATCTTGCGGTTTCCGCAACATTGGATAACTTGGCGAAACGCCAAGCTAATACATGAACCAACGGGACGTTCTCTGTTACGGCGGTGGGGCAACTCACTGTCATGGGACGTTCGGCGAATGAATGAAATTAAAACCAATGCCCTAACCGGCAGTAACAACCAGAAGTGTTGACACAATTCATTCCGTGTGAAAGCTGGATATCTTATCCGGCGTCTTTTGACGAACAACTGCCCTATCAGCCAGTGATGGCCGTGTAGTGGACTGCCATGGCGTTGACGGGAGCGGGGGATTAGGGTTCGATTCCGGAGAGGGAGCCTGAGAAATAGCTACCACTTCTACGGAGGGCAGCAGGCGCGCAAATTGCCCAATGTCAAAAAAAAACGATGAGGCAGCGAAAAGAAATAGAGCCGACAGTGCTTCATGCATTGTCGTTTTCAATGGGGGATATTTAAACCCATCCAAAATCGAGTAACTATTGGAGGACAAGTCTGGTGCCAGCACCCGCGGTAATTCCAGCTCCAAAAGCGTATATTAATGCTGTTGCTGTTAAAGGGTTCGTAGTTGAATTGTGGGCCTTTGAGGCGCTATGGTTTGTCCCGTCCACCTCGGATTTGGTGACCCATACCCTTGAGGTCCGTGAACACTCAGAAACAAAAAACACGGGAGCGGTTCCTTCCTGAATTTCGCATGTCATGCATGCCAGGGGGCGTCCGTGATTTTTACTGTGACTAAAAAAGTGTGACCAAAGCAGTCATTCGACTTGAATTAGAAAGCATGGGATAACAAAGGAGCAGCCTATGGGCCACCGTTTCGGCTTTTGTTGGTTTTAACAGTCCATTGGAGATTATGGCGTCGTGCGACAAGCGTCTGGATGTTCTTCGGAACTTCCGTCGCCTTTGCGGGAAAAATATCGGTGCCGGTGTGGTACCGCGTTCACAGGGGCCTCGGTTCATGTGTCGCGTGTCCGCCCGGTTACCCGTCTTCCCGTGACTCATGACATCCAGGAATGAAGGAGGGTAGTTCGGGGGAGAACGTACTGGCGCGTCAGAGGTGAAATTCTTGGACCGCGCCAAGACGAACTACAGCGAAGGCATTCTTCAAGGATACCTTCCTCAATCAAGAACCAAAGTGTGGGGATCGAAGATGATTAGAGACCATTGTAGTCCACACTGCAAACGATGACACCCATGAATTGGGGAATTTTTGGTCGTAGGCGAGGTCGGGTTCATCTCGTTCCTCGCCTCGCCAATGGATATCAATTTACGTGCATATTCTTTTCGGTCCCCGCGAGGGGACCTTTAACGGGAATATCCTCAGCACGTTATCTGACTTCTTCACGCGAAAGCTTTGAGGTTACAGTCTCAGGGGGGAGTACGTTCGCAAGAGTGAAACTTAAAGAAATTGACGGAATGGCACCACAAGACGTGGAGCGTGCGGTTTAATTTGACTCAACACGGGGAACTTTACCAGATCCGGACAGGGTGAGGATTGACAGATTGAGTGTTCTTTCTCGATCCCCTGAATGGTGGTGCATGGCCGCTTTTGGTCGGTGGAGTGATTTGTTTGGTTGATTCCGTCAACGGACGAGATCCAAGCTGCCCAGTAGGATTCAGAATTGCCCATAGGATAGCAATCTCCTCCGCGGGTTTTTCCCAAGGAGGGGCGATATTCGTTTGTATCCTTCTCTGCGGGATTCCTTGTTTTGCGCAAGGTGAGATTTTGGGCAACAGCAGGTCTGTGATGCTCCTCAATGTTCTGGGCGACACGCGCACTACAATGTCAGTGAGAACAAGAAAAACGACTTTTGTCGGACCTACTTGATCAAAAGAGTGGGAAAACCCCGGAATCACATAGACCCACTTGGGACCGAGTATTGCAATTATTGGTCGCGCAACGAGGAATGTCTCGTAGGCGCAGCTCATCAAACTGTGCCGATTACGTCCCTGCCATTTGTACACACCGCCCGTCGTTGTTTCCGATGATGGTGCAATACAGGTGAACGGACAGTCGAACGCTTCGTTTGACCGAAAGTTCACCGATATTTCTTCAATAGAGGAAGCAAAAGTC
>Eukaryota;Excavata;Discoba;Discicristata;Neobodonida;Neobodo;Neobodo designis
TAGGGTTCGATTCCGGAGAGGGAGCCTGAGAAATGGCTACCACTTCTACGGAGGGCAGCAGGCGCGCAAATTGCCCAATGCCAAAGCAAATGGTGAGGCAGCGAAAGAAATAGGTCTTCCAAACGTCTTACGGCGTTTGGAAGTTTGCAATGGGGGATATTTAAACCCATCCAATATCGAGTAACAATTGGAGGACAAGTCTGGTGCCAGCACCCGCGGTAATTCCAGCTCCAAAAGCGTATATTAACGCTGTTGCTGTTAAAGGGTTCGTAGTTGAACTGGGAGCTGTCAAGAATAGTCGAGCTGTCCTTCTTGATTTCATAATTAAGCTAGGGCTTCTTTTCGCGCTTGCAGCTTGTGAACATTTATCAGAAACAACATTGCGCGGAATTGACTTATCTCCTCACCATTTACACGCATCATGTGCGTAGAGGAGCGTCCGCGTTTTATTACTGTGACTAAAAAAATGTGACTCAAGCAGTCATTCGACATGAATTGGAAAGCATGGGATAACAACGCAGCAGCCTACGGATTACCGTTTCGGCTTTTGTTGGTTTTAAAAGTCTGTGGGAGATTATGGATTCACACGACAAGCGGTTCGGGGCTACTCGTCCCCACGCTCCTGTTCTTGTTTTCATCTTCGGGTGAGCAAGAGCAGTTTGTGATATCCAGGAATGAAGGAGGGTTGTTCGGGGGAGAAAGTACTTCGTCGTGAGAGGTGAAATTCTTAGACCGACGAAAGACTAACTGCAGCGAAGGCGTTCTCCAAGGATACCTTCCTCAATCAAGAACCAAAGTGTGGAGATCGAAGATGATTAGAGACCATTGTAGTCCACACCACAAACGGTGACCCCCATGAATTGGGGAGTATTTTGATCCAATCGTCGCAGGTTCGCTTGCGTTCGGTTGGTCAAAACTTTCAATGACGTGCATTTTCGATATTCATGGCCCCGTCAAACGGGTTATGAAATTACGGGAATATCCTCAGCACGTTCTCTGACTGTTTCACGCGAAAGCTTTGAGGTTACAGTCTCAGGGGGGAGTACGTTCGCAAGAGTGAAACTTAAAGAAATTGACGGAATGGCACCACAAGACGTGGAGCGTGCGGTTTAATTTGACTCAACACGGGGAACTTTACCAGATCCGGACAGGGTGAGGATTGACAGATTGAGTGTTCTTTCTCGATCCCCTGAATGGTGGTGCATGGCCGCTTTTGGTCGGTGGAGTGATTTGTTTGGTTGATTCCGTCAACGGACGAGATCCAAGCTGTCCAGTAGGAGTTTGAATTGTTTTTATTGAAAAGCAATCCTTCGTCTGGTTTCGGCCAGCGAAGGTCACCTTCGGTGAACTCCTTCTCTGCAGGATTCCTTGCTTTTTGCGCAAGGTGAGATTTTGGGCAACAGCAGGTCTGTGATGCTCCTCAATGTTCT
>Eukaryota;Excavata;Discoba;Discicristata;Trypanosomatida;Trypanosoma;Trypanosoma sp. PJH-2013c
GCCAAGCTAATACATGAACCAAAGGGACGTCCTCTGTTACGGCGGTGGGGCAACTCACTGTCATGGGGCGTCCAGCGAATGAATGAAATTAAAACCAATGCCTTCACCGGCAGTAACACCCAGAAGTGTTGACTCAATTCATTCCGTGCGAAAGCTGGATTTCTTATCCGGCGTCTTTTGACGAACAACTGCCCTATCAGCCAGTGATGGCCGTGTAGTGGACTGCCATGGCGTTGACGGGAGCGGGGGATTAGGGTTCGATTCCGGAGAGGGAGCCTGAGAAATAGCTACCACTTCTACGGAGGGCAGCAGGCGCGCAAATTGCCCAATGTCAAAAAAAAACGATGAGGCGGCGAAAAGAAATAGAGCCGACAGTGCCTAGTGCATTGTCGTTTTCAATGGGGGATATTTAAACCCATCCAAAATCGAGTAACAATTGGAGGACAAGTCTGGTGCCAGCACCCGCGGTAATTCCAGCTCCAAAAGCGTATATTAATGCTGTTGCTGTTAAAGGGTTCGTAGTTGAATTGTGGGCCTTTGAGGCGCAATGGTTTGTCCCGTCCACCTCGGATTGGTGACCCATGCCCTTGAGGTCCGTGAACACTCAGAAACAAGAAACACGGGAGCGGTTCCTTCCTGATTTTCGCATGTCATGCATGCCAGGGGGCGTCCGTGATTTTTACTGTGACTAAAAAAGTGTGACCAAAGCAGTCATTCGACTTGAATTAGAAAGCATGGGATAACAAAGGAGCAGCCTATGGGCCACCGTTTCGGCTTTTGTTGGTTTTAAAAGTCCATTGGAGATTATGGCGTCGTGCGACAAGCGTCTGGGTTTTCCTCATTTATGAGGTACCCGTCGCCTTTGCGGGAAATCCGTGTCGGTGCTGTATGGGTTTCGGCCCATCTGCCCGGCGCCTTCCCGTGACTCACGGCATCCAGGAATGAAGGAGGGTAGTTCGGGGGAGAACGTACTGGCGCGTCAGAGGTGAAATTCTTAGACCGCGCCAAGACGAACTACAGCGAAGGCATTCTTCAAGGATACCTTCCTCAATCAAGAACCAAAGTGTGGGGATCGAAGATGATTAGAGACCATTGTAGTCCACACTGCAAACGATGACACCCATGAATTGGGGAATTTTTGGTCGCAGGCGGGGTCGGGTTCATCTCGCTCCTCGCCTCGCCAATGGATATCAATTTACGTGCAT
>Eukaryota;Excavata;Discoba;Discicristata;Eubodonida;Bodo;Bodo saltans
TCATATGCTTGTTTCAAGGACTAAGCATGCATGCCTCAGAATCACTGCATTGCAGGAATCTGCGCATGGCTCATTACATCAGACGTAATCTGCCGCAAAAATTGTGCGGTCTCCGCATCATTGGATACCTTGGCGAAACGCCAAGCTAATACATGAACCAATCGGACGTGTTCCGTTCACGCGGCTTGTGGGGTAACACCTGCTTGTCGAGCGAGCCGTCCAGCGAATGAATGAAATTAAAACCAATGCCGCGGACGCGGCAGCAGCACTCAGACGTGTTGACTCAATTCATTCCGTGCGAAAGCTGGTCTCACCAGCGTCTTTTGACGAACAACTGCCCTATCAGCCAGTGATGGCCGTGTAGTGGACTGCCATGGCGTTGACGGGAGCGGGGGATTAGGGTTCGATTCCGGAGAGGGAGCCTGAGAAATAGCTACCACTTCTACGGAGGGCAGCAGGCGCGCAAATTGCCCAATGTCGAGAAAATACGATGAGGCAGCGAAAAGAAATAGGCCTCCCAGCCACTCTGTGGTTGGGAGATTACAATGGGGGATATTTAAAGCCATCCAAAATCGAGTAACAATTGGAGGACAAGTCTGGTGCCAGCACCCGCGGTAATTCCAGCTCCAAAAGCGTATATTCCGTCTGTTGCTGTTACAGGGTTCGTAGTTGAACTGAGGGCCGCCAAGCGCATCAAGCCAGTCCCCTCCACTTCGGAGCGGTGACCCTTGACCTTGCGGTTCGTGAACATTTCAGAAACAAAAAGCACGGGAGTGGTTCCTTCCCGATTCTCGCATGTCATGCATGCCGGGGGGCGCCCGTGATTTTTACTGTGACTAAAGAAGCGCGACCAAAGCAGTCATTCGACTTGAATTAGAAAGCATGGGATAACAAAGGAGCAACCTACGGTACTACCGTTTTCGGCTTTTGTTGGTTTTAGAAGTCTGTGGGAGATTATGGTTTCGTGCGACCAGCGGCTGGGGTTCGTCCCCGCGCTTTTTGCTTTGTGTGGCTTTGGCCTTGCACTGTGAACTCGCGAGACCAGGAATGAAGGAGGGTTGTTCGGGGGAGAACGTACTGGAACGTGAGAGGTGAAATTCTTAGACCGTTCCAAGACGAACTACAGCGAAGGCATTCTCCAAGGATACCTTCCTCAATCAAGAACCAAAGTGTGGAGATCGAAGATGATTAGAGACCATTGTAGTCCACACCACAAACGGTGACGCCCATGAATTGGGGAGTACTCTGGGCGCTTTGCTGGGTTCGCCCAGTGAGCACCAGAACAATAATTTACGTGCACGTTCTACTCGGACTTCGGTCCATCAACGGGAATGTCCTCAGCACGTTATCTTATTTTTTCACGCGAAAGCTTTGAGGTTACAGTCTCAGGGGGGAGTACGTTCGCAAGAGTGAAACTTAAAGAAATTGACGGAATGGCACCACAAGACGTGGAGCGTGCGGTTTAATTTGACTCAACACGGGGAACTTTACCAGATCCGGACAGGGTGAGGATTGACAGATTGAGTGTTCTTTCTCGATCCCTTGAATGGTGGTGCATGGCCGCTTTTGGTCGGTGGAGTGATTTGTTTGGTTGATTCCGTCAACGGACGAGATCCAAGCTGCCCAGTAGGAACCAGGATTGTCCAAAAGACAGCAATCTCTGCGCCGGCTTCGGTCGGACGGAGTTACCTCCAGTGGGTTTCTTCTCTGCAGGATTCCCTGCTTTGCGCAGGGTGAGATTTTGGGCAACAGCAGGTCTGTGATGCTCCTCAATGTTCTGGGCGACACGCGCACTACAATGTCAGTGAGAACAAGAATCCCGACCATTTGATCGGACCCACTTGATCCAAAAGAGGGGGGAAACACCGGAATCACATAGACCCAATTGGGACCGAGTATTGCAATTATTGGTCGCGCAACGAGGAATGTCTCGTAGGCGCAGCTCATCAAACTGTGCCGATTACGTCCCTGCCATTTGTACACACCGCCCGTCGTTGTTTCCGATGATGGTGCAATACAGGTGATCGGACCGGCGAGTGTTTCACYTGCYTGAAAGTTCMMCSRWWWTTYYTCMATAGAGGAAGCAAAAGTCGTAACAAGGTAGCTGTAGGTGAACCTGC
>Eukaryota;Excavata;Discoba;Discicristata;Trypanosomatida;Trypanosoma;Trypanosoma cruzi
TCTGGTTGATTCTGCCAGTAGTCATATGCTTGTTTCAAGGACTTAGCCATGCATGCCTCAGAATCACTGCATTGCAGGAATCTGCGCATGGCTCATTACATCAGACGTAATCTGCCGCAAAAATCTTGCGGTCTCCGAAAATTGGATAACTTGGCGAAAGCCCAAGCTAATACATGAACCAACCGGATGTTCTCTGTTCCGGCGGCAGGGCAACCTGCTGCCATGGGACGTCCAGCGAATGAATGAAAGTAAAACCAATGCCTTCACCGGGCAGTAACACTCAGAAGTGTTGATTCAATTCATTCCGTGCGAAAGCCGGGTTTTTTATCCGGCTAGGTCTTTTGACGAACAACTGCCCTATCAGCCAGCGATGGCCGTGTAGTGGACTGCCATGGCGTTGACGGGAGCGGGGGATTAGGGTTCGATTCCGGAGAGGGAGCCTGAGAAATAGCTACCACTTCTACGGAGGGCAGCAGGCGCGCAAATTGCCCAATGTCAAAAAAAAAAGATGAGGCAGCGAAAAGAAATAGAGCCGACAGTGCTTTTGCATTGTCGTTTTCAATGGGGGATATTAAACCCATCCAAAATCGAGTAACAATTGGAGGACAAGTCTGGTGCCAGCACCCGCGGTAATTCCAGCTCCAAAAGCGTATATTAATGCTGTTGCTGTTAAAGGGTTCGTAGTTGAATTGAGGGCCTCTAAGGCGCAATGGTTTAGTCCCATCCACTTCGGATTGGTGACCCATGCCCTTGTGGTCCGTGAACAGACATATTCAGAAACAAAAAACACGGGAGTGGTACCTTTTCTGATTATCGCATGTCATGCATGCCAGAGGGCGCCCGTGATTTTTTACTGTGACTAAAAAAGTGTGACCAAAGCAGTCATTCGACTTGAATTAGAAAGCATGGGATAACAAAGGAGCAGCCTCTGGGGCCACCGTTTCGGCTTTTGTTGGTTTTAAAAGTCCATTGGAGATTATGGGGCAGTGTGACAAGCGGCTGGGTGGTTATTCCACACACACACGCACACTCCTTTTTTGGATGTTGTGTCTTCTGTGTGTGTGCGAACTCGTCGCCTTTGTGGGAAATCCAGGTGTGGCACTTGTTTGGTGTTGTTGGCAGACTTCGGTCTTGCCTTCCAATGTTTCACATGTGTCATGCCTTCCCTCAACTCACGGCATCCAGGAATGAAGGAGGGTAGTTCGGGGGAGAACGTACTGGTGCGTCAGAGGTGAAATTCTTAGACCGCACCAAGACGAACTACAGCGAAGGCATTCTTCAAGGATACCTTCCTCAATCAAGAACCAAAGTGTGGGGATCGAAGATGATTAGAGACCATTGTAGTCCACACTGCAAACGATGACACCCATGAATTGGGGAGTTTTTGGTCGTAGGCGTGGTCGGGCTTGATTATATTATTTTTCATCCCGTTCCTCGTCTCGCCAATGAATATATTAAATTTACGTGCATATTCTTTTTGGTCTTCGTTTTTTTTACGGCGAGGACCTTTAACGGGAATATCCTCAGCACGTTATCTGACTTCTTCACGCGAAAGCTTTGAGGTTACAGTCTCAGGGGGGAGTACGTTCGCAAGAGTGAAACTTAAAGAAATTGACGGAATGGCACCACAAGACGTGGAGCGTGCGGTTTAATTTGACTCAACACGGGGAACTTTACCAGATCCGGACAGGGTGAGGATTGACAGATTGAGTGTTCTTTCTCGATCCCCTGAATGGTGGTGCATGGCCGCTTTTGGTCGGTGGAGTGATTTGTTTGGTTGATTCCGTCAACGGACGAGATCCAAGCTGCCCAGTAGGATTCAGAATTGCCCATAGGATAGCAATCCCTTCCGCGGGTTTTACCCAAGGGGGGGCGGTATTCGCTTGTATCCTTCTCTGCGGGATTCCTTGTTTTGCGCAAGGTGAGATTTTGGGCAACAGCAGGTCTGTGATGCTCCTCAATGTTCTGGGCGACACGCGCACTACAATGTCAGTGAGAACAAGAAAACGACTCTTGTCGACCTACTTGATCAAAAGAGTGGGAAAACCCCGGAATCACGTAGACCCACTTGGGACCGAGTATTGCAATTATTGGTCGCGCAACGAGGAATGTCTCGTAGGCGCAGCTCATCAAACTGTGCCGATTACGTCCCTGCCATTTGTACACACCGCCCGTCGTTGTTTCCGATGATGGTGCAATACAGGTGATCGGACAGTCGAGTGCTTCACTTGACCGAAAGTTCACCGATATTTCTTCAATAGAGGAAGCAAAAGTCGTAACAAGGTAGCTGTAGGTGAACCTGCAGCTG
>Eukaryota;Excavata;Discoba;Discicristata;Trypanosomatida;Trypanosoma;Trypanosoma fallisi
CTGGTTGATCCCTGCCCAGTAGTCATATGCTTGTTTCAAGGAATTAGCCATGCATGCCTCAGAATCACTGCATTGCAGGAATATGCGCATGGCTCATTACAATCAGACGTAATTTGCCGCAAACACCTTGCGGTTTTCCGCAATATTGGATAACTTGGCGAAACGCCAAGCTAATACATGAACCGAAGGGACGCTTTTTGTTTCGGGCGGTGGGGGGACTCACTGCTTATGGGACGTCCAGCGAATGAATGAAAGTAAAACCAATGCCTTCACTGGCAGTAACACCCAGAAGTGTTGACTCAATTCATTCCGTGCGAAAGCCGGTTTACCGGCGTCTTTTGACGAACAACTGCCCTATCAGCCGGTGATGGCCGTGTAGTGGACTGCCATGGCGTTGACGGGAGCGGGGGTTAGGGTTCGATTCCGGAGAGGGAGCCTGAGAAATAGCTACCACTTCTACGGAGGGCAGCAGGCGCGCAAATTGCCCAATGTCAAAAAAAAAGATGAGGCAGCGAAAAGAAATAGAGTCGGCAGTCCCTTAGTGGATTGTCGTTTTCAATGGGGGATATTTAAACCCATCCAATATCGAGTAACAATTGGAGGACAAGTCTGGTGCCAGCACCGCGTAATTCCAGCTCCAAAGCGTATATTAATGCTGTTGCTGTTAAAGGGTTCGTAGTTGAATTGAGGGCCTCCGAGGCGCACTGGTACGTCCCATCCACTTCGGATCGGTGACCCAGGCCCTTGCGGTCCGTGAACATACAATTTTTCAGAAACAAGAAACACGGGAGCGGTTCCTTCCTGATTCTCGCATGTCATGCATGCCAGGGGGGCGTCCGTGATTTTTACTGTGACTAAAAAAGTGTGACCAAAGCAGTCATCCGACTTGAATTAGAAAGCATGGGATAACAAAGGAGCAGCCTATGGGCCACCGTTTCGGCTTTTGTTGGTTTTAAAAGTCCATTGGAAATTATGGGGCTGTGCGACAAGCGTCTGGGCGCGTGTGTCCTCTTCGTAGGCCACCGCCCGTCGCCTTTGCGGGAAATCAGCGTCTCGTTTTATGCGGGTATGTTCTCCTCTTCTGAGGGCAGGCGGTATTCCACATGGCGTGTTCGCCTTCCCGTAACTCACGGCATCCAGGAATGAAGAGGGTAGTTNNNNNNNNNNNNNACTGGAGCTTCAGAGGTGAAATTCTTAGACCGCACCAAGACGAACTACAGCGAAGGCATTCTTCAAGGATACCTTCCTCAATCAAGAACCAAAGTGTGGGGATCGAAGATGATTAGAGACCATTGTAGTCCACACTGCAAACGATGACACCCATGAATTGGGGAGTTTTTGGTCGAAGACGAGGGCGAGTTCATCTCGTTCTTCTCGTCTCGCCAATGTTTATCAATTAACGTGCATATTCTGTACGGTCTCTTCCGAAAGGGAGGGGCCTTTTTTACGGGAATATCCTCAGCACGTTTTCTTACTTCTTCACGCGAAAGCTTTGAGGTTACAGTCTCAGGGGGGAGTACGTTCGCAAGAGTGAAACTTAAAGAAATTGACGGAATGGCACCACAAGACGTGGAGCGTGCGTTTAATTTGACTCAACACGGGGAACTTTACCAGATCCGGACAGGGTGAGGATTGACAGATTGAGTGTTCTTTCTCGATCCCCTGAATGGTGGTGCATGGCCGCTTTTGGTCGGTGGAGTGATTTGTTTGGTTGATTCCGTCAACGGACGAGATCCAAGCTGCCCAGTAGGATTCAGGATTGCCCATAGGATAGCAATCCCTTCCGCGGGTTTTACCCAAGGGGGGGCGGTATCCGGTTGAATCCTTCTCTGCGGGATTCCTTGTTTTGCACAAGGTGAGATTTTGGGCAACAGCAGGTCTGTGATGCTCCTCAAGTTCTGGGCGACACGCGCACTACAATGTCAGTGAGAACAAGAAAAACGACTTTTGTCGGACCTACTTGATCAAAAGAGTGGGAAAACCCCGGAATCACATAGACCCACTTGGGACCGAGTATTGCAATTATTGGTCGCGCAACGAGGATGTCTCGTAGGCGCAGCTCATCAACTGTGCCGATTACGTCCCTGCCATTTGTACACACCGCCCGTCGTTGTTTCCGATGATGGTGCAATACAGGTGATCGGACAGTCGAGTGTTTCACTTGACCGAAAGTTCACCGATATTTCTTCAATAGAGGAAGCAAAAGTCGTAACAAGGTAGCTGTAGGTGAACCTGCAGA
>Eukaryota;Excavata;Discoba;Discicristata;Neobodonida;Neobodo;uncultured eukaryote
CTGCCAGTAGTCATATGCTTGTTTCAAGGACTAAGCCATGCACGCCTAAGAATAACTGCACTGCAGGAATCTGCGCATGGCTCATTACATCAGACGCAATCTGCCGCAAAAATATTGCGGTCTACACCGCAAAAATGGATAACTTGGCGAAACGCCAAGCTAATACATGAATCAAACGGGCGTCCTCCACTGAGGCTACGCAGTCTTTCGGGGGTCGGGGCTAGCGAGGCGCCCTACGAATGAATGAAATTAAAACCAACGCCAGTCAAGGGGCAGCAACACCAAGCAGTATTGAATCAATTCATTCCGTGCGAAAGCCGGTTCACCGGCGTATTCTGACGAACAACTGCCCTATCAGCCAGTGATGGCCGCGTAGTGGACTGCCATGGCGTTGACGGGAGCGGGGGATTAGGGTTCGATTCCGGAGAGGGAGCCTGAGAAACGGCTACCACTTCTACGGAGGGCAGCAGGCGCGTAAATTGCCCAATGACAAAAAATGTTGAGGCAGCGAAAAGAAATAGGTGTCTTTGATGTCTCTACGGCATCAGAGATTTTCAATGGGGGATATTTAATGCCATCCAACATCGAGTAACAATTGGAGGACAAGTCTGGTGCCAGCACCCGCGGTAATTCCAGCTCCAAGAGCGTATATTAACGCTGTTGCTGTTAAAGGGTTCGTAGTTGAACTGAGGGCTGCCAAGGAGACAGTACCGTCCCATCCACCGGATCGGCGACGCCTGCTCTTGCTGCCCGTGAACGTCAGAAACAAACATCGCGGGAATGTTTCCCCCCGCCTTCGCGTGCAATGTACGCAGGGGGGCGCCCGTGTGTCTTACTGTGACTAAAAAAGCGCGACCAAAGCAGTCGTTCGACATGAATTTGAAAGCATGGGATAACGAGGCCACCTACGGGTTACCGTTCGGCTTTTGTTGGTTTTAAAGATCTGTGGGAGATTATGGCTTCTGCATTGACAAGCGGTTCGGGGTTTCGTCCCCACGCCTCCGCTCCGGCGGCTTGCAGGGCCCTGAATGAAGGAGGGTTGTTCGGGGGAGAACGTACTTGAGCGTGAGAGGTGAAATTCTTAGACCGCTCAAAGACGAACTACAGCGAAGGCATTCTCCAAGGATACCTTCCTCAATCAAGAACCAAAGTGTGGAGATCGAAGATGATTAGAGACCATTGTAGTCCACACCACAAACGATGACCCCCACGAATTGGGGAGTTTTTGGTTGTGAGTTTCATTAGCCTTCCGGTTGGTGAGCTCCGCCAATTAAGAATACAATTTACGTGCATATTCCGTGGGCTTCACGGCCAATAACGGGAATATCCTCAGCACGTCCTTTTTTTCCACGCGAAAGCTCGAGGTTACAGTCTCAGGGGGGAGTACGTTCGCAAGAGTGAAACTTAAAGAAATTGACGGAATGGCACCACAAGACGTGGAGCGTGCGGTTTAATTTGACTCAACACGGGGAACTTTACCAGATCCGGACAGGGTGAGGATTGACAGATTGAGTGTTCTTTCTCGATCCCCTGAATGGTGGTGCATGGCCGCTTTTGGTCGGTGGAGTGATTTGTTTGGTTGATTCCGTCAACGGACGAGATCCAAGCCGCCTAGTAGACGTCAAAATCAATCAAAGACAGCAATCTCTTGCTTGGCTTCGGCCGACGGGAGTTACCTTTGGTTGGCGTCTTCTTTGCGGGATTCCTGGCTTTGCGTCAGGTGAGATTTTGGGCAACAGCAGGTCTGTGATGCTCCTCAATGTTCTGGGCGACACGCGCACTACAATGTCAGTGAGAACAAGACTACCGACCTTTTCATCGGACCCACTTGATTCAAAAGAGGGGGGAAACACCGGAATCACATCGACCCGCTTGGGACCGAGTATTGCAATTATTGGTCGCGCAACGAGGAATGTCTCGTAGGCGCAGCTCATCAAACTGTGCCGATTACGTCCCTGCCATTTGTACACACCGCCCGTCGTTGTTTCCGATGATGGTGCAATACAGGTGATCGGACAGATGAACCTCTGGTTTGTCTGAAAGTTCACCGATATTTCTTCAATAGAGGAAGTAAAAGTCGTAACAAGGTAGCTGTAGGTGAACCTGCAGAAG
>Eukaryota;Excavata;Discoba;Discicristata;Neobodonida;Dimastigella;Dimastigella trypaniformis
GGTTGATTCTGCCAGTAGTCATATGCTTGTTTCAAGGACTAAGCCATGCATGCCTCAGAATCACTGCATTGCAGGAATCTGCGCATGGCTCATTACATCAGACGCAATCTGCCGCAAAACTGTTGCGGTTCACCGCATCAATTGGATACCCTGGCGAAACGCGAGGCTAATACATGAATCTCAAGGGGTAACTCAGTCAAGGACTTCGGTCTTGGGTGCCCTGCAGATGAATGAAATCAAAACCAACGCCCAGCAATGGGCAGCAACACCCAGCAGTGTTGAATCAATTCATCTCGTGCGAAAGCCGATTTATCGGCGTATTTTGACGAACAACTGCCCTATCAGCCATGATGGCCGTGTAGTGGACTGCCATGGCGTTGACGGGAGCGGGGGATTAGGGTTCGATTCCGGAGAGGGAGCCTGAGAAATGGCTACCACTTCTACGGAGGGCAGCAGGCGCGCAAATTGCCCAATGCCAAAACAAATGATGAGGCAGCGAAAAGAAATAGGTGCCCTAAATGCTCTGCATTTAGGGCTTTCAATGACCGATATTTAAAACCATCGAACATCGAGTAACAATTGGAGGACAAGTCTGGTGCCAGCACCCGCGGTAATTCCAGCTCCAAGAGCGTATATTAACGCTGTTGCTGTTAAAGGGTTCGTAGTTGAATTGTGGGTTTGCTTGGATGCTGATCATGTCCTCCTCACAACGAGGCAGGGCACTCACGCCACAATCCCGAGAACAACAGAAACAAGTACCACGGGAACGATTTTCCTCAGATTCGCGGACAATGCCCGCAGAGGAACGCCCGTGTTCATTACTGTGACTAAAAAAGTGCGACCAAAGCAGTCCAACGACATGAATTAGAAAGCATGGGATAACAAAGGAGCAGCCTATTGGCTACCGTTTCGGCTTTTGTTGGTATTGACAGTCTATAGGAGACTATGATCGGCGACGACCGGCGAAGGGACTTTAAACATCCCGACGCCTCCTGCTGCTTCGGTATCAGGTTTCGCCGTTCAGGAATGAAGGAGGGTTGGCTCGGGGGAAAACGTACTTGAGTGTGAGAGGTGAAATTCTTAGACCACTCAAAGACGAACTACAGCGAAGGCATTTTCCAAGGATACCTTCCTCAATCAAGAACCAAAGTGTGGAGATCGAAGATGATTAGAGACCATTGTAGTCCACACCACAAACGGTGACCCCCATGAATTGGGGAGTGTCTGTCCGATTTTGTCGGTCTGGTTCACTCCAGGCCGGCAACGTCGGCAGAAATGTATCCAAATCTACGTGCACGTTCTAGGGGGGTGTAAAAGCCCTCTTTCCGAGAACATCCTCAGCACGTTTTCTTACTTGTTTCACGCGAAAGCTTTGAGGTTACAGTCTCAGGGGGGGAGTACGTTCGCAAAGAGTGAAACTTAAAGAAATTGACGGAATGGCACCACAAGACGTGGAGCGTGCGGTTTAATTTGACTCAACACGGGGAACTTTACCAGATCCGGACAGGGTAAGGATTGACAGATTGATTGTTCTTTCTCGATCTCTTGAATGGTGGTGCATGGCCGCTTTTGGTCGGTGGAGTGATTTGTTTGGTTGATTCCGTCAACGGACGAGATCCAAGCTGCCCAGTAGAGGACTAAATCGTCAAAGAAGACAGCGCGTCAGGGTGGCTTTCGGGTCATTCCTGGCAAACTCTTTGGTGTCCTCTTCTCTGCAGGATTCCTGGTTTTGCACCAGGTGAGATTTTGGGCAACAGCAGGTCTGTGATGCTCCTCAATGCTCTGGGCGACACGCGCACTACAATGTCAGTGAGAACAAGAAGTACGGCTGCAAGGCCATACCTGCTCATTAAAAAGGGCGGGGAAACACCGGAATCACATCGACCCAATTGGGACCGAGGATTGCAATTATTGGTCGCGTAACGAGGAATGTCTCGTAGGCGCAGCTCATCAAACTGTGCCGATTACGTCCCTGCCATTTGTACACACCGCCCGTCGTTGTTTCCGATGATGGCGCAATGCAGGTGATCGGACAAGCGGATGCTTGCATCTGCTCGGAAGTTCACCGACATTTCTTCAATAGAGGAAGCAAAAGTCGTAACAAGGTAGCTGTAGGTGAACCTGCAGCTG
>Eukaryota;Excavata;Discoba;Discicristata;Trypanosomatida;Trypanosoma;Trypanosoma simiae
GTCATATGCTTGTTTCAAGGACTTAGCCATGCATGCCTCAGAATCACTGCATTGCAGGAATCTGCGCATGGCTCATTACATCAGACGTAATCTGCCGCCAAAATGTTGCGGTCTCCGCATTATTGGATAACTTGGCGAAACGCCAAGCTAATACATGAACCAAATGGACGTTCCCTGCTCCGGCGGCGGGGCGACTCGCCGCTACGGGACGTCCGGCGAATGAATGGCATTAAAACCAACGCCCTCGCGGGCAGTAACACTCAGACGTGTTGACTCAATTCATTCCGTGCGAAAGCCGGGTCAGCCGGCGCGTGTTGACGAACAACTGCCCTATCAGCTAGTGATGGCCGTGTAGTGGACTGCCATGGCGTTGACGGGAGCGGGGGATTAGGGTTCGATTCCGGAGAGGGAGCCTGAGAAATAGCTACCACTTCTACGGAGGGCAGCAGGCGCGCAAATTGCCCAATGTCGAGAAAAACGATGAGGCAGCGAAAAGAAATAGAGCCGACCTTGCCAATGGCATGGTCGTTTTCAATGGGGGATATTTAAACCCATCCAATATCGAGTAACAATTGGAGGACAAGTCTGGTGCCAGCACCCGCGGTAATTCCAGCTCCAAAAGCGTATATTAATGCTGTTGCTGTTAAAGGGTTCGTAGTTGAACTGTGGGCGCGAGCAGGCGCGTGTTTGTCGCTGCCCTCGATTGGGCCGTGGCGCACGCCCTCTGCGTCCGTGAACACACGATACGAGAAGCACGGGAATGGTCCCCCGGAACGCATGTCACGCATGCGGGGGCGTCCGTGATCTTTACTGTGACTAAAAAAGAGCGACCAAAGCAGTCCACGACTTGAATTACAAAGCATGGGATAACAAAGCATCAGCCCCAGGGCCACCGTTTCGGCTTTTGTTGGTTTTAGAAGCCCAGGGGAGATTATGGCGCCGCGTGCCGCGCACACTTCCGTGTGCGTTTCGGCGTTCGCGTCGACGCGCTGCGCCGGGAATGAATGAGGGTAGTCGGGGGAGAACGTACTGGTGCGTCAGAGGTGAAATTCTTAGACCGCACCAAGACGAACTACAGCGAAGGCATTCTTCAAGGATACCTTCCTCAATCAAGAACCAAAGTGTGGGTATCGAAGATGATTAGAGACCATTGTAGTCCACACTGCAAACCATGACACCCATGAATTGGGGACCATTTGGCCTGTGGGGTGTTGCGCTTGCGTAGCACTCCCACAGCCAACTACACAAACTTACGTGCCTATTCTGCCGTGGGTCGCCTCGCGCGGCCCGCATACGGGAATATCCTCAGCACGTTGTTTACTCATTCACGCGAAAGCTTTGAGGTTACAGTCTCAGGGGGGAGTACGTTCGCAAGAGTGAAACTTAAAGAAATTGACGGAATGGCACCACAAGACGTGGAGCGTGCGGTTTAATTTGACTCAACACGGGGAACTTTACCAGATCCGGACAGGGTGAGGATTGACAGATGGAGTGTTCTTTCTCGATCCCCTGAATGGTGGTGCATGGCCGCTTTTGGTCGGTGGAGTGATTTGTTTGGTTGATTCCGTCAACGGACGAGATCCAAGCTGCCCAGTAGGGCCCGTGATCGTCCACAGGACAGCATTCCGTCGGCGGCGTGTTCGCGCGCCGTCGGCGGAGCACTATCACAACAAGGGCCCTTCTCTGCGGGATTCCTTGCCACGCGCAAGGTGAGATTTTGGGCAACAGCAGGTCTGTGATGCTCCTCAATGTTCTGGGCGACACGCGCACTACAATGTCAGTGAGAACAAGACACGCGGCAGCCGCCGCTCCCGCTTGATCAAAAGAGCGGGGAAACAACGGAATCACGTAGACCCACTTGGGACCGAGTATTGCAATTATTGGTCGCGCAACGAGGAATGTCTCGTAGGCGCAGCTCATCAAACTGTGCCGATTACGTCCCTGCCATTTGTACACACCGCCCGTCGTTGTTTCCGATGATGGTGCAATACAGGTGATCGGACCGTCGCGTGGTTCACGCGACCGAAAGTTCACCGATATTGCTTCAATAGAGGAAGCAAAAGTC
>Eukaryota;Excavata;Discoba;Discicristata;Trypanosomatida;Crithidia;Angomonas deanei
CATATGCTTGTTTCAAGGACTTAGCCATGCATGCCTCAGAATCACTGCATTTGCAGGAATCTGCGCATGGCTCATTACATCAGACGTAATCTGCCGCAAAAATCTTGCGGTTTCCGCAAAATTGGATAACTTGGCGAAACGCCAAGCTAATACATGAACCAACCGGGTGTTCTCCATCCCAGACGGTGGGCAACCATCGTCGTGAGACGCCCAGCGAATGAATGATATTAAAACCAATGCCTTCACTGGCAGTAACACTCAGCAGTGTTGACTCAATTCATTCCGTGCGAAAGCCGGCTTGTTCCGGCGTCTTTTGACGAACAACTGCCCTATCAGCTGGTGATGGCCGTGTAGTGGACTGCCATGGCGTTGACGGGAGCGGGGGATTAGGGTTCGATTCCGGAGAGGGAGCCTGAGAAATAGCTACCACTTCTACGGAGGGCAGCAGGCGCGCAAATTGCCCAATGTCAAAACAAAACGATGAGGCAGCGAAAAGAAATAGAGTTGTCAGTCCATTTGGATTGTCATTTCAATGGGGGATATTTAAACCCATCCAATATCGAGTAACAATTGGAGGACAAGTCTGGTGCCAGCACCCGCGGTAATTCCAGCTCCAAAAGCGTATATTAATGCTGTTGCTGTTAAAGGGTTCGTAGTTGAACTGTGGGCTGTGTAGGTTTGTTCCTGGTCGTCCCGTCCATGTCGGATTTGGTGGCCCAGGCCCTTGCAGCCCGTGAACATTCAAAGAAACAAGAAACACGGGAGTGGTTCCTTTCCTGATCAACGCATGTCATGCATGCCAGGGGGCGTCCGTGATTTTTTACTGTGACTAAAGAAGTGTGACTAAAGCAGTCATCCGACTTGAATTAGAAAGCATGGGATAACAAAGGAGCAGCCTCTAGGCTACCGTTTCGGCTTTTGTTGGTTTTAAAGGTCTATTGGAGATTATGGAGCTGTGCGACAAGTGCTTTCCCATCGTACTTCTGTGCGGTGTGTGGCGCCTTTGGGGTGGTTTAGTGCGTTTCGTACGGGCTCCGGTCCTGCGGTGCGTAACGCCATCTCAACTCACGGCCTCTAGGAATGAAGGAGGGTAGTTCGGGGGAGAACGTACTGGGGCGTCAGAGGTGAAATTCTTAGACCGCACCAAGACGAACTACAGCGAAGGCATTCTTCAAGGATACCTTCCTCAATCAAGAACCAAAGTGTGGAGATCGAAGATGATTAGAGACCATTGTAGTCCACACTGCAAACGATGACACCCATGAATTGGGGATCTTTTGGGTCGGCTGCAGCAGGGTTTACCCTGTGTCGCACCGTGCCCGCTTTTACCAACTTACGTATCTTTTCCATTCGGCCTTTACCGGCCACCCACGGGAATATCCTCAGCACGTTTTCTGTTTTTTCACGCGAAAGCTTTGAGGTTACAGTCTCAGGGGGGAGTACGTTCGCAAGAGTGAAACTTAAAGAAATTGACGGAATGGCACCACAAGACGTGGAGCGTGCGGTTTAATTTGACTCAACACGGGGAACTTTACCAGATCCGGACAGGATGAGGATTGACAGATTGAGTGTTCTTTCTCGATTCCCTGAATGGTGGTGCATGGCCGCTTTTGGTCGGTGGAGTGATTTGTTTGGTTGATTCCGTCAACGGACGAGATCCAAGCTGCCCAGTAGAATTCAGAATTGCCCATAGGATAGCAAACTCATCGGCGGGTTTTACCCAACGGTGGGCCGCATTCGGTCGAATTCTTCTCTGCGGGATTCCTTTGTATTTGCACAAGGTGAAATTTTGGGCAACAGCAGGTCTGTGATGCTCCTCAATGTTCTGGGCGACACGCGCACTACAATGTCAGTGAGAACAAGAAAAACGACTTTTGTCGAACCTACTTGATCAAAAGAGTGGGGAAACCCCGGAATCACATAGACCCACTTGGGACCGAGGATTGCAATTATTGGTCGCGCAACGAGGAATGTCTCGTAGGCGCAGCTCATCAAACTGTGCCGATTACGTCCCTGCCATTTGTACACACCGCCCGTCGTTGTTTCCGATGATGGTGCAATACAGGTGATCGGACAGGCGGATGTCTCATCTGCCCGAAAGTTCACCGATATTTCTTCAATAGAGGAAGCAAAAGTC
>Eukaryota;Excavata;Discoba;Discicristata;Neobodonida;Neobodo;uncultured eukaryote
TTCCAGCTCCAAGAGCGTATATTAACGCTGTTGCTGTTAAAGGGTTCGTAGTTGAACTGGGGATGTGCAAGGAGTTAGGTAACGTCCACTCCCCCGGAGTCGGACTGCCGCTCTTGCCTTCCGAGAACATTCGAAACAAACATCGTGGGATTGTTTCCCTCAAACGCGTGCAATGTACGCGAGGGCGCCCGCGGTTTTACTGTGACTAAAAAAGCGCGACCAAAGCAGTCGTATGACCTGAATTTCAAAGCATGGGATAACAAAGCAGCAGCCTACGGGTTACCGTCTCGGCTTTTGTTGGTTTTAAAAATCTGTGGGAGATTATGGATTCGCATGACCGGTTACGTGGCTTCGGCCCTGTGCCTCTGCCGGCGGGGTTATCCAACTTCGTCGACAGCGCGCGAATCCAGGAATGAAGGAGGGTTGTTCGGGGGAGAGCGTACTCGGACGTGAGAGGTGAAATTCTTAGACCGCCCGATGACGAACTACAGCGAAGGCATTCTCCAAGGATACCTTCCTCAATCAAGAACCAAAGTGTGGAGATCGAAGATGATTAGAGACCATTGTAGTCCACACCACAAACGGTGACCCCCACGAATTGGGGAGTATTTGGTCGAGGTGATTCGGGTTCGCCCTTTGATCCCGCCAAAAGAGAAAACAATTTACGTGCATATTCCAAATGGGGGTGCTTCGGCATCTCTACTACGGGAATATCCTCAGCACGTTCTTTTTTTTCACGCGAAAGCTCGAGGTTACAGTCTCAGGGGGGAGTACGTTCGCAAGAGTGAAACTTAAAGAAATTGACGGAATGGCACCACAAGACGTGGAGCGTGCGGTTTAATTTGACTCAACACGGGGAACTTTACCAGATCCGGACTGGATGAGGATTGACAGATTGAGTGTTCTTTCTCGATTCCTAGAATGGTGGTGCATGGCCGCTTTTGGTCGGTGGAGTGATTTGTTTGGTTGATTCCGTCAACGGACGAGATCCAAGCCGCCTAGTAGAGGCCTGAATCTTTCAAAGACAGCATCCCATCTTCAGACTTCGGTTTGGGGTGGTCTTCTTTGGATGGCTTCTTCTTTGCGGGATTCCTTGCTCTGCGCAGGGTGAGATTTTGGGCAACAGCAGGTCTGTGATGCTCCTCAATGTTCTGGGCGACACGCGCACTACAATGTCAGTGAGAACAAGATTTCCGATTCGTCGGGCCTGCCTGAATCAAAAGGGTGGGGAAACACCTGAATCACATCGACCCACTTGGGACCGAGTATTGCAATTATTGGTCGCGCAACGAGGAATGTCTCGTAGGCGCAGCTCATCAAACTGTGCCGATTACGTCCCTGCCATT
>Eukaryota;Excavata;Discoba;Discicristata;Trypanosomatida;Trypanosoma;Trypanosoma sp. AP-2011b
TGGCGTTGACGGGAGCGGGGGATTAGGGTTCGATTCCGGAGAGGGAGCCTGAGAAATAGCTACCACTTCTACGGAGGGCAGCAGGCGCGCAAATTGCCCAATGTCAAAAAAAAACGATGAGGCAGCGAAAAGAAATAGAGCCGGCAGTGCCACTGGCATTGCCGTTTTCAATGGGGGATATTTAAACCCATCCAAAATCGAGTATCAATTGGAGGACAAGTCTGGTGCCAGCACCCGCGGTAATTCCAGCTCCAAAAGCGTATATTAATGCTGTTGCTGTTAAAGGGTTCGTAGTTGAATTGGGGGTCCTTTTATTTTATTTGAGGCGCACGGTGTGCCCGATCCACTTCGGATTATTTTTTTGTGGCCCGTGCCCTTGGGGACCTGTGAACAAACAGAAACAAAAAACACGGGAGTGGTTCTTTTCTGATTCCCGCATGTCATGCATGCCAGAAAGCGTCCGTGATTTTTTACTGTGACTAAAAAAGTGCGACCAAAGCAGTCAGTCGACTTGAATTAAAAAGCATGGGATAACAAAGGAGCAGCCTATGGGCTACCGTTTCGGCTTTTGTTGGTATTAAAAGTCCATTGGAGATTATGGGGCCGTGTGACAAGCGGTCGGGCGCGTTTTGCATCTGGTCATAAAAATTTATGTTCAGGCTGCGCCGTCAGTCGCCTCCGGGGAAGACCAAAAACGTGCACGTGTGTGTGTGGTGCAAGAAACACTTTGGTGTGTGTCTTGTTACAACCTCACGCGTACGCGCCTTTCTTTGGCTCACGGCGCCCAGGAATGAAGGAGGGTAGTTCGGGGGAGAACGTATTGGTGCGTCAGAGGTGAAATTCTTGGACCGCACCAGGACGAACTACAGCGAAGGCATTCTTCAAGGATACCTTCCTCAATCAAGAACCAAAGTGTGGGGATCAAAGATGATTAGAGACCATTGTAGTCCACACTGCAAACGATGACACCCATGAATTGGGGAGTTTTTGGTCTTAGGCAAAAGTTAAAGCGAAGACGATTTTTGTGTGTGTGTGTGTGTTTGCCGGGTTCGCCTGTGCGCACACACACATACACAAGAGATCCCTTCGTTCACTTTTTGTCTGGCCAATAAATTATGAAAATTACGTGCATATTCTTTTCGCTCTTCTTGTTTATTTTTTCGCAAGGGGGGCTTTTACGGGAATATCCTCAGCACGTTACACAACTTCTTCACGCGAAAGCTTTGAGGTTACAGTCTCAGGGGGGAGTACGTTCGCAAGAGTGAAACTTAAAGAAATTGACGGAATGGCACCACAAGACGTGGAGTGTGCGGTTTAATTTGACTCAACACGGGGAACTTTACCAGATCCGGACAGGGTGAGGATTGACAGATTGAGTGTTCTTTCTCGATCCCCTGAATGGTGGTGCATGGCCGCTTTTGGTCGGTGGAGTGATTTGTTTGGTTGATTCCGTCAACGGACGAGATCCAAGCTGCCTAGTAGGACGCAGAATTGCCCACAGGATAGCGATCTCTTTGTCTTTATCACTTTTGCGGGTTTTTGCTCAATGAAGTGTGGGGCGGGGAGGCAGCATTCGGTTGCGTCCTTCTTTGCGGGATTCCTTGTTTTCGCGCAAGGTGAAATTTTGGGCAACAGCAGGTCTGGA
>Eukaryota;Excavata;Discoba;Discicristata;Neobodonida;Neobodo;Neobodo saliens
ATATGCTTGTTTCAAGGACTAAGCCATGCATGCCTCAGAATCACTGCATTTGCAGGAATCTGCGCATGGCTCATTACATCAGACGTAATCTGCCGCAAACATTTTGCGGTTTCCGCAAGACTGGATACCTTGGCGAAACGCCAAGCTAATACATGAATCTAGTGGACGTTCTCCGTTCCATGTGGGGGAGGCTTGCCAAGCCCGCAGTGAGACGTCTTGCGAATGAATGAAATTAAAACCAATGCCGCGGACGCGGCAGCAACACCAAGTAGTGTTGACTCAATTCATTCCGTGCGAAAGCTGAATTTTCAGCGTCTTTTGACGAACAACTGCTCTATCAGCCAGTGATGGCCGTGTAGTGGACTGCCATGGCGTTGACGGAAGCGGGGGATTAGGGTTCGATTCCGGAGAGGGAGCCTGAGAAACGGCTACCACTTCTACGGAGGGCAGCAGGCGCGCAAATTGCCCAATGCCAAAAAATTGGTGAGGCAGCGAAAAGAAATAGGCCTCCTTAACACCTTTCGGTGTTTGGGAGATTCCAATGGGGGATATTTAAACCCATCGAACATCGAGTACCAATTGGAGGACAAGTCTGGTGCCAGCACCCGCGGTAATTCCAGCTCCAAGAGCGTATATTAATGCTGTTGCTGTTAAAGGGTTCGTAGTTGAATTGAGGGCGTTTCAAGTAGACGATCCAGTCCCATCCTGCTCTCAGGATCCGGCGACTCTCGCTCTTGGCGCTCGTGAACGATGGAAACAATTACCGCAGGATTTTTCGTCCCCTCAACTTTACTCGCGAGCGATGTTCGCAGTGTGGGGGGAGGCCTGTGATTTTTACTGTGACTAAAAAAGCGTGACCAAAGCAGTCATTCGACATGAATTTCAAAGCATGGGATAACAACGAAGCATCCTACGGATTTTCCGTTTCGGCTTTTGTTGGTTTTAACAGTCTGTGGGAGACTATGGGCCTGCACGACAAGCAGTCGGGAGCACTTGTGCTCCCTATGCCTCTGGGGAGGGTTTATCCCGAACCAGCTTGCGGGACTCAGGAATGAAGGAGGGTTGTTCGGGGGAGAACGTACTTGAGCGTGAGAGGTGAAATTCTTAGACCGCTCAAAGACGAACTACAGCGAAGGCATTCTCCAAGGATACCTTCCTCAATCAAGAACCAAAGTGTGGAGATCGAAGATGATTAGAGACCATTGTAGTCCACACCACAAACGGTGACCCCCATGAATTGGGGAGTATTTGGTTGCGGCATAGGCTGGGTTTTCCCAGTCCTATGTCCACCAAGAATTAATCCAATTTACGTGCATATTCTAAACCTGTGGCAACATAGGCTCGACGGGAATATCCTCAGCACGTTCTCTGACTGTCTCACGCGAAAGCTTTGAGGTTACAGTCTCAGGGGGGAGTACGTTCGCAAGAGTGAAACTTAAAGAAATTGACGGAATGGCACCACAAGACGTGGAGCGTGCGGTTTAATTTGACTCAACACGGGGAACTTTACCAGATCCGGACAGGGTGAGGATTGACAGATTGAGTGTTCTTTCTCGATCCCCTGAATGGTGGTGCATGGCCGCTTTTGGTCGGTGGAGTGATTTGTTTGGTTGATTCCGTCAACGGACGAGATCCAAGCTGCCCAGTAGAAACCAAAATCTCTAAACTAAAGACAGCAATCCCTCATGGGTCGGGTTCGCTCGGCACTGGGGGCTACCTTTGGTGGGTTTCTTCTCTGCAGGATTCCTGGTTCTGCGCCAGGTGAGATTTTGGGCAACAGCAGGTCTGTGATGCTCCTCAATGTTCTGGGCGACACGCGCACTACAATGTCAGTGAGAACAAGAATCCCGACCTTCTGATCGGACCCACGTGAATCAAAAGCGGGGGGAATCACCGGAATCACATCGACCCACTTGGGACCGAGTATTGCAATTATTGGTCGCGCAACGAGGAATGTCTCGTAGGCGCAGCTCATCAAACTGTGCCGATTACGTCCCTGCCATTTGTACACACCGCCCGTCGTTGTTTCCGATGATGGTGCAATACAGGTGATCGGATAGACGAGTGTTTCACTTGTCTAGAAGTTCACCGATATTTCTTCAATAGAGGAAGCAAAAGTCGTAACAAGGTAGCTGTAGGTGA
>Eukaryota;Excavata;Discoba;Discicristata;Trypanosomatida;Trypanosoma;Trypanosoma sp. wombat AAP
CATATGCTTGTTTCAAGGACTTAGCCATGCATGCCTCAGAATCACTGCACTTGCAGGAATCTGCGCATGGCTCATTACATCAGACGTAATCTGCCGCAAAAGCTTTGCGGTCTCCGCAAGATTGGATACCTTGGCGAAAAGCCAAGCTAATACATGAACCAACGGGGCGTGCTCTGTTCCGCGGTTGAGGCAACTCTGCCGTTATGGGCCGCCCGGCGAATGAACGAAATTAAAACCAATGCCCTTTTAACCGGGCAGTAACACCCAGACGTGTTGAATCAGTTCATTCTGTGCGAAAGCTGGATTTCGGTCCAGCGTCTTCTGACGAACAACTGCCCTATCAGCTGGTGATGGCCGTGTAGTGGACTGCCATGGCGTTGACGGGAGCGGGGGATTAGGGTTCGATTCCGGAGAGGGAGCCTGAGAAATAGCTACCACTTCTACGGAGGGCAGCAGGCGCGCAAATTGCCCAATGTCAAAAAAAAACGATGAGGCAGCGAAAAGAAATAGAGCCGGCAGTGCCAATGGCATTGCCGTTTTCAATGGGGGATATCTAAACCCATCCAAAATCGAGTATCAATTGGAGGACAAGTCTGGTGCCAGCACCCGCGGTAATTCCAGCTCCAAAAGCGTATATTAATGCTGTTGCTGTTAAAGGGTTCGTAGTTGAATTGAGGGCCTTTCTTTTTTGAGGCGCGCGGTTGCCCGATCCACCTCGGATTTCGTGGCCCGCGCCCTTGGGGGCCTGTGAACACTCAGAAACAAAAAACACGGAAGTGGTTCTTTCCTGATTTACGCATGTCATGCATGCCAGGAAGCGTCCGTGATTTTTTACTGTGACTAAAAAAGTGCGACCAAAGCAGTCAGTCGACTTGAATTAAAAAGCATGGGATAACAAAGGAGCAGCCTATGGGCCACCGTTTCGGCTTTTGTTGGTATTTAAAAGTCCATTGGAGATTATGGGGTCGTGTGACAAGCGGTCGGGCGTGTTGCTTTTGGTCTTCACGGCCAGGGCGCCGCCCGTCGCCCCCGGAAAAGATTTCTGTGCGCCGGCGTCGTATGCGAGACTTCGGTCCCGTATCGTCCCGCGTACGCCTTTTTCGGCTCGCGGCATCCAGGAATGAAGGAGGGTAGTCCGGGGGAGAACGTATTGGTGCGTCAGAGGTGAAATTCTTGGACCGCACCAGGACGGACTACAGCGAAGGCATTCTTCAAGAATACCTTCCTCAATCAAGAACCAAAGTGTGGGGATCGAAGATGATTAGAGACCATTGTAGTCCACACTGCAAACGATGACACCCATGAATTGGGGAGTTTTTGGTCGCAGGCAGGAAAAACTGGTGATATCGGGTTCGTCCCATATCTCCTTTTCTCCTTGCCTCGCCAATAATATCAAATTTACGTGCATATTCTTTTAGGCCCTTTTCCTCCTTTGTGGGGAGGGGTTTTGACGGGAATATCCTCAGCACGTTACTTGACTTCTTCACGCGAAAGCTTTGAGGTTACAGTCTCAGGGGGGAGTACGTTCGCAAGAGTGAAACTTAAAGAAATTGACGGAATGGCACCACAAGACGTGGAGTGTGCGGTTTAATTTGACTCAACACGGGGAACTTTACCAGATCCGGACAGGGTGAGGATTGACAGATTGAGTGTTCTTTCTCGATCCCCTGAATGGTGGTGCATGGCCGCTTTTGGTCGGTGGAGTGATTTGTTTGGTCGATTCCGGCAACGGACGAGATCCAAACTGTCTAGTAGGATACAGAATTGCCCATAGGATAGCGATCCCCCCACCCCTGCGAGTTCGTCTCAACGAGGCGGGGGGGCAGTATTCGGTTGTGTCCTTCTTTGCAGGATTCCTTGTTTTGCGCAAGGTGAAATTTTGGGCAACAGCAGGTCTGTGATGCTCCTCAATGTTCTGGGCGACACGCGCACTACAATGTCAGTGAGAACAAGAAAAACGACTCTCGTCGGACCCGCTTGATCAAAAGAGCGGGGAAACCACGGAATCACGTAGACCCACTTGGGACCGAGTATTGCAATTATTGGTCGCGCAACGAGGAATGTCTCGTAGGCGCAGCTCATCAAACTGTGCCGATTACGTCCCTGCCATTTGTACACACCGCCCGTCGTTGTTTCCGATGGTGGTAAAATACAGGTGATCGGACCGTCAGGTGTTTCACCCGACAGAAAGTTTACCGATATTTTTCCAATAGAGGAAGCAA
>Eukaryota;Excavata;Discoba;Discicristata;Trypanosomatida;Trypanosoma;Trypanosoma sp. CLAR
ATGATGGTCATATGCTTGTTTCAAGGACTTAGCCATGCATGCCTCAGAATCACTGCACTTGCAGGAATCTGCGCATGGCTCATTACATCAGACGTAATCTGCCGCAAACATGTTGCGGTTTCCGCATTATTGGATAACTTGGCGAAACGCCAAGCTAATACATGAGTAGAAGGAACGCTCTCTGTATAGGGTAGTGGGGCAACTCACTGCTTATGGGACGTTCAGCGAATGAATGAAAGTAAGACCAATGCCCCTTTTGGGGCAGTATCACCTAGAAGTGTTGACTCAATTCATTCCGTGCGAAAGCCGGATTTTCCGGCGTCTTTTGACGAACAACTGCCCTATCAGCCAGTGATGGCCGTGTAGTGGACTGCCATGGCGTTGACGGGAGCGGGGGATTAGGGTTCGATTCCGGAGAGGGAGCCTGAGAAATAGCTACCACTTCTACGGAGGGCAGCAGGCGCGCAAATTGCCCAATGTCAAAACAAACGATGAGGCAGCGAAAAGAAATAGAGCCGACAGTCCCAATTGGGATTGTCGTATTCAATGGGGGTTATTTAATACCATCCAATATCGAGTAACAATTGGAGGACAAGTCTGGTGCCAGCACCCGCGGTAATTCCAGCTCCAAAAGCGTATATTAATGCTGTTGCTGTTAAAGGGTTCGTAGTTGAATTGAGGGCCTCTGAGGCGCACTGGTATGTCCCGTTCACTTCGAATTGGTGACCCAGGCCCTTGTGGTCCGTGAACATTCAGAAACAAGAAACACGGGAGTGGTTCCTTCCTGATTTTCGCATGTCATGCATGCCAGGGGGCGCCCGTGATTTTTACTGTGACTAAAAAAGTGTGACCAAAGCAGTCATCCGACTTGAATTAGAAAGCATGGGATAACAAAGGAGCAGCCTATGAGCTACCGTTTCGGCTTTTGTTGGTTTTAAAAACTCATTGGAGATTATGGAGTTGTGCGACAAGCGGCCGGGTGCCTATTGGTACCCGTCGCCTTTGTGGGAAATCCGTACCGACGCAGGTGAGGCGGCTTCGGCTGTCCTTTTCCCTCGCGGTGCCTTCCCTCAACTCACTGGCTTCCAAGAATGAAGGAGGTAGTTTCCGGGGAAGAACGTACTGGTGCCTCAGAGTGAAATTCTAGACCGCACCAAGACGAACTACAGCGAAGGCATTCTCCAAGGATACCTTCCTCAATCAAGAACCAAAGTGTGGGGATCGAAGATGATTAGAGACCATTGTAGTCCACACTGCAAACGATGACACCCATGAATTGGGGAGTTTTTGGTCGCAGGCGATGTCGGGTTCATCTCGCTCACCGCCTCACCAATGATATCAATTTACGTGCATATTCTTTTCGGTCCCCGCAAGGGGGCTTTTTACGGGAATATCCTCAGCACGTTTTCTTACTTCTTCACGCGAAAGCTTTGAGGTTACAGTCTCAGGGGGGAGTACGTTCGCAAGAGTGAAACTTAAAGAAATTGACGGAATGGCACCACAAGACGTGGAGCGTGCGGTTTAATTTGACTCAACACGGGGAACTTTACCAGATCCGGACAGGGTGAGGATTGACAGATTGAGTGTTCTTTCTCGATCCCCTGAATGGTGGTGCATGGCCGCTTTTGGTCGGTGGAGTGATTTGTTTGGTTGATTCCGTCAACGGACGAGATCCAAGCTGCCCAGTAGGATTCAGAATTGCCCATAGGATAGCAATCCCTTCCGCGGGTTTTACCTAAGGGGGGGCGGTATTCGTTTGTATCCTTCTCTGCGGGATTCCTTGACTTTGCACAAGGTGAGATTTTGGGCAACAGCAGGTCTGTGATGCTCCTCAATGTTCTGGGCGACACGCGCACTACAATGTCAGTGAGAACAAGAAAAACGACTCTTGTCGTACCTACTTGATCAAAAGAGTGGGAAAACACCGGAATCACATAGACCCACTTGGGACCGAGTATTGCAATTATTGGTCGCGCAACGAGGAATGTCTCGTAGGCGCAGCTCATCAAACTGTGCCGATTACGTCCCTGCCATTTGTACACACCGCCCGTCGTTGTTTCCGATGATGGTGCAATACAGGTGATTGGACAGCCGAGTGTTTCACTTGACTGAAAATTCGCCGATA
>Eukaryota;Excavata;Discoba;Discicristata;Neobodonida;Neobodo;uncultured kinetoplastid
CTGCCAGTAGTCATATGCTTGTTTCAAGGACTAAGCCATGCATGCCTCAGTATCACTGCATTTGCAGGAATCTGCGCACGGCTCATTACATCAGACGTAATCTGCCGCAATTATTTTGCGGTTTCCGCAAGACTGGATACCTTGGCGAAACGCCAAGCTAATACATGAATCAAATGGGTGTTCTCCGTACCACGTTGGGGAGGCTTTCGGGCCGAACCTGCGGCGAGACGCTCTGCGAATGAATGAAATTAAAACCAATGCCGTGGATACGGCAGCATCACTGAAGAAGTGTTGACTCAATTCATTCCGTGCGAAAGCTGAAATTTTCAGCGTCTTTTGACGAACAACTGCCCTATCAGCCAGTGATGGCCGTGTAGTGGACTGCCATGGCGTTGACGGGAGCGGGGGATTAGGGTTCGATTCCGGAGAGGGAGCCTGAGAAACGGCTACCACTTCTACGGAGGGCAGCAGGCGCGCAAATTGCCCAATGCCAAAAAATTGGTGAGGCAGCGAAAAGAAATAGGCCTCCTTAACACCTTCCGGTGTTTGGGAGAATCCAATGGGGGACATTTAAACCCATCGAACATCGAGTACCAATTGGAGGACAAGTCTGGTGCCAGCACCCGCGGTAATTCCAGCTCCAAGAGCGTATATTAATGCTGTTGCTGTTAAAGGGTTCGTAGTTGAATTGTGGGCGCTTCGGGTTCATGTTGGTGTAGTCCCCTTTAGCTTCGTGCAAAGTGGTGGCTCCCACGCCTGACGTCCGTGAACATATTCAGAAACAAATACCACGGGATTCTGCTTCCTCCCAACATCTCTCGCGTACAATGCACGCCGTGTGGGGGACGCCCGTGATTTTTACTGTGACTAAAAAAGCGCGACCAAAGCAGTCAAGCGACATGAATTTTAAAGCATGGGATAACAACGAAGCAGCCTGTGGGTTACCATTTCGGCTTTTGTTGGTTTTAAAGATCTGTAGGAGATTATGGCATGGTGTGACAAGCGGTTCGGAGCCCAGATTTCTGGTGTTTCTCCTACGCCTTCCCGCCGTGTTCCTGCGTCAAGCGGGGCGCGGTCCGGTTTACCTTTGCTAGGAATGAAGGAGGGTTGTTCGGGGGAGAACGTACTTGAGCGTGAGAGGTGAAATTCTTAGACCGCTCAAAGACGAACTACAGCGAAGGCATTCTCCAAGGATACCTTTCCTCAATCAAGAACCAAAGTGCGGAGATCGAAGATGATTAGAGACCATTGTAGTCCGCGCCACAAACGGTGACCCCCATGAATTGGGGAGTATTGGGGAGTATTCTTGGGCCTGCCTTTACGGTAGGTTTCCAAGTGGCCAATAATTACTCAACTTACGTGCACATTCGACGCGTGCACATTCGACGCGTCAGACTTTAAAAACCTGACGTTCTACGGGAATATCCTCAGCACGTTCTCTGACTGTCACGCGCAAAGCTTTGAGGTTACAGTCTCAGGGGGGAGTACGTTCGCAAGAGTGAAACTTAAAGAAATTGACGGAATGGCACCACAAGATGTGGAGCGTGCGGTTTAATTTGACTCAACACGGGGAACTTTACCAGATCCGGACAGGGTGGGGATTGACAGATTGAGTGTTCTTTCTCGATCCCTTGAATGGTGGTGCATGGCCGCTTTTGGTCGGTGGAGTGATTTGTTTGGTTGATTCCGTCAACGGACGAGATCCAAGCTGCCCAGTAGAAACCAAAATCTTCTTATGAAAGACAGCAATCCCATAGACCTTCCCTCGTGGTTGGTCTAGGGCTACCTTTCGTGGGTTTCTTCTCTGCAGGATTCCCCGTCCGCGCGGGGTGAGATTTTGGGCAACAGCAGGTCTGTGATGCTCCTCAATGTTCTGGGCGACACGCGCACTACAATGTCAGTGAGAACAAGAATCCCGATATTTGATCGGACCCACCTGATTCAAAAGGGGGGGGAATCACCGGAATCACATCGACCCACTTGGGACCGAGTATTGCAATTATTGGTCGCGCAACGAGGAATATCTCGTAGGCGCAGCTCATCAAACTGTGCCGATTACGTCCCTGCCATTTGTACACACCGCCCGTCGTTGTTTCCGATGATGGTGCAATACAGGTGATCGGATAGATGGGTGTCTCACCTGTCTCGAAGTTCACCGATACTTCTTCAATAGAGGAAGCAAAAGTCGTAACAAGGTAGCTGTAGGTGAACCTGCAGAAG
>Eukaryota;Excavata;Discoba;Discicristata;Metakinetoplastina;Trypanosomatida;Leptomonas seymouri
GCCTNANATTTTTGCTTTGCGGTATCTGCGCATGGCTCATTACATCAGACGTAATCTGCCGCAATAATCTTGCGGTCTCCGCAATATTGGATAACTTGGCGAAACGCCAAGCTAATACATGAACCAACCGGGTGTTCTCCATTCCAGACGGTGGGCAACCATCGTCGTGAGACGCCCAGCGAATGAATGATAGTAAAACCAATGCCTTCACTGGCAGTAACACCCAGCAGTGTTGACTCAATTCATTCCGTGCGAAAGCCGGCTCGTTCCGGCGTCTTTTGACGAACAACTGCCCTATCAGCTTGCGATGGCCGTGTAGTGGACTGCCATGGCGTTGACGGGAGCGGGGGATTAGGGTTCGATTCCGGAGAGGGAGCCTGAGAAATAGCTACCACTTCTACGGAGGGCAGCAGGCGCGCAAATTGCCCAATGTCAAAACAAAACGATGAGGCAGCGAAAAGAAATAGAGTTGTCAGTCCATTTGGATTGTCATTTCAATGGGGGATATTTAAACCCATCCAATATCGAGTAACAATTGGAGGACAAGTCTGGTGCCAGCACCCGCGGTAATTCCAGCTCCAAAAGCGTATATTAATGCTGTTGCTGTTAAAGGGTTCGTAGTTGAATTGTGGGCTGTGTAGGTTTGTTCCTGGTAGTCCCGTCCATGTCGGATTTGGTGGCCCAGGCCCTTGCAGCCCGTGAACATTCAAAGAAACAAGAAACACGGGAGTGGTTCCTTTCCTGATTTACGCATGCCATGCATGCCAGGGGGCGTCCGTGATTTTTTACTGTGACTAAAGAAGTGTGACTAAAGCAGTCATTCGACTTGAATTAGAAAGCATGGGATAACAAAGGAGCAGCCTCTAGGCTACCGTTTCGGCTTTTGTTGGTTTTAAAGGTCTATTGGAGATTATGGAGCTGTGCGACAAGTGCTTTCCCATCGTACCTAGTGCGGTGTGTGGCGCCTTTGGGGGGTTTAGTGCGTTCGGTTCGGGCTCCGGTCCGTCTGGGCGTAACGCCTTTTCAACTCACGGCCTCTAGGAATGAAGGAGGGTAGCTCGGGGGAGAACGTACTGGGCGTCAGAGGTGAAATTCTTAGACCGCACCAAGACGAACTACAGCGAAGGCATTCTTCAAGGATACCTTCCTCAATCAAGAACCAAAGTGTGGAGATCGAAGATGATTAGAGACCATTGTAGTCCACACTGCAAACGATGACACCCATGAATTGGGGATCTTTTGGGTCGGTTGCGGCAGGGTTTACCCTGTGTCTTGCACCGCGCCCGCTTTTACCAACTTACGTATCTTTTCCATTCGGCCTTTACCGGCCACCCAAGGGAATATCCTCAGCACGTTTTCTTTTTCTTCACGCGAAAGCTTTGAGGTTACAGTCTCAGGGGGGAGTACGTTCGCAAGAGTGAAACTTAAAGAAATTGACGGAATGGCACCACAAGACGTGGAGCGTGCGGTTTAATTTGACTCAACACGGGGAACTTTACCAGATCCGGACAGGATGAGGATTGACAGATTGAGTGTTCTTTCTCGATTCCCTGAATGGTGGTGCATGGCCGCTTTTGGTCGGTGGAGTGATTTGTTTGGTTGATTCCGTCAACGGACGAGATCCAAGCTGCCCAGTAGAATTCAGAATTGTCCATAGAATAGCAAACTCATCGGCGGGTTTTACCCAACGGTGGGCCGCATTCGGTCGAATTCTTCTCTGCGGGATTCCTTTGTATTTGCACAAGGTGAAATTTTGGGCAACAGCAGGTCTGTGATGCTCCTCAATGTTCTGGGCGACACGCGCACTACAATGTCAGTGAGAACAAGAAAAACGACTTTTGTCGAACCTACTTGATCAAAAGAGTGGGGAAACCCCGGAATCACATAGACCCACTTGGGACCGAGGATTGCAATTATTGGTCGCGCAACGAGGAATGTCTCGTAGGCGCAGCTCATCAAACTGTGCCGATTACGTCCCTGCCATTTGTACACACCGCCCGTCGTTGTTTCCGATGATGGTGCAATACAGGTGATCGGACAGGCAGAGTNNTCTNTGCCNNAAA
>Eukaryota;Excavata;Discoba;Discicristata;Trypanosomatida;Phytomonas;Phytomonas serpens 9T
TCTGGTCGATTCTGCCAGTAGTCATATGCTTGTTTCAAGGACTTAGCCATGCATGCCTCAGAATCACTGCATTGCAGGAATCTGCGCATGGCTCATTACATCAGACGTAATCTGCCGCAATAATTTTGCGGTTTCCGCAACAATGGATAACTTGGCGAAACGCCAAGCTAATACATGAACCAACCAGGTGTCCTCCTCTTTTGTGAGGCGCCTAGCGAATGAATGATAATAAAACCAATGCCTTCATTGGCAGTAACACCCAGTAGTGTTGACTCAATTCATTCCGTGCGAAAGCCGGGTTTCCCGGCGTCTTTTGACGAMCAACTGCCCTATCAGCCAGTGATGGCCGTGTAGKGGACTGCCATGGCGTTGACGGGAGCGGGGGATTAGGGTTCGATTCCGGAGAGGGAGCCTGAGAAATAGCTACCMCTTCTACGGAGGGCAGCAGGCGCGCAAATTGCCCAATGTCAAAACAAAACGATGAGGCAGCGAAAAGAAATAGAGTTGTCAGTCCATTTGGATTGTCATTTCAATGGGGGATATTTAAACCCATCCAATATCGAGTAACAATTGGAGGACAAGTCTGGTGCCAGCACCCGCGGTAATTCCAGCTCCAAAAGCGTATATTAATGCTGTTGCTGKTAAAGGGTTCGTAGTTGAATTGAGGGCCGTGCAGGGTGTATTTCTGGTAAGKCCCGTCCACATCGGACTGGTGGCCCCAGACCCTTGCGGCTCGTGAACGTTCGACACAAGAAACACGGGRGTGGTTCCTTTCCTGATTCACGCATGTCATGCATGCCAGGGGGCGCCCGTGATTTTTACTGTGACTAAAGAAGTGCGATCAAAGCAGTCGCATCGACTTGAATTAGCAAGCATGGGATAACAAAGGAGCAGCCATTAGGCTACCGTTTCGGCTTTTGTTGGTTTTAAAGGTCTATTGGAGATTATGGAGGCTGKGCGACAAGCGCCACGTACCGTTCAAYCGGCACCGGCGCCTTCCCCCGGGTCGGCGGCCCGCGTCCCGGAGCTTCGGCTCCGCCGCGTGGCTTCCCCCGGGTGACTTGCGGCCACCAGGAATGAAGGAGGGTAGTTCGGGGGAGAACGKACTGGGGCGTCAGAGGTGAAATTCTTAGACCGCACCAAGACGAACTACAGCGAAGGCATTCTTCAAGGATACCTTCCTCAATCAAGAACCAAAGTGTGGAGATCGAAGATGATTAGAGACCATTGTAGTCCACACTGCAAACGATGACACCCATGAATTGGGGAATCCTGGGTTGTGTTCTGGTTCGGGGCTTCCCCGCTTCCAGTTCCACCCGTTACACCAACCTACGTGCATATTCTTCTTGGCCGTCCCTTCACCGGGGCGGTCGTCACGGGAATATCCTCAGCACGTTCTCTGTCTTCTTCACGCGAAAGCTTTGAGGTTACAGTCTCAGGGGGGAGTACGTTCGCAAGAGTGAAACTTAAAGAAATTGACGGAATGGCACCACAAGACGTGGAGCGTGCGGTTTAATTTGACTCAACACGGGGAACTTTACCAGATCCGGACAGGATGAGGATTGACAGATTGAGTGTTCTTTCTCGATTCCCTGAATGGTGGTGCATGGCCGCTTTTGGTCGGTGGAGTGATTTGTTTGGTTGATTCCGTCAACGGACGAGATCCAAGCTGCCCAGTAGAATTCAGAATTATTCATAGAATAGCAATCTCACTCGCGGGTCTGACCCAACGGTGAGTCTCATTCGGTCGAGTTCTTCTCTGCGGGATTCCTTGTCTTTAGCAAGGTGAGATTTTGGGCAACAGCAGGTCTGTGATGCTCCTCAATGTTCTGGGCGACACGCGCACTACAATGTCAGKGAGAACAAGAAAAACGACGTATGTCGGACCTACTTGATCAAAAGAGKGGGGAAACCACGGAATCACATAGACCCACTTGGGACCGAGGATTGCAATTATTGGTCGCGCAACGAGGAATGTCTCGTAGGCGCAGCTCATCAAACTGTGCCGATTACGTCCCTGCCATTTGTACACMCCGCCCGTCGTTGTTTCCGATGATGGTGCAATACAGGKGATCGGACGGGCGGATGTTTTCATCTGCCCGAAAGTTCACCGATATTTCTTCAATAGAGGAAGCAAAAGTCGKAACAAGGTAGCTGTAGGTGAACCTGCAGCTG
>Eukaryota;Excavata;Discoba;Discicristata;Trypanosomatida;Trypanosoma;Trypanosoma scelopori
TCATATGCTTGTTTCAAGGACTTAGCCATGCATGCCTCAGAATCACTGCATTGCAGGAATCTGCGCATGGCTCATTACATCAGACGTAATCTGCCGCAAAAATGTTGCGGTCTCCGCAAGATTGGATAACTTGGCGAAACGCCAAGCTAATACATGAACCAACGGGACGCTCTCTGTTTCGGCGGTGGGTACCCCCTCACCGTTATGGGACGTCCAGCGAATGAATGAAAGTAAGACCAACGCCTTCACAGGCAGTAACACTCAGAAGTGTTGACTCAATTCATTCCGTGCGAAAGCTGCCGTTTGGCCCGGCGTCTTTTGACGAACAACTGCCCTATCAGCCAGTGATGGCCGTGTAGTGGACTGCCATGGCGTTGACGGGAGCGGGGGATTAGGGTTCGATTCCGGAGAGGGAGCCTGAGAAATAGCTACCACTTCTACGGAGGGCAGCAGGCGCGCAAATTGCCCAATGTCAAAAAAGAAGATGAGGCAGCGAAAAGAAATAGAGCCGACAGTGCATTTATTGCATTGTCGTTTTCAATGGGGGATATTTAAACCCATCCAAAATCGAGTAACAATTGGAGGACAAGTCTGGTGCCAGCACCCGCGGTAATTCCAGCTCCAAAAGCGTATATTAATGCTGTTGCTGTTAAAGGGTTCGTAGTTGAATTGTGGGCCTTCTTTGAGGTGCAATGGTTTTGTCCCGTCCACCTCGGACCGGTGACCCATGCCCTTGGGGCTCGTGAACACTCGGAAACAAAAAACACGGGAGTGGTTCCTCCTGATTCACACATGTCATGCATGCCAGGGGCGCCCGTGATTTTTTACTGTGACTAAAAAAGTGTGACCAAAGCAGTCATTCGACTTGAATTATCAAGCATGGGATAACAAAGGAGCAGCCTATGGCACGTTTCGGCTTTTGTTGGTTTTAAAAGTCCATTGGAGATCATGGGGCTGTGTGACAAGCGGCCGGGCGACCCCTTGAATCCCCTCTCCACAACGTCTGCGAAGGGGAGGAGGAGCCGTCCGCCGCCTTTGGGGGGGTTCTCGCGGTCGCGGACACACCGTCCACATCCCGCAGGCCCTCTCAACTCTCGGCATCCAGGAATGAAGGAGGGTGGCTCGGGGGAGAACGTACTGGCGCGTCAGAGGTGAAATTCTTAGACCGCCCCAAGACGAACTACAGCGAAGGCATTCTTCAAGGATACCTTCCTCAATCAAGAACCAAAGTGTGGGGATCGAAGATGATTAGAGACCATTGTAGTCCACACTGCAAACGATGACACCCATGAATTGGGGAGTTTTTGGTCGTTAGCAGTGCATGCGGTCGGGTTCGCCCCGTCTCACGTGCACTTGCCGCGCCAATTGACATCAATTTACGTGCATATTCTTTCCGGCCGCTTTCCTTCTAGGGGGCGGTCCTCAACGGGAATATCCTCAGCACGTATTCTTACTTCTTCACGCGAAAGCTTTGAGGTTACAGTCTCAGGGGGGAGTACGTTCGCAAGAGTGAAACTTAAAGAAATTGACGGAATGGCACCACAAGACGTGGAGCGTGCGGCTTAATTTGACTCAACACGGGGAACTTTACCAGATCCGGACAGGGTGAGGATTGACAGATTGAGTGTTCTTTCTCGATCCCTTGAATGGTGGTGCATGGCCGCTTTTGGTCGGTGGAGTGATTTGTTTGGTTGATTCCGTCAACGGACGAGATCCAAGCTGCCCAGTAGGATTCAGAATTGCCCACAGGATAGCAATACCCCCGCGGGTTCTTCCCAAAGGGGCGGCATTCTCTTGGATCCTTCTCTGCGGGATTCCTTGTTTCGCGCAAGGTGAGATTTTGGGCAACAGCAGGTCTGTGATGCTCCTCAATGTTCTGGGCGACACGCGCACTACAATGTCAGTGAGAACAAGAAAAACGACTCTCGTCGGACCCACTTGATCAAAAGAGTGGGAAAACCACGGAATCACATAGACCCACTTGGGACCGAGTATTGCAATTATTGGTCGCGGCAACGAGGAATGTCTCGTAGGCGCAGCTCATCAAACTGTGCCGATTACGTCCCTGCCATTTGTACACACCGCCCGTCGTTGTTTCCGATGATGGTGCAATACAGGTGATCGGACAGTCGGGCGTTGCGCCTGACCGAAAGTTCACCGATATTTCTTCAATAGAGGAAGCAAAAGA
>Eukaryota;Excavata;Discoba;Discicristata;Trypanosomatida;Blastocrithidia;Trypanosomatidae sp. Ch4
TCATATGCTTGTTTCAAGGACTTAGCCATGCATGCCTCAGAATAACTGCACTGCAGGAATCTGCGCATGGCTCATTACATCAGATGTAATCTGCCGCAAAAGCTTTGCGGTTTCCGCAATAATGGATAACTTGGCGAAACGCCAAGCTAATACATGAACCAAAAGGGTGTTCTCCACTCCAGACGGTGGTTTTACCACCGTCGTGAGGCGCCCAGCGAATGAATGAAATTTAAAACCAATGCCTTCACTGGCAGTAACACTCAGAAGTGTTGACTCAATTCATTCCGTGTGAAAGCCGGACTCGTTTCGGCGTCTTTTGACGAACAACTGCCCTATCAGCTAGGATGGCCGTGTAGTGGACTGCCATGGCGTTGACGGGAGCGGGGGATTAGGGTTCGATTCCGGAGAGGGAGCCTGAGAAATAGCTACCACTTCTACGGAGGGCAGCAGGCGCGCAAATTGCCCAATGTCAAAACAAAACGATGAGGCAGCGAAAAGAAATAGAGTTGTCAGTCCATTCGGATTGGCATTTCAATGGGGGATATTTAAACCCATCCAAAATCGAGTAACAATTGGAGGACAAGTCTGGTGCCAGCACCCGCGGTAATTCCAGCTCCAAAAGCGTATATTAATGCTGTTGCTGTTAAAGGGTTCGTAGTTGAACTGTGGGCCGTTGAGGAAGCGTCCTGGTACGTCCTGTCCATTTCGGATCTAGTGACCCAGGACCTCGCGGTCCGTGAACGTACATCGCAAGATTGAAACAAAAAACACGGGAGTGGTTCCTTCCTGAAATCCGCATGTCATGCATGCAACAGGGGGCGTCCGTATTTTTTTACTGTGACTAAAGAAGTGTGACCAAAGCAGTCATTCGACTTGAATTAGAAAGCATGGGATAACAAAGGAGCAGCCTTTAGGCTACCGTTTCGGCTTTTGTTGGTTTTAAAGGTCTATTGGAGATTGTGGGGTCGTGCGACCGGTACTCCCGCTAGTACATTCAAGAACTTTGGTCTTGACCTCCTCTTCGGGGGATAGGCATTTTTGCTTCGGTAAAGATGCTTGTTCTTTTCGAGGTGTGTGGTCTACCATAGTTCTGTACTAGTTTTAGGTGGTGCTTTCATACGAGCTTGCCGTGGCGGGGTGCTTAGACTTCGGTCTCTGTTTCATTCCGTTTCACGTGTTCGTGTGGCTTACGACTCTAGGAATGAAGGAGGGTAGTTCGGGGAAGAACGTACTGATGCGTCAGAGGTGGAATTCTTAGACCGCATTGAGACGAACTACAGCGAAGGCATTCTTCAAGGATACCTTCCTCAATCAAGAACCAAAGCGTGGGTATCAAAGATGATTAGAGACCATTGTAGTCCACGCTGCAAACGATGACATCCATGAATTGGGGAATTTTAAAGTGTTGGTGTATATTCGCAAGAATTATACATTTTCACTTGTTTAACCTACGTGCATATTCTATTGCCTACTGTTCTCTTTATTGGGGCAGTTTGGTTTTCAGGGAATATCCTCAGCACGTTATCTGTCTTCTTCACGCGAAAGCTTTGAGGTTACAGTCTCAGGGGGGAGTACGCTCGCAAGAGTGAAACTTAAAGAAATTGACGGAATGGCACCACAAGACGTGGAGCGTGCGGTTTAATTTGACTCAACACGGGGAACTTTACCAGATCCGGACAGGATGAGGATTGACAGATTGAGTGTTCTTTCTCGATTTCTTGAATGGTGGTGCATGGCCGCTTTTGGTCGGTGGAGTGATTTGTTTGGTTGATTCCGTCAACGGACGAGATCCAAGCTGCCCAGTAGGATTCAGAATTGCCCATAGGATAGCAATCTCATCGGCGGGTTTTACCCAACAGTGAGCAGCATTCCGTTGACTCCTTCTCTGCGGGATTCCTTGTTTTTTGCACAAGGTGAGATTTTGGGCAACAGCAGGTCTGTGATGCTCCTCAATGTTCTGGGCGACACGCGCACTACAATGTCAGTGAGAACAAGAAAAATGACTTTTGTCAGACCTACTTGATCAAAAGAGTGGGGAAACCCCGGAATCACGTAGACCCACTTGGGACCGAGGATTGCAATTATTGGTCGCGCAACGAGGAATGTCTCGTAGGCGCAGCTCATCAAACTGTGCCGATTACGTCCCTGCCATTTGTACACACCGCCCGTCGTTGTTTCCGATGATGGTGGAATACAGGTGATCGGACAGGCGGATGTACATCTGC
>Eukaryota;Excavata;Discoba;Discicristata;Trypanosomatida;Trypanosoma;Trypanosoma congolense
TGATTCTGCCAGTAGTCATATGCTTGTTTCAAGGACTTAGCCATGCATGCCTCAGAATCACTGCATTGCAGGAATCTGCGCATGGCTCATTACATCAGACGTAATCTGCCGCCAAAATCTTGCGGTCTCCGCATTATTGGATAACTTGGCGAAACGCCAAGCTAATACATGAACCAAAGGGACGCTCCCTGCTACGGCCGCGGGGTGACTCGCGGTCACGGGACGTCCTGCGAATGAATGAAATTAAGACCAACGCCCCCACCCGGGGGCAGTAACACCCAGACGTGTTGACTCAATTCATTCCGTGCGAAAGCCGGCCCTTCTTGGTGCCGGCGTGTGCTGACGAACAACTGCCCTATCAGCCAGTGATGGCCGTGTAGTGGACTGCCATGGCGTTGACGGGAGCGGGGGATTAGGGTTCGATTCCGGAGAGGGAGCCTGAGAAATAGCTACCACTTCTACGGAGGGCAGCAGGCGCGCAAATTGCCCAATGTCGAAAAAAAACGATGAGGCAGCGAAAAGAAATAGAGCCGACCGTGCCTTTTGTGCACGGTCGTTTTCAATGGGGGATATTTAAACCCATCCAACATCGAGTAACCATTGGAGGACAAGTCTGGTGCCAGCACCCGCGGTAATTCCAGCTCCAAAAGCGTATATTAATGCTGTTGCTGTTAAAGGGTTCGTAGTTGAACTGTGGGCGTTGTGCAGGTGCCGTGTCCGTCCCACCCGACTCGGGGTGGTGACCCACGCCCTCGGCGCCCGTGAACACACAGAAACGAGAAACACGGGAGCGGTCCCCCACTCTTTTCACGCATGTCATGCATGCGGGGGCGTCCGTGATTTTTACTGTGACTAAAAAAGTGCGACCAAAGCAGTCCGCCGACTTGAATTACAAAGCATGGGATAACAAAGCACCAGCCCTAGGGCCACCGTTTCGGCTTTTGTTGGTTTTAGAAGTCCTTGGGAGATTATGGCCTCGCGTGCCCGCGCTGTGCGCCGCCCCCCTCCTTCCACGGAGGTGTGTGGCGGGTCGCCCAGTGCCCTCGTCGTGTGTGTGCTTTCCTCCCTTTTTGGGTGTGTTGGTTTCACCCCGTCGACGCGCGGTGCCAGGAATGAAGGAGGGTAGTTCGGGGGAGAACGTACTGGTGCGTCAGAGGTGAAATTCTTAGACCGCACCAAGACGAACTACAGCGAAGGCATTCTTCAAGGATACCTTCCTCAATCAAGAACCAAAGTGTGGGGATCAAAGATGATTAGAGACCATTGTAGTCCACACTGCAAACCATGACACCCATGAATTGGGGACCACCTGGCTTGCCCGGCACGGCGCTTGCGCCGATTTGTCTGTGCAGTCACAACAAACAACTTACGTGTCTATTCTGCTGCCGCGCGTTCGCCCCTTATTTTTTAAGGGGTTGTGCGGTTAAACGGGAATATCCTCAGCACGTTGTTTACATTTTTTCACGCGAAAGCTTTGAGGTTACAGTCTCAGGGGGGAGTACGTTCGCAAGAGTGAAACTTAAAGAAATTGACGGAATGGCACCACAAGACGTGGAGCGTGCGGTTTAATTTGACTCAACACGGGGAACTTTACCAGATCCGGACAGGGTGAGGATTGACAGATTGAGTGTTCTTTCTCGATCCCCTGAATGGTGGTGCATGGCCGCTTTTGGTCGGTGGAGTGATTTGTTTGGTTGATTCCGTCAACGGACGAGATCCAAGCTGCCCAGTAGGGCCCGTGATTGTCCACACAGGACAGCCTACCGTCGTGGGCACGGTGTGCTCCTTCCGGGGCATCTCTGTGCTCCATGGCGGCGCTATCACACGGGGTCCTTCTCTGCGGGATTCCTTGCCCCGCGCAAGGTGAGATTTTGGGCAACAGCAGGTCTGTGATGCTCCTCAATGTTCTGGGCGACACGCGCACTACAATGTCAGTGAGAACAAGAGTTACCGCGGCGTTTGCCGTTCCTGCTTGATCAAAAGAGCGGGGAAACCACGGAATCACGTAGACCCACTTGGGACCGAGTATTGCAATTATTGGTCGCGCAACGAGGAATGTCTCGTAGGCGCAGCTCATCAAACTGTGCCGATTACGTCCCTGCCATTTGTACACACCGCCCGTCGTTGTTTCCGATGATGGTGCAATACAGGTGATCGGACCGTCGCGTGTCTCACGTGACCGAAAGTTCACCGATATTGCTTCAATAGAGGAAGCAAAAGTCGTAACAAGGTAGCTGTAG
>Eukaryota;Excavata;Discoba;Discicristata;Trypanosomatida;Trypanosoma;Trypanosoma sp. 1 BRF-2013
GTCCGTGAACACTCAGAAACAAGAAACACGGGAGTGGTTCCCTTCTGATTTTCGCATGTCATGCATGCCAGGGGGCGCCCGTGATTTTTACTGTGACTAAAAAAGTGTGACCAAAGCAGTCATTCGACTTGAATTAGAAAGCATGGGATAACAAAGGAGCAGCCTATGGGCCACCGTTTCGGCTTTTGTTGGTTTTAAAAGTCCATTGGAGATTATGGGGCTGTGCGACAAGCGGCTGGGTGTTTCCCCTCTCGGGGGCACCCGTCGCCTTTGGGGGAAATCCGTGTCGGTTCGTGGGCTTCGGCTCGTCGTTCCGGCGCCTTCCCTCAACTCGCGGCATCCAGGAATGAAGGAGGGTAGTTCGGGGGAGAACGTACTGGTGCGTCAGAGGTGAAATTCTTAGACCGCACCAAGACGAACTACAGCGAAGGCATTCTTCAAGGATACCTTCCTCAATCAAGAACCAAAGTGTGGGGATCGAAGATGATTAGAGACCATTGTAGTCCACACTGCAAACGATGACACCCATGAATTGGGGAATTTTTGGTCGCAGGCGAGGTCGGGTTCATCTCGCTCCTCGCCTCGCCAATGGATATCAATTTACGTGCATATTCTTTTCGGTCCTCGCAAGGGGACCTTTAACGGGAATATCCTCAGCACGTTATCTGACTTCTTCACGCGAAAGCTTTGAGGTTACAGTCTCAGGGGGGAGTACGTTCGCAAGAGTGAAACTTAAAGAAATTGACGGAATGGCACCACAAGACGTGGAGCGTGCGGTTTAATTTGACTCAACACGGGGAACTTTACCAGATCCGGACAGGGTGAGGATTGACAGATTGAGTGTTCTTTCTCGATTCCCTGAATGGTGGTGCATGGCCGCTTTTGGTCGGTGGAGTGATTTGTTTGGTTGATTCCGTCAACGGACGAGATCCAAGCTGCCCAGTAGGATTCAGAATTGCCCATAGGATAGCAATCCCTTCCGCGGGTTTTACCCAAGGGGGGGCGGTATTCGTTTGTATCCTTCTCTGCGGGATTCCTTGTTTTGCGCAAGGTGAGATTTTGGGCAACAGCAGGTCTGTGATGCTCCTCAATGTTCTGGGCGACACGCGCACTACAATGTCAGTGAGAACAAGAAAAACGACTTTTGTCGGACCTACTTGATCAAAAGAGTGGGGAAACCCCGGAATCACATAGACCCACTTGGGACCGAGTATTGCAATTATTGGTCGCGCAACGAGGAATGTCTCGTAGGCGCAGCTCATCAAACTGTGCCGATTACGTCCCTGCCATTTGTACACACCGCCCGTCGTTGTTTCCGATGATGGTGCAATACAGGTGATCGGACAGTCGAGTGTTTCACTCGACCGAAAGTTCACCGATATTTCTTCAATAGAGGAAGCAAAAGTCGTAACAAGGTAGCTGTAGGTGAACCTGCAGCTG
>Eukaryota;Excavata;Discoba;Discicristata;Neobodonida;Neobodo;Neobodo designis
CTGCCAGTAGTCATATGCTTGTTTCAAGGACTAAGCCATGCATGCCTAAGAATAACTGCTATGCAGGAGTCTGCGCATGGCTCATTACATCAGACGCAATCTGCCGCAAATATGTTGCGGTTTCCGCAAAAATGGATAACTTGGCGAAACGCCAAGCTAATACATGAATCTCTACGGGTGTCCTCCACTCACGCGGCTGCTCCTTGTGGGTAGTCGTAGCGAGGCGCCTTGCGAATGAATGAAATTAAAACCAACGCCCTTCACGGGGCAGCAACACCAAGCAGTGTTGAACCAATTCATTCCGTGCGAAAGCCGGTTTTCCGGCGTCTTCTGATGAACAACTGCCCTATCAGCCAGTGATGGCCGTGTAGTGGACTGCCATGGCGTTGACGGGAGCGGGGGATTAGGGTTCGATTCCGGAGAGGGAGCCTGAGAAACGGCTACCACTTCTACGGAGGGCAGCAGGCGCGTAAATTGCCCAATGACAAAAAATGTTGAGGCAGCGAAAAGAAATAGGTCTCTTAAACGTCTCTACGGCGTTTGGGAGTTGCAATGGGGGATATTTAAAGCCATCCAACATCGAGTAACAATTGGAGGACAAGTCTGGTGCCAGCACCCGCGGTAATTCCAGCTCCAAGAGCGTATATTAACGCTGTTGCTGTTAAAGGGTTCGTAGTTGAACTGGGGGCTGCCAAGAAGACAGATCCGTCCCATCCACCGGAATCGGCGACCTCTGCTCTTGCAGCCCGTGAACGTCAGAAACAAACATCGCGGGAGTGTTACCCCTGGACACGCATACAACGTATGCAGAGGGGCGCCCGTGTGTCTTACTGTGACTAAAAAAGCGCGACCAAAGCAGTCGTTCGACATGAATTTGAAAGCATGGGATAACGAAGCCGACCTACGGATTTTCCGTTCTGGCTTTTGTTGGTTTTAAAGATCTGTGGGAGATTATGGCACTTGCATTGACAAGCGGTTCGGGGTTTCATCCCCACGCCTCCGCCCTTAAAAGCGGCTTGCAAGGCCCTGAATGAAGGAGGGTTGTTCGGGGGAGAACGTACTTGAGCGTGAGAGGTGAAATTCTTAGACCGCTCAAAGACGAACTACAGCGAAGGCATTCTCCAAGGATACCTTCCTCAATCAAGAACCAAAGTGTGGAGATCGAAGATGATTAGAGACCATTGTAGTCCACACCACAAACGGTGACCCCCACGAATTGGGGAGTTTTTGGCGGTGGGTTTCGTCAGCCTTCCGGTTGTCGAGCCCCCCCAAGAAAGAATACAATTTACGTGCATATTCTTTTAGCTTCGGCTAAATTACGGGAATATCCTCAGCACGTTCTTTTTATTCACGCGAAAGCTCGAGGTTACAGTCTCAGGGGGGAGTACGTTCGCAAGAGTGAAACTTAAAGAAATTGACGGAATGGCACCACAAGACGTGGAGCGTGCGGTTTAATTTGACTCAACACGGGGAACTTTACCAGATCCGGACAGGGTGAGGATTGACAGATTGAGTGTTCTTTCTCGATCCCCTGAATGGTGGTGCATGGCCGCTTTTGGTCGGTGGAGTGATTTGTTTGGTTGATTCCGTCAACGGACGAGATCCAAGCCGCCTAGTAGAAACCAAAATCATTACCAAGGACAGCAATCTCTTGCTTGGCTTCGGCCGACGGGAGTCACCTTTGGTTGGTTTCTTCTTTGCGGGATTCCTTGCTTTGCGCAAGGTGAGATTTTGGGCAACAGCAGGTCTGTGATGCTCCTCAATGCTCTGGGCGACACGCGCACTACAATGTCAGTGAGAACAAGATTACCGACCTTTTGATCGGACCCACTTGATTCAAAAGAGGGGGGAAACACCGGAATCACATCGACCCACTTGGGACCGAGGATTGCAATTATTGGTCGCGCAACGAGGAATGTCTCGTAGGCGCAGCTCATCAAACTGTGCCGATTACGTCCCTGCCATTTGTACACACCGCCCGTCGTTGTTTCCGATGATGGTGCAATACAGGTGATCGGACAGACGAACCTTTGGTTTGTTTGAAAGTTCACCGATATTTCTTCAATAGAGGAAGTAAAAGTCGTAACAAGGTAGCTGTAGGTGAACCTGCAGAAG
>Eukaryota;Excavata;Discoba;Discicristata;Neobodonida;Neobodo;Neobodo designis
GTAGTCATATGCTTGTTTCAAGGACTAAGCCATGCATGCCTAAGAATAACTGCACTGCAGGAGTCTGCGCATGGCTCATTACATCAGACGCAATCTGCCGCAAATATGTTGCGGTCTCCGCAAAAATGGATAACTTGGCGAAACGCCAAGCTAATACATGAATCTCTACGGGCATCCTCCACTCACGCGGCTTCGGTCGTAGCGAGGTGCCCTGCGAATGAATGAAAGTACAAACCAATGCACTCTCACGGTGCAGTAATACGGAGTAGTGTTGAATCAATTCATCTTTGCGAAAGCTGGCTATCCAGCGTTTTTTGACGAACAACTGCCCTATCAGCCAGTGATGGCCGTGTAGTGGACTGCCATGGCGTTGACGGGAGCGGGGGATTAGGGTTCGATTCCGGAGAGGGAGCCTGAGAAATGGCTACCACTTCTACGGAGGGCAGCAGGCGCGCAAATTGCCCAATGACAAAAAATGTTGAGGCAGCGAAAAGAAATAGGTGTCTTTGATGTCTCTACGGCATCAGAGATTTTCAATGGGGGATATTTAAAGCCATCCAACATCGAGTAACAATTGGAGGACAAGTCTGGTGCCAGCACCCGCGGTAATTCCAGCTCCAAGAGCGTATATTAACGCTGTTGCTGTTAAAGGGTTCGTAGTTGAACTGAGGGCTGCCAAGGAGACAGTACCGTCCCATCCACCGGATCGGCGACGCCTGCTCTTGCTGCCCGTGAACGTCAGAAACAAACATCGCGGGAATGTTTCCCTCCACCTTCGCGTGCAATGTACGCAGGGGGGCGCCCGTGTGTCTTACTGTGACTAAAAAAGCGCGACCAAAGCAGTCGTTCGACATGAATTTGAAAGCATGGGATAACGAAGCCTACCTACGGGTTACCGTTTTGGCTTTTGTTGGTTTTAAAGATCTGTGGGAGATTATGGCTTCTGCATTGACAAGCGGTTAGGGGTTCCGTCCCCACGCCTCCGCTCTCGGGCGGCTTGCAGGGCCCTGAATGAAGGAGGGTTGTTCGGGGGAGAACGTACTTGAGCGTGAGAGGTGAAATTCTTAGACCGCTCAAAGACGAACTACAGCGAAGGCATTCTCCAAGGATACCTTCCTCAATCAAGAACCAAAGTGTGGAGATCGAAGATGATTAGAGACCATTGTAGTCCACACCACAAACGATGACCCCCACGAATTGGGGAGTTTTTGGTTGGGGTTTCATCAGCCTTACGGTTGGTGAGCTCCGCCAATTAAGAATACAATTTACGTGCATATTCCGTTGGTTTTACCGCCAATATCGGGAATATCCTCAGCACGTCCTTTTTTTCCACGCGAAAGCTCGAGGTTACAGTCTCAGGGGGGAGTACGTTCGCAAGAGTGAAACTTAAAGAAATTGACGGAATGGCACCACAAGACGTGGAGCGTGCGGTTTAATTTGACTCAACACGGGGAACTTTACCAGATCCGGACAGGGTGAGGATTGACAGATTGAGTGTTCTTTCTCGATCCCCTGAATGGTGGTGCATGGCCGCTTTTGGTCGGTGGAGTGATTTGTTTGGTTGATTCCGTCAACGGACGAGATCCAAGCCGCCTAGTAGATGTCAAAATCATTCAAAGATAGCAATCTCTTGCTTGGCTTCGGCCGACGGGAGTTACCTTTGGTTGGCATCTTCTTTGCGGGATTCCTGGCTTTGCGTCAGGTGAGATTTTGGGCAACAGCAGGTCTGTGATGCTCCTCAATGTTCTGGGCGACACGCGCACTACAATGTCAGTGAGAACAAGACTACCGACCTTTCGATCGGACCCACTTGATTCAAAAGAGGGGGGAAACACCGGAATCACATCGACCCGCTTGGGACCGAGTATTGCAATTATTGGTCGCGCAACGAGGAATGTCTCGTAGGCGCAGCTCATCAAACTGTGCCGATTACGTCCCTGCCATTTGTACACACCGCCCGTCGTTGTTTCCGATGATGGTGCAATACAGGTGATCGGACAGACGAACCCCTGGTTTGTCTGAAAGTTCACCGATATTTCTTCAATAGAGGAAGTAAAAGTCGTAACAAGGTAGCTGTAGGTGAACCTG
>Eukaryota;Excavata;Discoba;Discicristata;Trypanosomatida;Strigomonas;Strigomonas culicis
TCTGGTTGATTCTGCCAGTAGTCATATGCTTGTTTCAAGGACTTAGCCATGCATGCCTCAGAATCACTGCACTGCAGGAATCTGCGCATGGCTCATTACATCAGACGTAATCTGCCGCAAGAATGTTGCGGTGTACTCCGTACTATTGGATAACTTGGCGAAACGCCAAGCTAATACATGAACCAAGCGGGCGCTCTCCACTCCAGGCGCGGGGGCCACCTCGCGTCGCGGGACGCCCAGCGAATGAATGACCGTAAAACCGATGCGCTTCACGGCGCAGTAACACCCAGACGTGTTGACTCAATTCATTCCGTGTGCAAGCCGGGCTTCCGGCGTTTTTTGACGAACAACTGCCCTATCAGCTGGTTGATGGCCGTGTAGTGGACTGCCATGGCGTTGACGGGAGCGGGGAATTAGGGTTCGATTCCGGAGAGGGAGCCTGAGAAATAGCTACCACTTCTACGGAGGGCAGCAGGCGCGCAAATTGCCCAATGTCAAGAAAAACGATGAGGCAGCGAAAAGAAATAGGGTTGTCAGTCCAACTGGATTGGCATTTCAATGGGGGATATTTAAACCCATCCAATATCGAGTAGCCATTGGAGGACAAGTCTGGTGCCAGCACCCGCGGTAATTCCAGCTCCAAAAGCGTATATTAATGCTGTTGCTGTTAAAGGGTTCGTAGTTGAACAGAGGGCCGTCGAGTGCGCTGTCCGGTCCCGTCCGCGTTCGGACGCGTGACCCCAGCCCTTGCGGCCCGCGAACATTCGAAACACGAAACACGGGAGCGATTCCTTCCTGACTCGCGCATGCCATGCATGCCAGGGGGCGTCCGTGATTTTTACTGTGACTAAAGAAGTGCGACCAAAGCAGTCATTCGACTTGAATTAGAAAGCATGGGATAACAAGAGACAGCCTTGGGGCTACCGTTTCGGCTTTTGTTGGTTTTAGAGGTCCTTTGGAGATTATGGGCCCGGCGCGACGCGGGCGGACCCGTCAAACGGTCCGCGCGCTTCCGCCGCCGCTTCGCGCGGCGCGCGGACTCGCCGGCCCAGGAATGAAGGAGGGTAGTCGGGGGAGAACGTACTCGAGCGTCAGAGGTGAAATTCTTAGACCGATCGAAGACGAACTACAGCGGAGGCATTCTTCAAGGATACCTTCCTCAATCAAGAACCAAAGTGTGGAGATCGAAGATGATTAGAGACCATTGTAGTCCACACTGCAAACGATGACACCCATGAATTGGGGACCTTTTGGGCGCGGCGCGCGTCTTCCGTTCGCGGTTGGCCGCCCGCGCCCGCTTCTTACCAAACCTACGTGCCTATTCTGTCCGGCGGGGCGTCAAACCCCCGCCCCCACGGGAATGCCCTCAGCACATCTGTTCTACTTCACGCGAAAGCTTTGAGGTTACAGTCTCAGGGGGGAGTACGTTCGCAAGAGTGAAACTTAAAGAAATTGACGGAATGGCACCACAAGACGTGGAGCGTGCGGTTTAATTTGACTCAACACGGGGAACTTTACCAGATCCGGACAGGGGGAGGATTGACAGATTGAGTGTTCTTTCTCGATTCCCTGAATGGTGGTGCATGGCCGCTTTTGGTCGGTGGAGTGATTTGTTTGGTTGATTCCGTCAACGGACGAGATCCAAGCTGCCCAGTAGCGCCCCGGATTAGACACAGGACAGCCATCTCGCCGGCGGGTTCTCCCCAACGGCGAGCGTCATCCGGTCGGGCGCTTCTCTGCGGGATTCCCTGCTTTTTGCGCAGGGTGAGATTTTGGGCAACAGCAGGTCTGTGATGCTCCTCAATGTTCTGGGCGACACGCGCACTACAATGTCAGTGAGAACAAGAAAAACGACGTCCGTCGGACCTGCCTGATCAAAAGGGCGGGGAATCCACGGAATCACGTAGACCCACTTGGGACCGAGGATTGCAATTATTGGTCGCGCAACGAGGAATGTCTCGTAGGCGCAGCTCATCAAACTGTGCCGATTACGTCCCTGCCATTTGTACACACCGCCCGTCATTGTTTCCGATGATGGTGGAATACAGGTGATCGGACGAACGAAACGCACGTTTCGCTCGAAAGTTCACCGATATTTCTTCAATAGAGGAAGCAAAAGTCGTAACAAGGTAGCTGTAGGTGAACCTGCAGCTG
>Eukaryota;Excavata;Discoba;Discicristata;Neobodonida;Rhynchobodo;Klosteria bodomorphis
CCTGGTTGATCCTGCCAGTAGTCATATGCTTGTTTCAAGGACTAAGCCATGCATGCCTCAGAATCACTGCACTTGCAGGAATCTGCGCATGGCTCATTACATCCAGACGTAATCTACCGCAAAAATGTTGCGGGTTTCCGCGAAATTGGATACCTTGGCGAAATGTCAAGCTAATACATGAATCTATGAGGCTTATCCCGCTATTGTCCTGCACATTTCGGTGTGTAGGCAGAGGATGGCCAAGCGAATGAATGCAATTAGAACCAATGCCACTTTGTGGCAGCGACACCAGAAGTGTTGACTCAATTCATTCAGCGAAAGCTGACTTGTTCAGCGTGTTTTGACGAACAACTGCCCTATCAGCCAGCGATGGCCGTGTAGTGGACTGCCATGGCGTTGACGGGAGCGGGGGATTAGGGTTCGATTCCGGAGAGGGAGCCTGAGAAACGGCTGCCACTTCTACGGAGGGCAGCAGGCGCGCAAATTGCCCAATGCCAAGAAAAATGATGAGGCAGCGAAAAGAAATAGGTCTTCCAGATCCCCACAAGGGTGTTTGGAAGTTTACAATGGGGGATATCTAAACCCATCAAATATCGAGTAACAATTGGAGGACCAAGTCTGGTGCCAGCACCCGCGGTAATTCCAGCCTCCAAGAGCTATATTAATGCTGTTGCTGTTAAAGGGTCGTAGTTGAATTGGGGGTTGTCAAGGAAACGTTGCATCCTACCCAATCGGGCTAGGAGCATTGCTCTTGCAACTCGAGAACATGAGAAACGAGACCACGGGATTGGTACCCATCCGTTTTCGCATGCAATGCATGTGGGTGGGCGCCCGTGATTATTACTGTGACAAAAGAAGCGTGACTAAAGCAGTCAAACGACATGAATTAGAAAGCATGGGATAACAAAGGAGCAGCCTACGGATTACCGTTTCGGCTTTTGTTGGTTTTAAAGGTCTGTGGGAGACTAAGGGTCCGCTGCGCAACGCGGGGGTTCGTCCTTCGCCATCTGGTTTCGGCTAGACGCACGGTGCCCAGGAATGAAGGAGGGTTGTTCGGGGGAGAACGTACTTGAACGTGAGAGGTGAAATTCTTAGACCGTTCAAAGACGAACTACAGCGAAGGCATTCTCCAAGGATACCTTCCTCAATCAAGAACCAAAGTGTGGAGATCGAAGATGATTAGAGACCATTGTAGTCCACACCACAAACGGTGACCCCCATGAATTGGGGAGTATTTGGTGGGCGGTGGCTGGGTTCATCCCAGTCCATCCCCCCAAAAAAGATTATTTGCACATTCCACAGGGGCTTCGGCTCCGATAATGAGAATATCCTCAGCACGTTCTCTTTCTGTTTCACGCGAAAGCTTTGAGGTATAGTCTCAGGGGGGAGTACGCTCGCAAGAGTGAAACTTAAAGAAATTGGACGGAATGGCACCACAAGACGTGGAGCGTGCGGTTTAATTTGACTCAACACGGGGAACTTTACCAGATCCGGACAGGGTGAGGATTGACAGATTGAGTGTTCTTTCTCGATCCCCTGAATGGTGGTGCATGGCCGCTTTTGGTCGGTGGAGTGATTTGTTTGGTTGATTCCGTCAACGGACGAGATCCAATCTGCCCAGTAGTAACTTAAATCGTTTTTCGACAGCAATCCTTGCATAGCTTCGCTATGTAAAGGCCACCTTTTGTTGGTTGCTTCTCTGCAGGATTCCAGGCTTTGCGCTTGGTGAGATTTTGGGCAACAGCAGGTCTGTGATGCTCCTCAATGTTCTGGGCGACACGCGCACTACAATGTCAGTGAGAATAAGATTCCCGACCTTTGTATCGGACCCACTCGTTTCAATGGAGGGGGGAAACACCAGAATCACATCGACCCAATTGGGACCGAGGATTGCAATTATTGGTCGCGCAACGAGGAATGTCTCGTAGGCGCAGCTCATCAAACTGTGCCGATTACGTCCCTGCCATTTGTACACACCGCCCGTCGTTGTTTCCGATGTCGGTGCAATACAGGTGTACGGACCTTAAGTGTTTCACTTTCGGGAAGTTCACCGATGTTTCTTCGATA
>Eukaryota;Excavata;Discoba;Discicristata;Trypanosomatida;Trypanosoma;Trypanosoma pestanai
GTCATATGCTTGTTTCAAGGACTTAGCCATGCATGCCTCAGAATCACTGCATTGCAGGAGTCTGCGCATGGCTCATTACATCAGACGTAATCTGCCGCAAAAGCTTTGCGGTCTCCGCAATATTGGATAACTTGGCGAAACGCCAAGCTAATACATGAACCAACCGGGCGTGCCCTGTTGCGCGGCGAGGCTTTGGGGGCAACTCCTTTCCCCGTCGTGATGGGTCGTCCAGCGAATGAACGAAATTAAAACCAATGCCCGTTTTTACCGGGCAGTAACACCCAGAAGTGTTGAATCAGTTCATTCCGTGCGAAAGCCGGGCTTATGCCCGGCGTCTTCTGACGAACAACTGCCCTATCAGCTGGTGATGGCCGTGTAGTGGACTGCCATGGCGTTGACGGGAGCGGGGGATTAGGGTTCGATTCCGGAGAGGGAGCCTGAGAAATAGCTACCACTTCTACGGAGGGCAGCAGGCGCGCAAATTGCCCAATGTCAAAAAAAAACGATGAGGCAGCGAAAAGAAATAGAGCCGGCAGTGCCTTTGGCATTGCCGTTTTCAATGGGGGATATTTAAACCCATCCAAAATCGAGTAACAATTGGAGGACAAGTCTGGTGCCAGCACCCGCGGTAATTCCAGCTCCAAAAGCGTATATTAATGCTGTTGCTGTTAAAGGGTTCGTAGTTGAATTGGGGGTCTCTCTTTTTTGAGGCGCACGGTCGCCCCGTCCACCTCGGACTGGTGGCCCGTGCCCTTGGGGACCTGTGAACACTCAGAAACAAAAAACACGGGAGCGGTTCCTTCCTGATTTTCGCATGTCATGCATGCCAGGGGGCGTCCGTGATTTTTTACTGTGACTAAAAAAGTGCGACCAAAGCAGTCAGTCGACTTGAATTAGAAAGCATGGGATAACAAAGGAGCAGCCTATGGGCCACCGTTTCGGCTTTTGTTGGTATTTAAAAGTCCATTGGAGATTATGGGGCCGCGCGACAAGCGGTCGGGTGCGGCGGCACTACCTCATTTTTGGGGAGTGCGCCACCCGTCGCCTTCGAGGAGGAGGTTCCGTGCAAAAAAATTTTTTTTCTTGCACCCCTCTTTCTCGACTCGCGGCATCCAGGAATGAAGGAGGGTAGTTCGGGGGAGAACGTATTGGTGCGTCAGAGGTGAAATTCTTAGACCGCACCAGGACGAACTACAGCGAAGGCATTCTTCAAGGATACCTTCCTCAATCAAGAACCAAAGTGTGGGGATCGAAGATGATTAGAGACCATTGTAGTCCACACTGCAAACGATGACACCCATGAATTGGGGAGTTTTTGGTCGTAGGCAGGAGATTTCGGGAGGCGTGTGTGTCAGGGTTCGCCCCGCAGACACTCTCCTCTCCGTTTCCTGCCTCGCCAATGAATATCAAATTTACGTGCATATTCTTTTAGGTCCCTCCTTTATTGTGGGGGGCCTTTGACGGGAATATCCTCAGCACGTTACCTGACTTCTTCACGCGAAAGCTTTGAGGTTACAGTCTCAGGGGGGAGTACGTTCGCAAGAGTGAAACTTAAAGAAATTGACGGAATGGCACCACAAGACGTGGAGCGTGCGGTTTAATTTGACTCAACACGGGGAACTTTACCAGATCCGGACAGGATAAGGATTGACAGGTTGAGTGTCCTTTCTCGATTTCCTGAATGGTGGTGCATGGCCGCTTTTGGTCGGTGGAGTGATTTGTTTGGTTGATTCCGTCAACGGACGAGATCCAAGCTGCCCAGTAGGATTCAGAATTGCCCATAGGATAGCGATCCTCCTCTGCGGGTTTTACCCAACGAGGGGGGCGATATTCGGTTGTATCCTTCTCTGCGGGATTCCTTGTTTTGCGCAAGGTGAGATTTTGGGCAACAGCAGGTCTGTGATGCTCCTCTATGTTCTGGGCGACACGCGCACTACAATGTCAGTGAGAACAAGAAAAACGACTCTTGTCGGACCCGCTTGATCAAAAGAGTGGGGAAACCCCGGAATCACGTAGACCCACTTGGGACCGAGTATTGCAATTATTGGTCGCGCAACGAGGAATGTCTCGTAGGCGCAGCTCATCAAACTGTGCCGATTACGTCCCTGCCATTTGTACACACCGCCCGTCGTTGTTTCCGATGATGGTGGAATACAGGTGATCGGACAGTCGGGTGTTGCACCTGACCGAAAGTTCACCGATATTTCTTCAATAGAGGAAGCAAAAGTC
>Eukaryota;Excavata;Discoba;Discicristata;Trypanosomatida;Wallaceina;Leptomonas sp. Cfm
GTNNNTTNNNTCCNNATTCCTCTGCATGCCTCAGCAATCACTGCACTTGCAGGAATCTGCGCATGGCTCATTACATCAGACGTAATCTGCCGCAAAAATCTTGCGGTTTCCGCAAAATTGGATAACTTGGCGAAACGCCAAGCTAATACATGAACCAACCGGGTGTTCTCCATCCCAGACAGTGGGCAACCATTGTCGTGAGACGCCCAGCGAATGAATGATAATAAAACCAATGCCTTCACTGGCAGTAACACTCAGCAGTGTTGACTCAATTCATTCCGTGCGAAAGCCGGCTTGTTCCGGCGTCTTTTGACGAACAACTGCCCTATCAGCTAGTGATGGCCGTGTAGTGGACTGCCATGGCGTTGACGGGAGCGGGGGATTAGGGTTCGATTCCGGAGAGGGAGCCTGAGAAATAGCTACCACTTCTACGGAGGGCAGCAGGCGCGCAAATTGCCCAATGTCAAAACAAAACGATGAGGCAGCGAAAAGAAATAGAGTTGTCAGTCCATCTGGATTGTCATTTCAATGGGGGATATTTAAACCCATCCAATATCGAGTAACAATTGGAGGACAAGTCTGGTGCCAGCACCCGCGGTAATTCCAGCTCCAAAAGCGTATATTAATGCTGTTGCTGTTAAAGGGTTCGTAGTTGAACTGTGGGCTGTGTAGGTTTGTTCCTGGTCGTCCCGTCCATGTCGGATTTGGTGGCCCAGGCCCTTGCAGCCCGTGAACATTCAAAGAAACAAGAAACACGGGAGTGGTTCCTTTCCTGATTTACGCATGTCATGCATGCCAGGGGGCGTCCGTGATTTTTTACTGTGACTAAAGAAGTGTGACTAAAGCAGTCATCCGACTTGAATTAGAAAGCATGGGATAACAAAGGAGCAGCCTCTAGGCTACCGTTTCGGCTTTTGTTGGTTTTAAAGGTCTATTGGAGATTATGGAGCTGTGCGACAAGTGCTTTCCCATCGTACTTCTGTGCGGTGTGTGGCGCCTTTGGAGGGGTTTAGTGCTTGGCTTGGGCTTCGGCTCATTTCTCGTATCGCCTCTTCAACTCACGGCCTCTAGGAATGAAGGAGGGTAGTTCGGGGGAGAACGTACTGGGGCGTCAGAGGTGAAATTCTTAGACCGCACCAAGACGAACTACAGCGAAGGCATTCTTCAAGGATACCTTCCTCAATCAAGAACCAAAGTGTGGAGATCGAAGATGATTAGAGACCATTGTAGTCCACACTGCAAACGATGACACCCATGAATTGGGGATCTTTTGGGTCGGCTGCGGCAGGGTTTACTCTGTGTCTTGCACCGTGCCCGCTTTTACCAACTTACGTATCTTTTCCATTCGGCCTTTACCGGCCACCCACGGGAATATCCTCAGCACGTTTTCTGTTTTTTCACGCGAAAGCTTTGAGGTTACAGTCTCAGGGGGGAGTACGTTCGCAAGAGTGAAACTTAAAGAAATTGACGGAATGGCACCACAAGACGTGGAGCGTGCGGTTTAATTTGACTCAACACGGGGAACTTTACCAGATCCGGACAGGATGAGGATTGACAGATTGAGTGTTCTTTCTCGATTCCCTGAATGGTGGTGCATGGCCGCTTTTGGTCGGTGGAGTGATTTGTTTGGTTGATTCCGTCAACGGACGAGATCCAAGCTGCCCAGTAGAATTCAGAATTGCCCATAGGATAGCAAACTCATCGGCGGGTTTTACCCAACGGTGGGCCGCATTCGGTCGAATTCTTCTCTGCGGGATTCCTTTGTATTTGCACAAGGTGAAATTTTGGGCAACAGCAGGTCTGTGATGCTCCTCAATGTTCTGGGCGACACGCGCACTACAATGTCAGTGAGAACAAGAAAAACGACTTTTGTCGAACCTACTTGATCAAAAGAGTGGGGAAACCCCGGAATCACATAGACCCACTTGGGACCGAGGATTGCAATTATTGGTCGCGCAACGAGGAATGTCTCGTAGGCGCAGCTCATCAAACTGTGCCGATTACGTCCCTGCCATTTGTACACACCGCCCGTCGTTGTTTCCGATGATGGTGCAATACAGGTGATCGGACAGGCGGATGTTTCATCTGCCCNAAANNNNNNNNNNNNNNANNNNNNNNNA
>Eukaryota;Excavata;Discoba;Discicristata;Trypanosomatida;Trypanosoma;Trypanosoma sp. TL.AQ.22
CGAACAACTGCCCTATCAGCCAGTGATGGCCGTGTAGTGGACTGCCATGGCGTTGACGGGAGCGGGGGATTAGGGTTCGATTCCGGAGAGGGAGCCTGAGAAATAGCTACCACTTCTACGGAGGGCAGCAGGCGCGCAAATTGCCCAATGTCAAAAAAAAACGATGAGGCAGCGAAAAGAAATAGAGCCGACAGTGCTTCATGCATTGTCGTTTTCAATGGGGGATATTTAAACCCATCCAAAATCGAGTAACTATTGGAGGACAAGTCTGGTGCCAGCACCCGCGGTAATTCCAGCTCCAAAAGCGTATATTAATGCTGTTGCTGTTAAAGGGTTCGTAGTTGAATTGTGGGCCTTTGAGGCGCTATGGTTTGTCCCGTCCACCTCGGATTTGGTGACCCATACCCTTGAGGTCCGTGAACACTCAGAAACAAGAAACACGGGAGCGGTTCCTTCCTGAATTTCGCATGTCATGCATGCCAGGGGGCGTCCGTGATTTTTACTGTGACTAAAAAAGTGTGACCAAAGCAGTCATTCGACTTGAATTAGAAAGCATGGGATAACAAAGGAGCAGCCTATGGGCCACCGTTTCGGCTTTTGTTGGTTTTAACAGTCCATTGGAGATTATGGCGTCGTGCGACAAGCGTCTGGATGTTCCTCGGAACTTCCGTCGCCTTTGCGGGAAAAATATCGGTGCCGGTGTAGTACCGCACACACATGGGCCTCGGTTCATGCGTTGCGTGTCTCTACCCGGTTACCCGTCTTCCCGTGACTCATGACATCCAGGAATGAAGGAGGGTAGTTCGGGGGAGAACGTACTGGCGCGTCAGAGGTGAAATTCTTGGACCGCGCCAAGACGAACTACAGCGAAGGCATTCTTCAAGGATACCTTCCTCAATCAAGAACCAAAGTGTGGGGATCGAAGATGATTAGAGACCATTGTAGTCCACACTGCAAACGATGACACCCATGAATTGGGGAATTTTTGGTCGTAGGCGAGGTCGGGTTCATCTCGTTCCTCGCCTCGCCAATGGATATCAATTTACGTGCATATTCTTTTCGGTCCCCGCGAGGGGACCTTTAACGGGAATATCCTCAGCACGTTATCTGACTTCTTCACGCGAAAGCTTTGAGGTTACAGTCTCAGGGGGGAGTACGTTCGCAAGAGTGAAACTTAAAGAAATTGACGGAATGGCACCACAAGACGTGGAGCGTGCGGTTTAATTTGACTCAACACGGGGAACTTTACCAGATCCGGACAGGGTGAGGATTGACAGATTGAGTGTTCTTTCTCGATCCCCTGAATGGTGGTGCATGGCCGCTTTTGGTCGGTGGAGTGATTTGTTTGGTTGATTCCGTCAACGGACGAGATCCAAGCTGCCCAGTAGGATTCAGAATTGCCCCATAGGATAGCAATCCCCTCCGCGGGTTTTTCCCAAGGAGGGGCGATATTCGTTTGTATCCTTCTCTGCGGGATTCCTTGTTTTGCGCAAGGTGAGATTTTGGGCAACAGCAGGTCTGTGATCG
>Eukaryota;Excavata;Discoba;Discicristata;Neobodonida;Neobodo;_Bodonidae sp. Rag1
CTGCCAGTAGTCATATGCTTGTTTCAAGGACTAAGCCATGCATGCCTCAGAATCACTGCATTGCAGGAATCTGCGCATGGCTCATTACATCAGACGTAATCTGCCGCAAATCTGTTGCGGTTTCCGCAAGACTGGATACCTTGGCGAAACGCCAAGCTAATACATGAATCTAGCTGGTGTCCTCCGTTTCCAGCGGGGGCGGCTTGTCCAAGCCCGCAGTGAGGCACCTAGCGAATGAATGAAATTAAAACCAATGCCGCGGACGCGGCAGCGACACCCAGAAGTGTTGACTCAATTCATTCCGTGCGAAAGCTGAATTTTCAGCGTCTTTTGACGAACAACTGCCCTATCAGCCAGTGATGGCCGTGTAGTGGACTGCCATGGCGTTGACGGGAGCGGGGGATTAGGGTTCGATTCCGGAGAGGGAGCCTGAGAAACGGCTACCACTTCTACGGAGGGCAGCGGGCGCGCAAATTGCCCAATGCCAAAAAATTTGGTGAGGCAGCGAAAAGAAATAGGCCTCCTTAACACCTTTCGGTGTTTGGGAGATTCCAATGGGGGATATTTAAACCCATCGAACATCGAGTACCAATTGGAGGACAAGTCTGGTGCCAGCACCCGCGGTAATTCCAGCTCCAAGAGCGTATATTAACGCTGTTGCTGTTAAAGGGTTCGTAGTTGAACTGAGGGCGTTCAGGTAGACGATCCAGTCCCACTCCAGTCTTGGAGTCGGCGACTCTCGCTCCTAGCGTCCGTGAACGACAGAAACAATTACCACGGGAACGATTTTCTCTCCAACATCACTTCGCATGCGATGTATGCAGTGTGGGGGGTGCCCGTGATTTTTACTGTGACTAAAAAAGCGTGACCAAAGCAGTCATTCGACATGAATTTCAAAGCATGGGATAACAACGAAGCAACTTACGGGCTACCGTTTTGCTTTTGTTGGTTTTAAAGGTCTGTGAGAGACTATGGGTTCGCACGACAAGCGGTTCGGGGGGCTCCGGTTCCCCTACGCCTCCGGGGATCACTTCGGTGTGAACCGGCTTGCGACGCTCAGGAATGAAGGAGGGTTGTTCGGGGGAGAACGTACTTGAGCGTGAGAGGTGAAATTCTTAGACCGCTCAAAGACGAACTACAGCGAAGGCATTCTCCAAGGATACCTTCCTCAATCAAGAACCAAAGTGTGGAGATCGAAGATGATTAGAGACCATTGTAGTCCACACCACAAACGGTGACCCCCATGAATTGGGGAGTATTTGGTCGGTTCCAGGCCGGGCTTGTCCCGGTGTCTGTGCCACCAAGAATGAATCCAATTTACGTGCATATTCAACCTGCCGCCTTAAAACGGCAATACGGGAATATCCTCAGCACGTTCTCTGACCGTCTCACGCGAAAGCTTTGAGGTTATAGTCCCAGGGGGGAGTACGTTCGCAAGAGTGAAACTTAAAGAAATTGACGGAATGGCACCACAAGACGTGGAGCGTGCGGTTTAATTTGACTCAACACGGGGAACTTTACCAGATCCGGACAGGGTGAGGATTGACAGATTGAGTGTTCTTTCTCGATCCCCTGAATGGTGGTGCATGGCCGCTTTTGGTCGGTGGAGTGATTTGTTTGGTTGATTCCGTCAACGGACGAGATCCAAGCTGCCCAGTAGAAACCAAAATCTCTAAACAAAAGACAGCAATCCCTGGTGTCGCGGCTTGCCGTGACTTAGGGTTACCTTTTGTGGGTTTCTTCTCTGCAGGATTCCCGGTTCTGCGCCGGGTGAGATTTTGGGCAACAGCAGGTCTGTGATGCTCCTCAATGTTCTGGGCGACACGCGCACTACAATGTCAGTGAGAACAAGAATCCCGACCATCTGATCGGACCCACTTGATTCAAAAGAGGGGGGAATCACCGGAATCACATCGACCCACTTGGGACCGAGTATTGCAATTATTGGTCGCGCAACGAGGAATGTCTCGTAGGCGCAGCTCATCAAACTGTGCCGATTACGTCCCTGCCATTTGTACACACCGCCCGTCGTTGTTTCCGATGATGGTGCAATACAGGTGATCGGACAGCTGGATGTTTCATCCGCCTGGAAGTTCACCGATATTTCTTCAATAGAGGAAGCAAAAGTCGTAACAAGGTAGCTGTAGGTGAACCTGCAAAAG
>Eukaryota;Excavata;Discoba;Discicristata;Trypanosomatida;Blechomonas;Blechomonas ayalai
CATATGCTTGTTTCAAGGACTTAGCCATGCATGCCTCAGAATCACTGCACTTGCAGGAATCTGCGCATGGCTCATTACATCAGACGTAATCTGCCGCAATAACTTTGCGGTTTACCGCAATATTGGATAACTTGGCGAAACGCCAAGCTAATACATGAACCAACCGGGCGTCCTCCACCCACGCAGCGGGCAACCGCTGTAGTGAGGCGCCCAGCGAATGAATGAAAGTAAAACCAATGCCTTCACCGGCAGTACCACACTCAGACGTGTTGACTCAATTCATTCCGTGCGAAAGCCGTTTTTCGGCGTCTTTTGACGAACAACTGCCCTATCAGCTAGTGATGGCCGTGTAGTGGACTGCCATGGCGTTGACGGGAGCGGGGGATTAGGGTTCGATTCCGGAGAGGGAGCCTGAGAAATAGCTACCACTTCTACGGAGGGCAGCAGGCGCGCAAATTGCCCAATGTCAAAAAAACACGATGAGGCAGCGAAAAGAAATAGAGTTGTCAGTCCCTTTGGGATTGTCATTTCAATGGGGGATATTTAAACCCATCCAATATCGAGTAACAATTGGAGGACAAGTCTGGTGCCAGCACCCGCGGTAATTCCAGCTCCAAAAGCGTATATTAATGCTGTTGCTGTTAAAGGGTTCGTAGTTGAATTGAGGGCCGTCGGAGCGCGCTGGTCTGTCCCGTCCACCTCGGACCGGTGACCCAGCCCTCTGCGGTTCGTGAACATTCGAAACAAGAAACACGGGAGTGGTTCCTTTCCTGACTTCGCGCATGTCATGCATGCACCAGGGGGCGCCCGTGATTTTTACTGTGACTAAAGAAGTGTGACCAAAGCAGTCATCCGACTTGAATTAGAAAGCATGGGATAACAAAGGAGCAGCCTCTAGGCCACCGTTTCGGCTTTTGTTGGTTTTAAAGGTCTATTGGAGATTATGGGGTCGTGCGACAAGCGTTTCACGTGCGTCGCCTCGCGCGCGCACTGTGGCGCCTTTGGGTGGCACCGCGTGTCCTCGGCACCGGGCTCCGGCTCGTGCCGTGCCACGTCGCCATCCAACTTGCGGCACCCAGGAATGAAGGAGGGTAGTTCGGGGGAGAACGTACTGGGGCGTCAGAGGTGAAATTCTTAGACCGCACCAAGACGAACTACAGCGAAGGCATTCTTCAAGGATACCTTCCTCAATCAAGAACCAAAGTGTGGAGATCGAAGATGATTAGAGACCATTGTAGTCCACACTGCAAACGATGACACCCATGAATTGGGGAGTTTTGGTTGCGGGCGCGTTCGGGTTTACCCCGCTTCGCGCCCCACCAGTTTTATCAATTTACGTGCATATTCTTTTCGGCCTAACGGCCCTTCACGGGAATATCCTCAGCACGTTTTCTGACTTTTTCACGCGAAAGCTTTGAGGTTACAGTCTCAGGGGGGAGTACGTTCGCAAGAGTGAAACTTAAAGAAATTGACGGAATGGCACCACAAGACGTGGAGCGTGCGGTTTAATTTGACTCAACACGGGGAACTTTACCAGATCCGGACAGGATGAGGATTGACAGATTGAGTGTTCTTTCTCGATTCCCTGAATGGTGGTGCATGGCCGCTTTTGGTCGGTGGAGTGATTTGTTTGGTTGATTCCGTCAACGGACGAGATCCAAGCTGCCCAGTAGGATTCAGAATTGTCCATAGGATAGCAATCTCGCCGGCGGGTTCTTCCCAACGGTGAGCAGCATTCTCGGATCCTTCTCTGCGGGATTCCTTGTTTTGCACAAGGTGAGATTTTGGGCAACAGCAGGTCTGTGATGCTCCTCAATGTTCTGGGCGACACGCGCACTACAATGTCAGTGAGAACAAGAAAAACGACTTCTGTCGGACCTACTTGATCAAAAGAGTGGGGAAACCACGGAATCACATAGACCCACTTGGGACCGAGGATTGCAATTATTGGTCGCGCAACGAGGAATGTCTCGTAGGCGCAGCTCATCAAACTGTGCCGATTACGTCCCTGCCATTTGTACACACCGCCCGTCGTTGTTTCCGATGATGGTGCAATACAGGTGATCGGACAGGCGGTGCCTAGCATCTGCCCGAAAGTTCACCGATATTTCTTCAATAGAGGAAGCAAAAGTCGTAACAAGGTAGCTGTAGGTGAACCTGCAGAAG
>Eukaryota;Excavata;Discoba;Discicristata;Prokinetoplastina;Ichthyobodo;uncultured eukaryote
CCTGGTTGATCCTGCCAGTAGTCATATGCTTGTTTCAAGGATTAAGCCATGCAAGCCTAAGAGTAACTGAGACTAACAGGAGGTCTGCGAACGGCTCATTATATCAGACATTATCTACCGGGAAAATTGCAGTGAGAACTGCTTTAATGGATAACTTCGCGAAACGCGAAGCTAATACATGTATGGCACGTGGTGGTCACCGTTCAACTACTTGGGGGAAACCCCTTGTAGGGTGGCTGCCTCGCGGATGGTTGAAACAAAGATCGACGCCAGCAATGGCAGTGTCTATAACGTGATGAATCAAACCATTCAGCAGAAGCTCGTTTCGGCGAGCGTGTCCCGACGAATGTCTGCCCTATCAGCTTTTGACGGTAGTGTAGTGGACTACCGTGGCGATAACGGGTACGGGGAATTAGGGTTCGATTCCGGAGAGGGAGCCTGAGAAATAGCTACCACTTCTACGGAGGGCAGCAGGCGCGTAAATTGCACAATGCCAAATTGGTGATGCAGCGAAGAGAAATAGCGACTCCGCCTCTCTGAGTGCGGGGATTGCAATGTGTGGTATGTAAACCCACCAACGAGTAACCATTGGAGGACAAGTCTGGTGCCAGCACCCGCGGTAATTCCAGCTCCAATAGCGTATATTAATGCTGCTGCTGTTAAAGGGTTCGTAGTTGAATGCGGAGTTGTGACTTTCGGTGGGTTCGCCCATCCTTGTTTTCAATTCTGTCATAGACGGGACCGGAGCCTTGCGGATACGCTCCTTTGCTGGAGTGTTGATGCTGTTCGGTGAAGAGCTGAACATTACGCGTGCGACGCACGCTTGAGCCGCCCGTCGTTATCACTGTGAAGAAAACAGCGTGTTCAAGGCAGCCGCTAGCGGCTGGATGACAAAGCATGGAATGACAAAGCATCGACCATGAGGTTCGTCTTTTGTCGGTTTTTACGATCTTATTGGATAATTTGTTTCCGTAGCTTGTCGCTCACTTCACGAAGTGTCGGCACTACGGTGAACACGGGATTAATGGGGGTTGTCGGGGGAAAACGTATCTGAGCGTGAGAGGTGAAATTCTTAGACCGCTCGGGGACGAACTTATGCGAAGGCATTTTCCAAGTATACCTTCATCAATCAAGAACTAAAGTGTGGAGATCGAAGATGATTAGATACCATTGTAGTCCACTACTGCAAACGATGACGCCCATGGATCGGATAGTTTTTTGCTCGATGGGATCTTTTCGGCACTGCTCCCCCTTCAACGCGAAAGCTGAGGCTATGGTCTCATGGGGGAGTACGTTCGCAAGGCTGAAACTTAAAGAAATTGACGGAATGGCACCACCAGGCGTGGAGTGTGCGGTTTAATTTGACTCAACACGGGGAACCTTACCAGGACAGGACAACGCAAGGATTGACAGATTAATAGTTCTTTCTTAATTCGTTTGACGGTGGTGCATGGCCGCTTTTGGTCGGTGAAGTGATTTGTTTGGTTGATTCCTTTAACGGACGAGACCCAATCCGCTTAATAGGGGCACCATCTACCTTTCGGTGAACGGACGCGGCGGAATTCGTTCTTGCCGTGCTCCCAGATAGTGATACCCCTTCTTCGCGGCATTCCTTGCGCCTTAGCAAGGTGGCATTTTGGGCAACAGCAGGTCCGTGATGCTCCTAAATGTCCTGGGCGACACGCGCACTACAATGACAAAGTGAATGAGTGAAACCTCTGGGTCCTGCTTCGAAAGGAGTGGGAAAACTGAGAAAACTATGTCGTGCTTGGGATCGAAGCTTGCAATTATTCTTCTTGAACGAGGAATGCCTAGTAGATGTGCTTCATCAAAGCGCATTGACTACGTCCCTGCCATTTGTACACACCGCCCGTCGTTGTTACCGATGCCAGTTGGACACAGGTCAACGGACCTTCTTGGGAAGTTGACCGATGTTTAACTATTATAGGAAGCAAAAGTCGTAACAAGGTAGCTGTAGGTGAACCTGCAGAAG
>Eukaryota;Excavata;Discoba;Discicristata;Neobodonida;Neobodo;Neobodo designis
TGATTCTGCCAGTAGTCATATGCTTGTTTCAAGGACTAAGCCATGCATGCCTCAGAATCACTGCACTGCAGGAATCTGCGCATGGCTCATTACATCAGACGTAATCTGCCGCAAAAGTGTTGCGGTTTCCGCAAGATTGGATACCTTGGCGAAACGCCAAGCTAATACATGAACAACGGGTCTCCTCCATTCCATGCCCGCCTCAAAAACGGCAGCGAGGAACCTTGCGAATGAATGCTACTAGGACCAATGCCCCTCACGGGGCAGCAACACAAGAAGTGTTGACTCAATTCATTCCGTGCGAAAGCCGGTCTACCGGCGTCTTTCGATGAACAACTGCCCTATCAGCCAGTGATGGCCGTGTAGTGGACTGCCATGGCGTTGACGGGAGCGGGGGATTAGGGTTCGATTCCGGAGAGGGAGCCTGAGAAATGGCTACCACTTCTACGGAGGGCAGCAGGCGCGCAAATTGCCCAATACCAAGCAAATGGTGAGGCAGCGAAAAGAAATAGGTCTCCCAAACGTCTTATGGCGTTTGGGAGTTGCAATGGGGGATATTTAAGCCCATCCAATATCGAGTAACAATTGGAGGACAAGTCTGGTGCCAGCACCCGCGGTAATTCCAGCTCCAAAAGCGTATATTAACGCTGTTGCTGTTAAAGGGTTCGTAGTTGAACTGAGGGCTGTCAAGGAGAATAGACGTCCCGTCCCCACTCGCCGAGTGGGGGCCTTCGCGCTCGCAGCCCGTGAACATCCGAAACAAATTTCGCGGAAACGTTTTCCCTTCGAATCCAATGTGCGCAGANGGCGCCGCGTTTTTACTGTGACTAAAAAAGTGTGACTCAAGCNNNNNTTCGACATGAATTGGAAAGCATGGGATAACAACGCAGCAGCCTGCGGGCAACCGTTATAGGCTTTTGTTGGCCCTAAATGTCCGTGGGAGATTATGGGCGTGGGACAAGCGGTTCGGGGTTCCGTCCCCACGCCTCCGTCTTGCAGCGGSTTTCGGGCTCTGCGGGCGGCTCGCACGCTCAGGAATGAAGGAGGGTTGTTCGGGGGAAAACGTACTTGGGCGTGAGAGGTGAAATTCTTARACCGACGAAAGACTAACTACAGCGAAGGCATTCTCCAAGGATACCTTCCTCAATCAAGAACCAAAGTGTGGAGATCGAAGATGATTAGAGACCATTGTAGTCCACACCACAAACGGTGGCCCCCATGAATTGGGGAGTATTTGGTATCAGGGGCTCGTTCGGGTTCGCTCGTTCGAGTTTCCACCAAAAGAGTTCAATTACGTGCAGTTTCGATTTGGCTTCGGCCGCTTACGGGAATATCCTCAGCACGTTCTYTTGTTTCACGCGAAAGCTTTGAGGTTACAGTCTCAGGGGGGAGTACGCTCGCAAGAGTGAAACTTAAAGAAATTGACGGAATGGCACCACAAGACGTGGAGCGTGCGGTTTAATTTGACTCAACACGGGGAACTTTACCAGATCCGGACAGGGTGAGGATTGACAGATTGAGTGTTCTTTCTCGATCCCCTGAATGGTGGTGCATGGCCGCTTTTGGTCGGTGGAGTGATTTGTTTGGTTGATTCCGTCAACGGACGAGATCCAAGCTGCCCAGTAGAAGCCAGAATTGTCTTTTGACAGCAATCTCTTGTTCGGCTTCGGCCGGCAGGAGTCACCTTTGGTGGGCTTCTTCTCTGCAGGATTCCTTGCTTTTGCGCAAGGTGAGATTTTGGGCAACAGCAGGTCTGTGATGCTCCTCAATGCTCTGGGCGACACGCGCACTACAATGTCAGTGAGAACAAGAATCCCGACTTTTGATCGGACCCACTTGATTCAATAGAGGGGGGAAACACCGGAATCACATCGACCCAATTGGGACCGAGGATTGCAATTATTGGTCGCGCAACGAGGAATGTCTCGTAGGCGCAGCTCATCAAACTGTGCCGATTACGTCCCTGCCATTTGTACACACCGCCCGTCGTTGTTTCCGATGATGGTGCAATACAGGTGATCGGACAGATGAGTGTTTCACTCGTCCGAAAGTTCACCGATATTTCTTCAATAGAGGAAGCAAAAGTCGTAACAAGGTAGCTGTAGGTGAACCTGCAGAAG
>Eukaryota;Excavata;Discoba;Discicristata;Trypanosomatida;Trypanosoma;Trypanosoma sp. 103
GTTTCAAGGACTTAGCCATGCATGCCTCAGAATCACTGCATTGCAGGAATCTGCGCATGGCTCATTACATCAGACGTAATCTGCCGCAAAAACTTTGCGGTCTCCGCATTATTGGATAACTTGGCGAAACGCCAAGCTAATACATGAACAAACGGGGCGGTCTCTGTCACGGGTTGTGGCTCAAACCACAGCTTATGGGGCGCCCAGCGAATGAATGAAAGTAAAACTTAACGCCTTCATAGGCAGTAACACTCAGAAGTGTTGATTCAATTCATTCCGTGCGAAAGCCGGCTTGTCCGGCGTCTTTTGACGAACAACTGCCCTATCAGCCAGTGATGGCCGTGTAGTGGACTGCCATGGCGTTGACGGGAGCGGGGGATTAGGGTTCGATTCCGGAGAGGGAGCCTGAGAAATAGCTACCACTTCTACGGAGGGCAGCAGGCGCGCAAATTGCCCAATGTCAAAAAAAAAGATGAGGCAGCGAAAAGAAATAGAGCCGGCAGTCCCATTTGGGATTGCCGTATTCAATGGGGGATATTTAAACCCATCCAAAATCGAGTAACAATTGGAGGACAAGTCTGGTGCCAGCACCCGCGGTAATTCCAGCTCCAAAAGCGTATATTAATGCTGTTGCTGTTAAAGGGTTCGTAGTTGAATTGAGGGCCTCCGAGGCGCACTGGTACGTCCCATCCACTTCGGATTGGTGACCCAGGCCCTTGTGGTCCGTGAACACTCTCAGAAACAAGAAACACGGGAGCGGTTCCTTCCTGATTTACGCATGTCATGCATGCCAGGGGGGCGTCCGTGATTTTTACTGTGACTAAAAAAGTGTGACCAAAGCAGTCATCCGACTTGAATTAGAAAGCATGGGATAACAAAGGAGCAGCCTATGGGCACCGTTTCGGCTTTTGTTGGTTTTAAATGTCCATTGGAGATTATGGGGCTGTGCGACAAGCGGCCGGGTGCTTCACCGTACCCGTCGCCTTTGGGGGAAATCAGTGTCGATCGGTTCCTCAGGCTTCGGCCTGGGCCGGCCGGCGCCTTCCCTCAACTCACTGCATCCAGGAATGAAGGAGGGTAGTTCGGGGGAGAACGTACTGGTGCGTCAGAGGTGAAATTCTTAGACCGCACCAAGACGAACTACAGCGAAGGCATTCTTCAAGGATACCTTCCTCAATCAAGAACCAAAGTGTGGGGATCGAAGATGATTAGAGACCATTGTAGTCCACACTGCAAACGATGACACCCATGAATTGGGGAGTTTTTGGTCGAAGGCAAGGTCGAGTTCATCTCGTTCCTTCTGCCTCACCAATGATATCAATTTACGTGCATATTCTTTTCGGCTCTCGCAAGGGAGCCTCTAACGGGAATATCCTCAGCACGTTTTCTTACTTCTTCACGCGAAAGCTTTGAGGTTACAGTCTCAGGGGGGAGTACGTTCGCAAGAGTGAAACTTAAAGAAATTGACGGAATGGCACCACAAGACGTGGAGCGTGCGGTTTAATTTGACTCAACACGGGGAACTTTACCAGATCCGGACAGGGTGAGGATTGACAGATTGAGTGTTCTTTCTCGATCCCCTGAATGGTGGTGCATGGCCGCTTTTGGTCGGTGGAGTGATTTGTTTGGTTGATTCCGTCAACGGACGAGATCCAAGCTGCCCAGTAGGATTCAGAATTGCCCATAGGATAGCAATCCCTTCCACGGGTTTTACCCAAGGTGGGGCCGTATTCGTTTGTATCCTTCTCTGCGGGATTCCTTGTTTTGCACAAGGTGAGATTTTGGGCAACAGCAGGTCTGTGATGCTCCTCAATGTTCTGGGCGACACGCGCACTACAATGTCAGTGAGAACAAGAAAAACGACTTTTGTCGGACCTACTTGATCAAAAGAGTGGGGAAACACCGGAATCACATAGACCCACTTGGGACCGAGTATTGCAATTATTGGTCGCGCAACGAGGAATGTCTCGTAGGCGCAGCTCATCAAACTGTGCCGATTACGTCCCTGCCATTTGTACACACCGCCCGTCGTTGTTTCCGATGATGGTGCAATACAGGTGATCGGACAGTCGGATGTTTCATCTGACCGAAAGTTCACCGATATTTCTTCAATAGAGGAAGCAAAAGTCGTAACAAGGTAGCTGTAGGTGAACCTGCAGCTG
>Eukaryota;Excavata;Discoba;Discicristata;Trypanosomatida;Herpetomonas;Herpetomonas megaseliae
TCTGGTTGATTCTGCCAGTAGTCATATGCTTGTTTCAAGGACTTAGCCATGCATGCCTCAGAATCACTGCACTTGCAGGAGTCTGCGCATGGCTCATTACATCAGACGTAATCTGCCGCAAAAATTTTGCGGTCTCCGCAACATTGGATAACTTGGCGAAAAGCCAAGCTAATACATGAACCAACTAGGCGTTCTCCGCCACGGGTGTATGGGCAACTGTGCATCTAGTGAGACGCCTTGCGAATGAATGACATTAAAACCAATGCCTTCACTGGCAGTAACACTCAGTAGTGTTGACTCAATTCATTCCGTGCGAAAGCCGGTTTACCGGCGTCTTTTGACGAACAACTGCCCTATCAGCTGTGATGGCCGTGTAGTGGACTGCCATGGCGTTGACGGGAGCGGGGGATTAGGGTTCGATTCCGGAGAGGGAGCCTGAGAAATAGCTACCACTTCTACGGAGGGCAGCAGGCGCGCAAATTGCCCAATGTCAAAAAAAACGATGAGGCAGCGAAAAGAAATAGGGTTGTCAGTCCAATTGGATTGTCATTTCAATGGGGGATATTTAAACCCATCCAATATCGAGTAACAATTGGAGGACAAGTCTGGTGCCAGCACCCGCGGTAATTCCAGCTCCAAAAGCGTATATTAATGCTGTTGCTGTTAAAGGGTTCGTAGTTGAATTGAGGGCCGTGAAGGGCTATTTTCTCTGGTAAGTCCTGTCCAAACCGGATTAGGACCCAGACCCTTGCGGTCCGTGAACGAAGTTTTCGGATACAAGAAACACGGGAGTGGTTCCTTTCCTGATTTACGCATGTCATGCATGCCAGGGGGCGTCCGTGATTTTTACTGTGACTAAAGAAGTGTGACTAAAGCAGTCGTTCGACTTGAATTAGCAAGCATGGGATAACAAAGGAGCAGCCTTTAGGCTACCGTTTCGGCTTTTGTTGGTTTTAGATGTCTATTGGAGATTATGAGACCGTGCGACAAGCGTTCCGTGCTTGCACTGGCGCCTGTGTCTGGGTTCAACCGGGTTTTCTCGGCGCCCAGTCACTTCGCGGTCTTCAGGAATGAAGGAGGGTAGTCGGGGGAGAACGTACTGGGGCGTGAGAGGTGAAATTCTTAGACCGCACCAAGACGAACTACAGCGAAGGCATTCTTCAAGGATACCTTCCTCAATCAAGAACCAAAGTGCGGGGATCGAAGATGATTAGAGACCATTGTAGTCCGCACTGCAAACGATGACACCCATGAATTGGGGAGTTTGGTTGCGCGCCGGAGGCTTCCTTGTGAAGTCCTTCGGGCCACCGTTACTAATTTACGTGCATATTCCTTATAGGCCCTGCCTTCACGGGTAGGTGTCCTCCTACGCGAATATCCTCAGCACGTTTCTTCTTTTTTCACGCGAAAGCTTGAGGTTACAGTCTCAGGGGGGAGTACGTTCGCAAGAGTGAAACTTAAAGAAATTGACGGAATGGCACCACAAGACGTGGAGCGTGCGGTTTAATTTGACTCAACACGGGGAACTTTACCAGATCCGGACAGGATGAGGATTGACAGATTGAGTGTTCTTTCTCGATTCCCTGAATGGTGGTGCATGGCCGCTTTTGGTCGGTGGAGTGATTTGTTTGGTTGATTCCGTCAACGGACGAGATCCAAGCTGCCCAGTAGAATTCAGAATTGTCCATAGAATAGCAATCTTGCCACTAGGTTCTTCCTAGCGGTAAGCAGCATTCGGTCGAATTCTTCTCTGCGGGATTCCTTGTTTCTTGCACAAGGTGAGATTTTGGGCAACAGCAGGTCTGTGATGCTCCTCAATGTTCTGGGCGACACGCGCACTACAATGTCAGTGAGAACAAGAAAAACGACTTTCGTCGGACCTACTTGATCAAAAGAGTGGGGAAACCACGGAATCACATAGACCCGTTTTGGGACCGAGGATTGCAATTATTGGTCGCGCAACTAGGAATGTCTCGTAGGCGCAGCTCATCAAACTGTGCCGATTACGTCCCTGCCATTTGTACACACCGCCCGTCGTTGTTTCCGATGATGGTGCAATACAGGTGATCGGACAGGTGGACGTTTACGTCCGCCCGAAAGTTCACCGATATTTCTTCAATAGAGGAAGCAAAAGTCGTAACAAGGTAGCTGTAGGTGAACCTGCAGCTG
>Eukaryota;Excavata;Discoba;Discicristata;Trypanosomatida;Trypanosoma;Trypanosoma erneyi
ATCACTGCATTGCAGGAATCTGCGCATGGCTCATTACATCAGACGTAATCTGCCGCAAAAATCTTGCGGTCTCCGCAACATTGGATAACTTGGCGAAACGCCAAGCTAATACATGAACCAACCGGATGTTCTCTGTTCCGGTGGTGGGGCAACCCCCTACTGCCATGGGACGTCCAGCGAATGAATGAAAGTAAAACCAATGCCTTCACCGGCAGTAACACTCAGAAGTGTTGACTCAATTCATTCCGTGCGAAAGCTGGGTTTCTTACCCGGCGTCTTTTGACGAACAACTGCCCTATCAGCCAGCGATGGCCGTGTAGTGGACTGCCATGGCGTTGACGGGAGCGGGGGATTAGGGTTCGATTCCGGAGAGGGAGCCTGAGAAATAGCTACCACTTCTACGGAGGGCAGCAGGCGCGCAAATTGCCCAATGTCAAAAAAAAACGATGAGGCAGCGAAAAGAAATAGAGCCGACAGTGCTTTTGCATTGTCGTTTTCAATGGGGGATATTTAAACCCATCCAAAATCGAGTAACAATTGGAGGACAAGTCTGGTGCCAGCACCCGCGGTAATTCCAGCTCCAAAAGCGTATATTAATGCTGTTGCTGTTAAAGGGTTCGTAGTTGAATTGTGGGCCTCTAAGGCGCAATGGTTTAGTCCCATCCACTTCGGATCGGTGACCCATGCCCTTGTGGTCCGTGAACATTTCTCAGAAACAAAAAACACGGGAGTGGTACCTTTTCTGATCTTCGCATGTCATGCATGCCAGAGGGCGCCCGTGATTTTTACTGTGACTAAAAAAGTGTGACCAAAGCAGTCATTTCGACTTGAATTAGAAAGCATGGGATAACAAAGGAGCAGCCTATGGGCCACCGTTTCGGCTTTTGTTGGTTTTAAAAGTCCATTGGAGATTATGGGGCAGTGTGACAAGCGGCTGGGTGATATATTCCCACCTTCACTGTGTGGGCACTCGTCGCCTTTGTGGGAAATCCGTGGCGCTGTGGGGGCGGGCTTCGGCCTTATTGCCCTCACGCGTCGCCTTCCCTCAACTCACGGCATCCAGGAATGAAGGAGGGTAGTTCGGGGGAGAACGTACTGGTGCGTCAGAGGTGAAATTCTTAGACCGCACCAAGACGAACTACAGCGAAGGCATTCTTCAAGGATACCTTCCTCAATCAAGAACCAAAGTGTGGGGATCGAAGATGATTAGAGACCATTGTAGTCCACACTGCAAACGATGACACCCATGAATTGGGGAGTTTTTGGTCGCAGGCGTGGTCGGGTTCATCCCGTTCCTCGTCTCGCCAATGAATATCAATTTACGTGCATATTCTTTTTGGCCCTCGTTCTTTTTACGCGTGGGCCTTTAACGGGAATATCCTCAGCACGTTATCTGACTTCTTCACGCGAAAGCTTTGAGGTTACAGTCTCAGGGGGGAGTACGTTCGCAAGAGTGAAACTTAAAGAAATTGACGGAATGGCACCACAAGACGTGGAGCGTGCGGTTTAATTTGACTCAACACGGGGAACTTTACCAGATCCGGACAGGGTGAGGATTGACAGATTGAGTGTTCTTTCTCGATCCCCTGAATGGTGGTGCATGGCCGCTTTTGGTCGGTGGAGTGATTTGTTTGGTTGATTCCGTCAACGGACGAGATCCAAGCTGCCCAGTAGGATTCAGAATTGCCCATAGGATAGCAATCCCTTCCGCGGGTTTTACCCAAGGGGGGGCGGTATTCGTTTGTATCCTTCTCTGCGGGATTCCTTGTTTTGCGCAAGGTGAGATTTTGGGCAACAGCAGGTCTGTGATGCTCCTCAATGTTCTGGGCGACACGCGCACTACAATGTCAGTGAGAACAAGAAAAACGACTCTTGTCGGACCTACTTGATCAAAAGAGTGGGAAAACCCCGGAATCACGTAGACCCACTTGGGACCGAGTATTGCAATTATTGGTCGCGCAACGAGGAATGTCTCGTAGGCGCAGCTCATCAAACTGTGCCGATTACGTCCCTGCCATTTGTACACACCGCCCGTCGTTGTTTCCGATGATGGTGCAATACAGGTGATCGGACAGTCGAGTGCTTCACTTGACCGAAAGTTCACCGATATTTCTTCAATAGAGGAAGCAAAAGTCGTAACAAGGTAGCTGTAGGTGAACCTGCAGCTG
>Eukaryota;Excavata;Discoba;Discicristata;Trypanosomatida;Trypanosoma;Trypanosoma sp. 910
TCTGGTTGATTCTGCCAGTAGTCATATGCTTGTTTCAAGGACTTAGCCATGCATGCCTCAGAATCACTGCATTGCAGGAATCTGCGCATGGCTCATTACATCAGACGTAATCTGCCGCAAAAATGTTGCGGTTTCCGCAAGATTGGATAACTTGGCGAAACGCCAAGCTAATACATGAACCAACGGGACGCTCTCTGTTCCGGCGGTGGGGTACCCCCTCACCGTTATGGGACGTCCGGCGAATGAATGAAAGTAAAACCAGCGCCTTCACAGGCAGTAACACCCAGAAGTGTTGACTCAATTCATTCCGTGCGAAAGCTGGGCCGTCTGGTCCGGCGTCTTTTGACGAACAACTGCCCTATCAGCCAGTGATGGCCGTGTAGTGGACTGCCATGGCGTTGACGGGAGCGGGGGATTAGGGTTCGATTCCGGAGAGGGAGCCTGAGAAATAGCTACCACTTCTACGGAGGGCAGCAGGCGCGCAAATTGCCCAATGTCGAGAAAAAAGATGAGGCAGCGAAAAGAAATAGAGCCGACAGTGCATTCATTGCATTGTCGTTTTCAATGGGGGATATTTAAACCCATCCAATATCGAGTAACAATTGGAGGACAAGTCTGGTGCCAGCACCCGCGGTAATTCCAGCTCCAAAAGCGTATATTAATGCTGTTGCTGTTAAAGGGTTCGTANTTGAATTGTGGGCCTTCTTTTGARGTGCAATGGTTTTGTCCCGTCCACCTCGGACCGGTGACCCATGCCCTTGGGGTCCGTGAACACTCGGAAACAAGAAACACGGGAGCGGTTCCTCCTGATTCTCGCATGTCATGCATGCCAAGGGCGCCCGTGATTTTTTACTGTGACTAAAAAAGTGTGACCAAAGCAGTCATTCGACTTGAATTAGCAAGCATGGGATAACAAAGGAGCAGCCTTTGGGCCACCGTTTCGGCTTTTGTTGGTTTTAAAAGTCCATTGGAGATTATGGGGCTGTGCGACAAGCGGCTGGGCGTCCCCTTTTTTACTTTCCGCTTTCTCCCAACGTCCATACACACATCTGTGTGTGTGTGCCCCGGGGTTGCGGAAAAGNGGGGGGCCCCCCGTTCCCCTTTGGGGGGTCAATTTTTTTTTTCTCGCGCCGCATGCGTCTTTTTTTTGTACGTACGCAGCGCGTGGGGTTCCTCAACTCTCGGCATCCAGGAATGAAGGAGGGTAGTTCGGGGGAGAACGTACTGGTGCGTCAGAGGTGAAATTCTTAGACCGCACCAAGACGAACTACAGCGAAGGCATTCTTCAAGGATACCTTCCTCAATCAAGAACCAAAGTGTGGGGATCGAAGATGATTAGAGACCATTGTAGTCCACACTGCAAACGATGACACCCATGAATTGGGGAGTTTTTGGTCGTGGCAGGTCGCGCGTCGGGCTCCTCTCTTTCTTTTCCAAGAAAAGAGAGTCCCGTCGTCTTGCGATTCCTTTTGCCGCGCCAATTGACATCAATTTACGTGCATATTCTTTTTGGCCGTTCTCCCTCACGGGGGTCGGTCTTTTTCAACGGGAATATCCTCAGCACGTTTTCTTACTTCTTCACGCGAAAGCTTTGAGGTTACAGTCTCAGRGGGGGAGTACGTTCGCAAGAGTGAAACTTAAAGAAATTGACGGAATGGCACCACAAGACGTGGAGCGTGCGGTTTAATTTGACTCAACACGGGGAACTTTACCAGATCCGGACAGAATGAGGATTGACAGATTGAGTGTTCTTTCTCGATTCTCTGAATGGTGGTGCATGGCCGCTTTTGGTCGGTGGAGTGATTTGTTTGGTTGATTCCGTCAACGGACGAGATCCAAGCTGCCCAGTAGGATTCAGAATTGCCCATAGGATAGCAATACCCTCCGCGGGTTTTACCCAAGGAGGGGACGGCATTCACTTGTATCCTTCTCTGCGGGATTCCTTGTTTCGCGCAAGGTGAGATTTTGGGCAACAGCAGGTCTGTGATGCTCCTCAATGTTCTGGGCGACACGCGCACTACAATGTCAGTGAGAACAAGAAAAACGACTCGCGTCGGACCTACTTGATCAAAAGAGTGGGAAAACCACGGAATCACATAGACCCACTTGGGACCGAGTATTGCAATTATTGGTCGCGCAACGAGGAATGTCTCGTAGGCGCAGCTCATCAAACTGTGCCGATTACGTCCCTGCCATTTGTACACACCGCCCGTCGTTGTTTCCGATGATGGTGCAATACAGGTGATCGGACAGTCGGGCGTCACGCCTGACCGAAAGTTCACCGATATTTCTTCAATAGAGGAAGCAAAAGTCGTAACAAAGTAGCTGTAGGTGAACCTGCAGCTG
>Eukaryota;Excavata;Discoba;Discicristata;Neobodonida;Neobodo;Neobodo designis
CATATGCTTGTTTCAAGGACTAAGCCATGCATGCYTAAGAATAACTGCACTGCAGGAGTCTGCGCATGGCTCATTACATCAGACGCAATCTGCCGCAAAAATGTTGCGGTCTCCGCAAAAATGGATAACTTGGCGAAACGCCAAGCTAATACATGAATCAATGGGCTTCCTCCACTCATGCGGCTTCGGTCGTAGCGAGGTGCCTTGCGAATGAATGAAATTAAAACCAACGCCCTTCACGGGGCAGCAACACCCAGCAGTGTTGAATCAATTCATTCCGTGCGAAAGCCGGTTTACCGGCGTCTTCTGATGAACAACTGCCCTATCAGCCAGTGATGGCCGTGTAGTGGACTGCCATGGCGTTGACGGGAGCGGGGGATTAGGGTTCGATTCCGGAGAGGGAGCCTGAGAAACGGCTACCACTTCTACGGAGGGCAGCAGGCGCGTAAATTGCCCAATGACAAAAAATGTTGAGGCAGCGAAAAGAAATAGGTGTCTTAGACGTCTCTACGGCGTCTGAGATTTTCAATGGGGGATATTTAAAGCCATCCAACATCGAGTAACAATTGGAGGACAAGTCTGGTGCCAGCACCCGCGGTAATTCCAGCTCCAAGAGCGTATATTAACGCTGTTGCTGTTAAAGGGTTCGTAGTTGAATTGAGGGCTGTCCAGGAGCAAGGTGCGTCCCACCCACCGGGTCGGCGACCCCTTCTCTGGCTGTCCGTGAACGTCAGAAACAAACATCGCGGGATCGTTTCCCTCTGAACTCGCGTGCAATGTACGCAAGAGGGCGCCCGTGTGTCTTACTGTGACTAAAAAAGCGCGACTAAAGCAGTCGTACGACATGAATTTGAAAGCATGGGATAACGAAGCCTACCAGCGGATTACCGTTTCGGCTTTTGTTGGTTTTAAAGATCCGAGGGAGATTATGGCTCCTGCATTGACAAGCGGTTCGGGGTTTTGTCCCCACGCCTCCGCCTCACGGCGGCTTGCAGGGCCCTGAATGAAGGAGGGTTGTTCGGGGGAGAACGTACTTGAGCGTGAGAGGTGAAATTCTTAGACCGCTCAAAGACGAACTACAGCGAAGGCATTCTCCAAGGATACCTTCCTCAATCAAGAACCAAAGTGTGGAGATCGAAGATGATTAGAGACCATTGTAGTCCACACCACAAACGATGACCCCCACGAATTGGGGAGTTTTTGGTTTGGCTTCCTTCAGCCTTCCGGCTGTTGGGGCCTTCCAATTAAGAATACAATTTACGTGCATATTCCGTTGGCTTCGGCCAATAACGGGAATATCCTCAGCACGTTCTTTTTCTTCACGCGAAAGCTCGAGGTTACAGTCTCAGGGGGGAGTACGTTCGCAAGAGTGAAACTTAAAGAAATTGACGGAATGGCACCACAAGACGTGGAGCGTGCGGTTTAATTTGACTCAACACGGGGAACTTTACCAGATCCGGACAGGGTGAGGATTGACAGATTGAGTGTTCTTTCTCGATCCCCTGAATGGTGGTGCATGGCCGCTTTTGGTCGGTGGAGTGATTTGTTTGGTTGATTCCGTCAACGGACGAGATCCAAGCCGCCTAGTAGAAACCAAAATCTTCCAAAGACAGCAATCTCTTGCTTGGCTTCGGCCGACGGGAGTTACATTTGGTTGGTTTCTTCTTTGCGGGATTCCTCGCTTTGCGCGAGGTGAGATTTTGGGCAACAGCAGGTCTGTGATGCTCCTCAATGTTCTGGGCGACACGCGC
>Eukaryota;Excavata;Discoba;Discicristata;Trypanosomatida;Herpetomonas;uncultured trypanosome
AAAAACTTTGCGGTCCTCGCAACATTGGATAACTTGGCGAAACGCCAAGCTAATACATGAACCAACCAGGCGTTCTCCACCAAAGGTGGCGGGCAACCGTCATCGCGAGACGCCTAGCGAATGAATGAAATTAAAACCAATGCCCTTTACCGGGCAGTAAACACCCAGACGTGTTGACTCAATTCATTCCGTGCGAAAGCCGGTTTACCGGCGTCTTTTGACGAACAACTGCCCTATCAGCTGGTGATGGCCGTGTAGTGGACTGCCATGGCGTTGACGGGAGCGGGGGATTAGGGTTCGATTCCGGAGAGGGAGCCTGAGAAATAGCTACCACTTCTACGGAGGGCAGCAGGCGCGCAAATTGCCCAATGTCAAAAAAAAACGATGAGGCAGCGAAAAGAAATAGAGTTGTCAGTCCTTTTTTTGGATTGTCACACTTCAATGGGGGATATTTAAACCCATCCAATATCGAGTAACAATTGGAGGACAAGTCTGGTGCCAGCACCCGCGGTAATTCCAGCTCCAAAAGCGTATATTAATGCTGTTGCTGTTAAAGGGTTCGTAGTTGAATTGAGGGCCGTCGAGGGCGGTTTTTTCTGGTTAGTCCCATCCAAGTCGGGTGCGTGACCCAGACCCTTGCGGCCCGTGAACATATTCAAGAAACAAGAAACGCGGGAGTGGTTCCTTTCTATTCACGCCATGTTCATGCATGCCAGGGGGCGCCCGTGATTTTTTACTGTGACTAAAGAAGTGTGACCAAAGCGGTCGCTTCGACTTGAATTAGCAAGCATGGGATAACAAAGGAGCAGCCTTTAGGCTACCGTTTCGGCTTTTGTTGGTTTTAAATGTCTATTGGAGATTATGGGGCTGTGCGACAAGCGTTTCTAAGTGGCGTATACCTCTCTCTCCTTTCCCTTTTTTTACAGGGGGGGAGTTGTGGAGGGCCCACTGGCGCCTTTGTGCGGGATTTTCAGGTACCGGCTTCCGGGGCTTCGGCCTCGGGCTGTGCTTCGTGCCCACGCAACTTGCGGCATCCAGGAATGAAGGAGGGTAGTCGGGGGAGAACGTACTGGGGCGTCAGAGGTGAAATTCTTAGACCGCACCAAGACGAACTACAGCGAAGGCATTCTTCAAGGATACCTTCCTCAATCAAGAACCAAAGTGTGGAGATCGAAGATGATTAGAGACCATTGTAGTCCACACTGCAAACGATGACACCCATGAATTGGGGAGTATTGGGTTGTGTTCCTGTTCGGGTCTCACCCGCTTCAGGTTCCACCCGTTTTATCAATTTACGTGCATATTCTTTTCGGCCCTTACCGGCCAGCCACGGGAATATCCTCAGCACGTTATCTGACTTTTTCACGCGAAAGCTTTGAGGTTGCAGTCTCAGGGGGGAGTACGTTCGCAAGAGTGAAACTTAAAGAAATTGACGGAATGGCACCACAAGACGTGGAGCGTGCGGTTTAATTTGACTCAACACGGGGAACTTTACCAGATCCGGACAGGATGAGGATTGACAGATTGAGTGTTCTTTCTCGATTCCCTGAATGGTGGTGCATGGCCGCTTTTGGTCGGTGGAGTGATTTGTTTGGTTGATTCCGTCAACGGACGAGATCCAAGCTGCCCAGTAGAATTCAGGATTGTCCATAGGATAGCATTCTCGTCGTCAGGTTTTTCCTAACGATGAGCGGCATCCGGTCGAATTCTTCTCTGCGGGATTCCTTGTTTTTTGCACAAGGTGAGATTTTGGGCAACAGCAGGTCTGTGATGCTCCTCAATGTTCTGGGCGACACGCGCACTACAATGTCAGTGAGAACAAGAAAAACGACTTATGTCGGACCTACTTGATCAAAAGAGTGGGGAAACCACGGAATCACATAGACCCACTTGGGACCGAGGATTGCAATTATTGGTCGCGCAACGAGGAATGTCTCGTAGGCGCAGCTCATCAAACTGTGCCGATTACGTCCCTGCCATTTGTACACACCGCCCGTCGTTGTTT
>Eukaryota;Excavata;Discoba;Discicristata;Neobodonida;Rhynchomonas;Rhynchomonas nasuta
CCTGGTTGATCCTGCCAGTAGTCATATGCTTGTTTCAAGGACTAAGCCATGCATGCCTCAGAATAACTGCTTTGCAGGAGTCTGCGCATGGCTCATTACATCAGACGCAATCTGCCGCAAAAATGTTGCGGAAACGCATTATTGGATACCTTGTGCGAAACGCCAAGCTAATACATGAACTAAAGGGATCGTCCCGTTCCACACGCCGTAGGCATCTGCCGAAAGCGTGGTGGCCGACCCTGCGGATGAATGAAAGTACAAACCAACGCCCTTTACCGGGCAGTAATACGGAGAAGTGCTGAATCAATTCATCTTTGCGTAAGCTGGCCTAGCCAGCGTCTTTTGACGAACAACTGCCCTATCAGCCAGTGATGGCCGTGTAGTGGACTGCCATGGCGTTGACGGGAGCGGGGGATTAGGGTTCGATTCCGGAGAGGGAGCCTGAGAAATGGCTACCACTTCTACGGAGGGCAGCAGGCGCGCAAATTGCCCAATGCCAAAACAAATGATGAGGCAGCGAAAAGAAATAGGTGCCCCAAATACCTCGTGTGTTTGGGGCTTTCAATGGGGGATATTTAAAACCATCCAACATCGAGTAACAATTGGAGGACAAGTCTGGTGCCAGCACCCGCGGTAATTCCAGCTCCAAGAGCGTATATTAACGCTGTTGCTGTTAAAGGGTTCGTAGTTGAACTGTGGAATATGACGCCGAGGCCTACCCTTTTTCCCACGGTCTAGGGAAACCTCGATCATATTCCGAGAACGTCAGAAACTAAGATCACGGGAGCGTTTTTTAACAAATGGCCGCCGAATACGCGAGCAATGTTCGCTGGCGGACGTCCGTGTTCATTACTGTGACTAAAGAAGTGCGACCAAGGCAGTCCATCGACATGAATTAGAAAGCATGGGATAACAAAGGAGCAGCCTATGAGCTACCGTTTAGGCTTTTGTTGGTTTTAAAGGTTCGTGGGAGATTACGGGCTGGCAAGACCGGCGTTGCGGAGTCTTCGGATTCCCTCGTCTCCCCCTTGTGCCGGAAACGGTGCCTGGGGGCTTGTCAGATCCAGGAATGAAGGAGGGTTGCTCGGGGGGAAACGTACTTGGGCGTGAGAGGTGAAATTCTTAGACCGCCCAAAGACGAACTACAGCGAAGGCATTTTCCAAGGATACCTTCCTCAATCAAGAACCAAAGTGTGGGGATCGAAGATGATTAGAGACCATTGTAGTCCACACCACAAACGATGACCCCCATGAATTGGGGAGTTTTTGTGGAGGCGTCTCCCGGCTCGTCCGGGCGGGCGTCCCGCAATAAAGTATTCAACCTACGTGCACGTTCTATCCAGCAGAGAGGAAACTCTCTGCCTTGACGGGAACATCCTCAGCACGTTCTCTTACTGTTTCACGCGAAAGCTTTGAGGTTACAGTCTCAGGGGGGAGTACGTTCGCAAGAGTGAAACTTAAAGAAATTGACGGAATGGCACCACAAGATGTGGAGCGTGCGGTTTAATTTGACTCAACACGGGGAACTTTACCAGATCCGGAAAGGGTAAGGATTGACAGATTGATTGTTCTTTCTCGATTCTCTCAATGGTGGTGCATGGCCGCTTTTGGTCGGTGGAGTGATTTGTTTGGTTGATTCCGTCAACGGACGAGATCCAAGCTGCCCAGTAGGGGCCTGAATCGTCTTCTGAAGACAGCGCTCCGGAGGTGGCTCCGGCTTACCTCTTGGACTTTCTTCGGTTGGCTCCTTCTCTGCAGGATTCCAGGTTTTGCGCTTGGTGAAATTTTGGGCAACAGCAGGTCTGTGATGCTCCTCAATGCTCTGGGCGACACGCGCACTACAATGTCAGTGAGAACAAGAAGACCTACGTTTCGTAGGACCTGCCTGACCACAAGGGCGGGGAAACACCGGAATCACATCGACCCAATTGGGACCGAGTATTGCAATTATTGGTCGCGTAACGAGGAATATCTCGTAGGCGTAGCTCATCAAACTGTGCCGATTACGTCCCTGCCATTTGTACACACCGCCCGTCGTTGTTTCCGATGATGGTGCAATGCAGGTGATCGGACATTCGGAAGTTCTGCTTCTGTTTGGAAGTTCACCGACATTTCTTCAATAGAGGAAGCAAAAGTCGTAACAAGGTTAGCGTAGGTGAACCTGCAGAAG
>Eukaryota;Excavata;Discoba;Discicristata;Eubodonida;Bodo;Bodo saltans
TCAAGGATTAAGCCATGCATGCCTCAGAATCACTGCACTGCAGGAATCTGCGCATGGCTCATTACATCAGACGTAATCTGCCGCAAAAATGTTGCGGTCTCCGCATTATTGGATACCTTGGCGAAACGCCAAGCTAATACATGAACAAACCGGACGTGCTCCATACACGCGGTGTTTGGCTTGCCTTGCATCGTAGTGAGTCGTCCAGCGAATGAATGAAATTAAAACCAATGCCGCGGACGCGGCAGCAGCACTCAGAAGTGTTGACGCAATTCATTCCGTGCGAAAGCTGGTTTACCAGCGTCTTTTGACGAACAACTGCCCTATCAGCCAGTGATGGCCGTGTAGTGGACTGCCATGGCGTTGACGGGAGCGGGGGATTAGGGTTCGATTCCGGAGAGGGAGCCTGAGAAATAGCTACCACTTCTACGGAGGGCAGCAGGCGCGCAAATTGCCCAATGTCGAGAAAAACGATGAGGCAGCGAAAAGAAATAGGCCTCCCAGGCACTCTGTGCTTGGGAGATTACAATGGGGGATATTTAAAGCCATCCAAAATCGAGTAACAATTGGAGGACAAGTCTGGTGCCAGCACCCGCGGTAATTCCAGCTCCAAAAGCGTATATTAACGCTGTTGCTGTTAAAGGGTTCGTAGTTGAACTGAGGGCCGCCAAGCGTATGGTCAAGTCCCGCCCACTTCGGGTTGGTGACTCCCATCCTTGCGGCTCGTGAACACTCGAAACAAAAAGCACGGGAGTGGTTCCTTCCGGATTTTCGCATGTCATGCATGCCCGGGGGCGCCCGTGATTTTTACTGTGACTAAAGAAGCGCGACCAAAGCAGTCATTCGACTTGAATTAGAAAGCATGGGATAACAAAGGAGCAACCTACGGTACTACCGTTTTCGGCTTTTGTTGGTTTTAGAAGTCTGTGGGAGATTATGGATTGGTGCGACCCGCGGTCTGGGGTTCGTCCCCGCGCGTTCTGCTTTGTTGGGTTTCGGCCCTGCTTTGTTGACTCGCCAGTCCAGGAATGAAGGAGGGTTGTTCGGGGGAGAACGTACTGGGACGTGAGAGGTGAAATTCTTAGACCGTCCCAAGACGAACTACAGCGAAGGCATTCTCCAAGGATACCTTCCTCAATCAAGAACCAAAGTGTGGAGATCGAAGATGATTAGAGACCATTGTAGTCCACACCACAAACGGTGACGCCCATGAATTGGGGAGTACTTTTGGCTGGCTAGCGGGCTTGCCCGTCTAGCCTCCAAAATTAACAATTTACGTGCATATTCTACTCGGGCTTCGGCCCATCAACGGGAATATCCTCAGCACGTTTTCTTATTTCTTCACGCGAAAGCTTTGAGGTTACAGTCTCAGGGGGGAGTACGTTCGCAAGAGTGAAACTTAAAGAAATTGACGGAATGGCACCACAAGACGTGGAGCGTGCGGTTTAATTTGACTCAACACGGGGAACTTTACCAGATCCGGACAGGGTGAGGATTGACAGATTGAGTGTTCTTTCTCGATCCCCTGAATGGTGGTGCATGGCCGCTTTTGGTCGGTGGAGTGATTTGTTTGGTTGATTCCGTCAACGGACGAGATCCAAGCTGCCCAGTAGGAACCAGGATTGTCCAAAAGACAGCAATCTTTGCACTAGGTTCGCCTAGTCGAAGTTACCTCCAGTGGGTTTCTTCTCTGCAGGATTCCTTGCTTTGCGCAAGGTGAGATTTTGGGCAACAGCAGGTCTGTGATGCTCCTCAATGTTCTGGGCGACACGCGCACTACAATGTCAGTGAGAACAAGAATCCCGACCATTTGATCGGACCCACTTGATCCAAAAGAGGGGGGAAACACCGGAATCACATAGACCCAATTGGGACCGAGGATTGCAATTATTGGTCGCGCAACGAGGAATGTCTCGTAGGCGCAGCTCATCAAACTGTGCCGATTACGTCCCTGCCATTTGTACACACCGCCCGTCGTTGTTTCCGATGATGGTGCAATACAGGTGATCGGACCGGCGAGTGTTTCACTTGCTCGAAAGTTCACCGATATTTCTTCAATAGAGGAAGCAAAAGTCGTAACAAGGTAGCTGTAGGTGA
>Eukaryota;Excavata;Discoba;Discicristata;Trypanosomatida;Trypanosoma;Trypanosoma bennetti
TGATTCTGCCAGTAGTCATATGCTTGTTTCAAGGACTTAGCCATGCATGCCTCAGAATCACTGCATTGCAGGAATCTGCGCATGGCTCATTACATCAGACGTAATCTGCCGCAAAAATGTTGCGGTCTCCGCAAAATTGGATAACTTGGCGAAACGCCAAGCTAATACATGAATTAAGGGACGCGTTCTGTTCCGGCGGCGGGGCAACTCGCCGCCTTGGCGCGTCCGGCGAATGAATGAAAGTAAAACCAACGCCTTCACCGGCAGTAACACTTAGAAGTGCTGACTCAATTCATTCCGTGCGAAAGCTGGGTTTTTTACCTGGCGTCTTTTGACGAACAACTGCCCTATCAGCCAGCGATGGCCGTGTAGTGGACTGCCATGGCGTTGACGGGAGCGGGGGATTAGGGTTCGATTCCGGAGAGGGAGCCTGAGAAATAGCTACCACTTCTACGGAGGGCAGCAGGCGCGCAAATTGCCCAATGTCAAAAAAAAACGATGAGGCAGCGAAAAGAAATAGAGCCGAGAGCGCCTTTGGCGTTGTCGTTTTCAATGGGGGATATTTAAACCCATCCAAAATCGAGTAACAATTGGAGGACAAGTCTGGTGCCAGCACCCGCGGTAATTCCAGCTCCAAAAGCGTATATTAATGCTGTTGCTGTTAAAGGGTTCGTAGTTGAACTGTGGGCCTTTGAGGCGCATTGGTTTTGTCCCGTCCACTTCGGATCGGTGACCCATGCCCTTGAGGTCCGTGAACACACAGAACCAAGAAACACGGGAGTGGTACCTTCCTGATTCTCGCATGTCATGCATGCCAGGGGGCGCCCGTGATTTTTACTGTGACTAAAAAAGTGTGACCAAAGCAGTCATGCGACTTGAATTAGAAAGCATGGGATAACAAAGGAGCAGCCTATGGGCCACCGTTTCGGCTTTTGTTGGTTTTAAAAGTCCATTGGAGATTATGGGGCTGCGCGACAAGCGGCTGGGTGTCTTCTTCAAGGAGGCAACCGTCGCCTTTGTGGGAAATCCGTGTCCATTCCGGGGGCTTCGGCATCTCGTGTTTGGCGCCTTCCCTCAACTCGTGGCTTCCAGGAATGAAGGAGGGTAGTTCGGGGGAGAACGTACTGGTGCGTCAGAGGTGAAATTCTTAGACCGCACCAAGACGAACTACAGCGAAGGCATTCTTCAAGGATACCTTCCTCAATCAAGAACCAGAGTGTGGGGATCGAAGATGATTAGAGACCATTGTAGTCCACACTGCAAACGATGACACCCATGAATTGGGGAGTTTTTGGTCGTAGGCGGAGTCGGGTTCGTCCCGCACTTCGCCTCACCAATGGATATCAATTTACGTGCATATTCTATTCGTCCCTCGCAAGGGGGGCCTATAACGGGAATATCCTCAGCACGTTATCTGACTTCTTCACGCGAAAGCTTTGAGGTTACAGTCTCAGGGGGGAGTACGTTCGCAAGGGTGAAACTTAAAGAAATTGACGGAATGGCACCACAAGACGTGGAGCGTGCGGTTTAATTTGACTCAACACGGGGAACTTTACCAGATCCGGACAGGGTGAGGATTGACAGATTGAGTGTTCTTTCTCGATCCCCTGAATGGTGGTGCATGGCCGCTTTTGGTCGGTGGAGTGATTTGTTTGGTTGATTCCGTCAACGGACGAGATCCAAGCTGCCCAGTAGGATTCAGGATTGTCCATAGGATAGCAATCCCTTCCGCGGGTTTTACCCAAGGGGGGGCGGTATCCAGTTGAATCCTTCTCTGCGGGATTCCTTGTTTCGCGCAAGGTGAGATTTTGGGCAACAGCAGGTCTGTGATGCTCCTCAATGTTCTGGGCGACACGCGCACTACAATGTCAGTGAGAACAAGAAAAACGACTTTTGTCGGACCTACTCGATCAAAAGAGTGGGGAAACCCCGGAATCACGTAGACCCACTTGGGACCGAGTATTGCAATTATTGGTCGCGCAACGAGGAATGTCTCGTAGGCGCAGCTCATCAAACTGTGCCGATTACGTCCCTGCCATTTGTACACACCGCCCGTCGTTGTTTCCGATGATGGTGGAATACAGGTGATCGGACAGTCGACGTCCCGCTTGACTGAAAGTTCACCGATATTTCTTCAATAGAGGAAGCAAAAGTCGTAACAAGGTAGCTGTAG
>Eukaryota;Excavata;Discoba;Discicristata;Parabodonida;Procryptobia;uncultured bodonid
TGCCTCAGAATAACTGCATTGCAGGACTCTGCGCATGGCTCATTACATCAGACATAATCTGCCGCAATAACGTTGCGGTCCCCGCAAGACTGGATATCTTGGCGAAACGTCAAGCTAATACATGAACTAACGGGTTTTCCCCTCGCTGGGAGGCCTTGGAATGAATGAAATTAAAATCAACGCCACGTACGTGGCAGCAACCCTAGAAGTGTTGAATCAATTCATTCCCACCGAAAGCTGGTTTACCAGCGTCTTTTGACGAATAACTGCCCTATCAGCTTGATGGCCGTGTAGTGGACTGCCAAGGCGTTGACGGGAGCGGGGGATTAGGGTTCGATTCCGGAGAGGGAGCCTGAGAGATAGCTACCACTTCTACGGAGGGCAGCAGGCGCGCAAATTGCCCAATGCCGAGAAAATACGGTGAGGCAGCGAAAAGAAATAGGACTTCTAGGCTTTGCTTGGAAGACAATGGGGGATATTTAATGCCATCCAAAATCGAGTATCAATTGGAGGACAAGTCTGGTGCCAGCACCCGCGGTAATTCCAGCTCCAAAAGCGTATATTAACGCTGTTGCTGTTAAAGGGTTCGTAGTTGAATTGAGGGTTGCTCAAGATTGGCGGGTTTGTCCTCCGGGGCCCCGCCGCTTGCAACTCGCGAACATTCGAAACAAGTAACACGGGAGTGAATTTCCCTCCGAACACCGCGTACAACGCACGCAGGAGGGCGCCCGTGATCTTTACTGTGATTAAAAAAGCGTGACCAAAGCAGTCATCCGACATGAATTTCCAAGCATGGGATAACATCTGTACCTTCGGGACTTCCGTTGGCTTTTGTTGGTTTTAAGGGTCTTAAGGAGATTAAGGCGCCGTGCGACACGCCAAAGAATTTTATTCCTAGGTGATCCGGGCAACCGGTTCGCGGCGCTCAGAATGAAGGAGGGTTGTCGGGGACGAACGTACTCGCGCGTGAGAGGTGAAATTCATAGACCGCGCGAAGACGAACAACAGCGAAGGCATTCGTCAAGGATACCTTCCTCAATCAAGAACCAAAGTGTGGGGATCGAAGATGATTAGAGACCATTGTAGTCCACGCCACAAACGATGACACCCATGAATTGGGGAACATTTGGTTGCGGCCGGCGCGGGCTTGCCCGTTGTCCGGTTGTGCCATACAACAAATTTACGTGCAGATCCGGGGCCCCCCTCACGGGGGGCTTTAACGTGGATATCCTCAGCACGTTTTCTTTTCCTTCACGCGAAAGCTTTGAGGTTATAGTCTCAGGGGGGAGTACGTTCGCAAGAGTGAAACTTAAAGAAATTGACGGAATGGCACCACAAGACGTGGAGCGTGCGGTTTAATTTGACTCAACACGGGGAACTTTACCGGATCCGGACAGGGTGAGGATTGACAGATTGATAGTTCTTTCTCGATCCCTTGAATGGTGGTGCATGGCCGCTTTTGGTCGGTGGAGTGATTTGTTTGGTTGATTCCTTTAACGGACGAGATCCAAGCTGCCCAGTAGGAACCAGGATTGTCCAAAAGACAGCAATCTTCTGTGCCGCTTCGGCGGCCGGAAGCTACCTCCAGTTGGTTTCTTCTCTGCAGGATTCCCCGTTTTCGCGGGGTGAGATTTTGGGCAACAGCAGGTCTGTGATGCTCCTCAATGTTCTGGGCGACACGCGCACTACAATGTCAGTGAGAACAGGATTCCCTTACCGGAGTCCCGCTTGATCCAAGAGAGCGGGGAATCACCGGAATCACATAGACCCGATTGGGACCGAGGATTGCAATTATTGGTCGCGCAACGAGGAATGTCTCGTAGGCGCAGCTCATCAAACTGTGCCGATTACGTCCCTGCCATTTGTACACACCGCCCGTCGTTGTTTCCGATGATGGTGGAATGCAGGTGATCGGACTGGCCTCGGCCGGAAAGACCACCGACATTTCTTCAATAGAGGAAGCAAAAGTCGC
>Eukaryota;Excavata;Discoba;Discicristata;Neobodonida;Neobodo;uncultured bodonid
TGCCTAAGATAACTGCACTGCAGGAGTCTGCGCATGGCTCATTACATCAGACGCAATCTGCCGCAAAAGTGTTGCGGTCTCCGCAAAATTGGATAACTTGGCGAAACGCCAAGCTAATACATGAATCAGTGGGCGTCCTCCACTCACGCGGCTTCGGTCGTAGCGAGGCGCCTTGCGAATGAATGAAATTAAAACCATCGCCCTTCACGGGGCAGCAACACCCAGCAGTGTTGAATCAATTCATTCCGTGCGAAAGCCGGTTTACCGGCGTCTTCTGATGAACAACTGCCCTATCAGCCAGTGATGGCCGTGTAGTGGACTGCCATGGCGTTGACGGGAGCGGGGGATTAGGGTTCGATTCCGGAGAGGGAGCCTGAGAAACGGCTACCACTTCTACGGAGGGCAGCAGGCGCGTAAATTGCCCAATGACCAAAAATGTTGAGGCAGCGAAAAGAAATAGGTGTCTTAGACGTCTCTACGACGTCTGAGATGTTCAATGGGGGATATTTAACGCCATCCAACATCGAGTAACAATTGGAGGACAAGTCTGGTGCCAGCACCCGCGGTAATTCCAGCTCCAAGAGCGTATATTAACGCTGTTGCTGTTAAAGGGTTCGTAGTTGAACTGAGGACTGTCGAGGAGCAAGGTGCGTCCCACCCTCCGGGTCGGCGACCCCTTCTCTTGCTGTCCGTGAACGTCAGAAACATACATCGCGGGAGCGATCCCTCTGAACTCGCGTGCAATGTACGCAAGAGGGCGCCCGTGTGTCTTACTGTGACTAAAAAAGCGCGACCAAAGCAGTCGTTCGACATGAATTTGAAAGCATGGGATAACGAAGCCTACCAGCGGATTTCCGTTTTGGCTTTTGTTGGTTTTAAAGATCCGGGGGAGATTATGGCTTCTGCATTGACCAGCGGTTCGGGGTTTTGTCCCCACGCCTCCGGTTTCGGCCGGCTTGCAGGGCCCTGAATGAAGGAGGGTTGTTCGGGGGAGAACGTACTTGAGCGTGAGAGGTAAAATTCTTAGACCGCTCAAAGACGAACTACAGCGAAGGCATTCTCCAAGGATACCTTCCTCAATCAAGAACCAAAGTGTGGAGATCGAAGATGATTAGAGACCATTGTAGTCCACACCACAAACGATGACCCCCACGAATTGGGGAGTTTTTGGCTTGGCTTCCTTCAGCCTTCCGGCTGTTGGGGCCTTCCAATTAAGAATACAATTTACGTGCATATTCCGTTGGCTTCGGTCAATAACGGGAATATCCTCAGCACGTTCTTTTTCTTCACGCGAAAGCTCGAGGTTACAGTCTCAGGGGGGAGTACGTTCGCAAGAGTGAAACTTAAAGAAATTGACGGAATGGCACCACAAGACGTGGAGCGTGCGGTTTAATTTGACTCAACACGGGGAACTTTACCAGATCCGGACAGGGTGAGGATTGACAGATTGAGTGTTCTTTCTCGATCCCCTGAATGGTGGTGCATGGCCGCTTTTGGTCGGTGGAGTGATTTGTTTGGTTGATTCCGTCAACGGACGAGATCCAAGCCGCCTAGTAGAAATCAAAATTTATCAAAGACAGCAACCTCTTGCTTGGCTTCGGCCGACGGGAGTTACCTTTGGTTGGTTTCTTCTTTGCGGGATTCCTTGCTTTGCGCAAGGTGAGATTTTGGGCAACAGCAGGTCTGTGATGCTCCTCAATGTTCTGGGCGACACGCGCACTACAATGTCAGTGAGAACAAGATTACCGACCTTTTGATCGGACCCACTTGATTCAAAAGAGGGGGGAAACACCGGAATCACATCGACCCGCTTGGGACCGAGGATTGCAATTATTGGTCGCGCAACGAGGAATGTCTCGTAGGCGCAGCTCATCAAACTGTGCCGATTACGTCCCTGCCATTTGTACACACCGCCCGTCGTTGTTTCCGATGATGGTGCAATACAGGTGATCGGACAGACGAGCCTCTGGCTTGTTTGAAAGTTCACCGATATTTCTTCAATAGAGGAAGTAAAAGTCGC
>Eukaryota;Excavata;Discoba;Discicristata;Trypanosomatida;Herpetomonas;Herpetomonas isaaci
TCTGGTTGATTCTGCCAGTAGTCATATGCTTGTTTCAAGGACTTAGCCATGCATGCCTCAGAATCACTGCACTTGCAGGAGTCTGCGCATGGCTCATTACATCAGACGTAATCTGCCGCAAAAATTTTGCGGTTTCCGCAACATTGGATAACTTGGCGAAACGCCAAGCTAATACATGAACCAACCAGGCGTTCTCCGCCACGGGCGTGCGGGCAACCGTACGTCTAGTGAGACGCCTTGCGAATGAATGACATTAAAACCAATGCCTTCACTGGCAGTAACACCCAGAAGTGTTGACTCAATTCATTCCGTGCGAAAGCCGGTTTACCGGCGCCTTTTGACGAACAACTGCCCTATCAGCTGGTGATGGCCGTGTAGTGGACTGCCATGGCGTTGACGGGAGCGGGGGATTAGGGTTCGATTCCGGAGAGGGAGCCTGAGAAATAGCTACCACTTCTACGGAGGGCAGCAGGCGCGCAAATTGCCCAATGTCAAAAAAAACGATGAGGCAGCGAAAAGAAATAGAGTTGTCAGTCCAATTGGATTGTCATTTCAATGGGGGATATTTAAACCCATCCAATATCGAGTAACAATTGGAGGACAAGTCTGGTGCCAGCACCCGCGGTAATTCCAGCTCCAAAAGCGTATATTAATGCTGTTGCTGTTAAAGGGTTCGTAGTTGAATTGAGGGCCGTGAAGGGGTATTTTCTCTGGTAAGTCCTATCCAAGTCGGATCAGGACCCAGACCCTTGCGGCCCGTGAACGAAGATTTATTCGGATACAAGAAACACGGGAGTGGTTCCTTCCCTGATCAACGCATGTCATGCATGCCAGGGGGCGTCCGTGATTTTTTACTGTGACTAAAGAAGTGTGACCAAAGCAGTCGTTCGACTTGAATTAGCAAGCATGGGATAACAAAGGAGCAGCCTTTAGGCTACCGTTTCGGCTTTTGTTGGTTTTAGATGTCTATTGGAGATTATGGGACCGTACGACAAGCGTCCCGTGCCCCACTCTGTGGGTGCACTGGCGCCTGTGACTGGGCTCCACCGGGGGTTCGCCTCCGGCGCTCAGCCACTTTGCGGTCTTCAGGAATGAAGGAGGGTAGTTCGGGGGAGAACGTACTGGGGCGTGAGAGGTGAAATTCTTAGACCGCACCAAGACGAACTACAGCGAAGGCATTCTTCAAGGATACCTTCCTCAATCAAGAACCAAAGTGCGGGGATCGAAGATGATTAGAGACCATTGTAGTCCGCACTGCAAACGATGACACCCATGAATTGGGGACATTTGGTTGCGCGCCGGGGGCTTCCTCGCGAAGTCCCCCGGGCCACCGCTTTATTAATTTACGTGCATATTCTTTTCAGGCCCTGCCTTCACGGGCAGGTGTCCTCTTACGGGAATATCCTCAGCACGTTTCTTCTTTTTTCACGCGAAAGCTTGAGGTTACAGTCTCAGGGGGGAGTACGTTCGCAAGAGTGAAACTTAAAGAAATTGACGGAATGGCACCACAAGACGTGGAGCGTGCGGTTTAATTTGACTCAACACGGGGAACTTTACCAGATCCGGACAGGATGAGGATTGACAGATTGAGTGTTCTTTCTCGATTCCCTGAATGGTGGTGCATGGCCGCTTTTGGTCGGTGGAGTGATTTGTTTGGTTGATTCCGTCAACGGACGAGATCCAAGCTGCCCAGTAGAATTCAGAATTGTCCATAGAATAGCAATCTTGCCGTTGGGTTCTTCCCAACAGCAAGCAGCATTCGGTCGAATTCTTCTCTGCGGGATTCCTTGTTTTTGCACAAGGTGAGATTTTGGGCAACAGCAGGTCTGTGATGCTCCTCAATGTTCTGGGCGACACGCGCACTACAATGTCAGTGAGAACAAGAAAAACGACTTTTGTCGGACCTACTTGATCAAAAGAGTGGGGAAACCCCGGAATCACATAGACCCGTTTTGGGACCGAGGATTGCAATTATTGGTCGCGCAACTAGGAATGTCTCGTAGGCGCAGCTCATCAAACTGTGCCGATTACGTCCCTGCCATTTGTACACACCGCCCGTCGTTGTTTCCGATGATGGTGCAATACAGGTGATCGGACAGGCGGACGTTTACGTCCGCCCGAAAGTTCACCGATATTTCTTCAATAGAGGAAGCAAAAGTCGTAACAAGGTAGCTGTAGGTGAACCTGCAGCTG
>Eukaryota;Excavata;Discoba;Discicristata;Neobodonida;Rhynchomonas;Rhynchomonas nasuta
TCTGGTTGATTCTGCCAGTAGTCATATGCTTGTTTCAAGGACTAAGCCATGCATGCCTCAGAATAACTGCACTGCAGGAGTCTGCGCATGGCTCATTACATCAGACGCAATCTGCCGCAAAAATGTTGCGGAAACGCATTATTGGATACCTTGTGCGAAACGCCAAGCTAATACATGAACTAAAGGGATCGTCCCGTTCCACACGCCGTAAGCTTGCTGAAAGCGTGGTGGCCGACCCTGCGGATGAATGAAAGTACAAACCAACGCCCTTCACCGGGCAGTAATACGGAGAAGTGCTGAATCAATTCATCTTTGCGTAAGCTGGCCTAGCCAGCGTCTTTTGACGAACAACTGCCCTATCAGCCAGTGATGGCCGTGTAGTGGACTGCCATGGCGTTGACGGGAGCGGGGGATTAGGGTTCGATTCCGGAGAGGGAGCCTGAGAAATGGCTACCACTTCTACGGAGGGCAGCAGGCGCGCAAATTGCCCAATGCCAAAACAAATGATGAGGCAGCGAAAAGAAATAGGTGCCCCAAATACCTCGTGTGTTTGGGGCTTTCAATGGGGGATATTTAAAACCATCCAACATCGAGTAACAATTGGAGGACAAGTCTGGTGCCAGCACCCGCGGTAATTCCAGCTCCAAGAGCGTATATTAACGCTGTTGCTGTTAAAGGGTTCGTAGTTGAACTGTGGAATGTGAAGCCGAGGCCTACCCTTTTCCCACGGTCTAGGGAAACTTCGATCATATTCCGAGAACGTCAGAAACTAAGATCACGGGAGCGTTTTTTTAACAAATGGCCGCCGATTACGCGAGCAATGTTCGTTGGCGGACGTCCGTGTTCATTACTGTGACTAAAGAAGTGCGACCAAAGCAGTCCATCGACATGAATTAGAAAGCATGGGATAACAAAGGAGCAGCCTATGAGCTACCGTTTAGGCTTTTGTTGGTTTTAAAGGTTCGTGGGAGATTACGGGCTGGTAAGACCGGCGTTGTGGAGCTCTCGGGTTCCCTCGTCTCCCCCTTGTGCCGGAAACGGTGCCTGGGGGCTTGCCAGATCCAGGAATGAAGGAGGGTTGCTCGGGGGGAAACGTACTTGGGCGTGAGAGGTGAAATTCTTAGACCGCCCAAAGACGAACTACAGCGAAGGCATTTTCCAAGGATACCTTCCTCAATCAAGAACCAAAGTGTGGGGATCGAAGATGATTAGAGACCATTGTAGTCCACACCACAAACGGTGACCCCCATGAATTGGGGAGTTTTTGCGGAGGCGTCTCCCGGCTTGTCCGGGCGGGCGTCCCGCAATAAAGTATTCAACCTACGTGCACGTTCTATCCAGCAGAGAGGAAACTCTCTGCCTTGACGGGAACATCCTCAGCACGTTCTCTTACTGTTTCACGCGAAAGCTTTGAGGTTACAGTCTCAGGGGGGAGTACGTTCGCAAGAGTGAAACTTAAAGAAATTGACGGAATGGCACCACAAGATGTGGAGCGTGCGGTTTAATTTGACTCAACACGGGGAACTTTACCAGATCCGGAAAGGGTAAGGATTGACAGATTGATTGTTCTTTCTCGATTCTCTCAATGGTGGTGCATGGCCGCTTTTGGTCGGTGGAGTGATTTGTTTGGTTGATTCCGTCAACGGACGAGATCCAAGCTGCCCAGTAGGGGCCTGAATCGTCTTCTGAAGACAGCGCTCCGGAGCTGGCTCCGGCTTAGCTCTTGGACTTTCTTCGGTTGGCTCCTTCTCTGCAGGATTCCAGGTTTTGCGCTTGGTGAAATTTTGGGCAACAGCAGGTCTGTGATGCTCCTCAATGCTCTGGGCGACACGCGCACTACAATGTCAGTGAGAACAAGAAGACCTACGTTTCGTAGGACCTGCCTGACCACAAGGGCGGGGAAACACCGGAATCACATCGACCCAATTGGGACCGAGTATTGCAATTATTGGTCGCGTAACGAGGAATATCTCGTAGGCGTAGCTCATCAAACTGTGCCGATTACGTCCCTGCCATTTGTACACACCGCCCGTCGTTGTTTCCGATGATGGTGCAATGCAGGTGATCGGACATTCGGAAGTTCTGCTTCTGTTTGGAAGTTCACCGACATTTCTTCAATAGAGGAAGCA
>Eukaryota;Excavata;Discoba;Discicristata;Trypanosomatida;Trypanosoma;Trypanosoma sp. Bina
TAGTGGACTGCCATGGCGTTGACGGGAGCGGGGGATTAGGGTTCGATTCCGGAGAGGGAGCCTGAGAAATAGCTACCACTTCTACGGAGGGCAGCAGGCGCGCAAATTGCCCAATGTCAAAAAAAAACGATGAGGCAGCGAAAAGAAATAGAGCCGACAGTACCCATAGTGGTATTGTCGTTTTCAATGGGGGATATTTAAACCCATCCAAAATCGAGTAACAATTGGAGGACAAGTCTGGTGCCAGCACCCGCGGTAATTCCAGCTCCAAAAGCGTATATTAATGCTGTTGCTGTTAAAGGGTTCGTAGTTGAATTGTGGGCCTTTGAGGCGCAATGGTTTTGTCCCATCCACTTCGGATTGGTGACCCATGCCCTTGAGGTCCGTGAACACTCAGAAACAAGAAACACGGGAGTGGTTCCTTCCTGATTTTCGCATGTCATGCATGCCAGGGGGCGCCCGTGATTTTTACTGTGACTAAAAAAGTGTGACCAAAGCAGTCATTCGACTTGAATTAGAAAGCATGGGATAACAAAGGAGCAGCCTATGGGCCACCGTTTCGGCTTTTGTTGGTTTTAAAAGTCCATTGGAGATTATGGGGCTGTGCGACAAGCGGCTGGGTGTTTCCCTCTCGGGGACACCCGTCGCCTTTGTGGGAAATCCGTGCCCTGATTCGAGTTTCGGCTCGTTAATCTTGGCACCTTCCCTCAACTCGCGGCATCCAGGAATGAAGGAGGGTAGTTCGGGGGAGAACGTACTGGTGCGTCAGAGGTGAAATTCTTAGACCGCACCAAGACGAACTACAGCGAAGGCATTCTTCAAGGATACCTTCCTCAATCAAGAACCAAAGTGTGGGGATCGAAGATGATTAGAGACCATTGTAGTCCACACTGCAAACGATGACACCCATGAATTGGGGAGTTTTTGGTCGCAGGCAAGGTCGGGTTTACCTCGTTCCTTGCCTCACCAATGTTTATCAATTTACGTGCATATTCTTTTCGGTCCCTTTACCGGGTCCTTTAACGGGAATATCCTCAGCACGTTATCTGACTTCTTCACGCGAAAGCTTTGAGGTTACAGTCTCAGGGGGGAGTACGTTCGCAAGAGTGAAACTTAAAGAAATTGACGGAATGGCACCACAAGACGTGGAGCGTGCGGTTTAATTTGACTCAACACGGGGAACTTTACCAGATCCGGACAGGGTGAGGATTGACAGATTGAGTGTTCTTTCTCGATCCCTTGAATGGTGGTGCATGGCCGCTTTTGGTCGGTGGAGTGATTTGTTTGGTTGATTCCGTCAACGGACGAGATCCAAGCTGCCCAGTAGGATTCAGAATTGCCCATAGGATAGCAATCCCTTCCGCGGGTTTTACCCAAGGGGGGGCGGTATTCGTTTGTATCCTTCTCTGCGGGATTCCTTGTTTTGCGCAAGGTGAGATTTTGGGCAACAGCAGGTCTGTGATG
>Eukaryota;Excavata;Discoba;Discicristata;Trypanosomatida;Leptomonas;Trypanosomatidae sp. ECU-06
CATATGCTTGTTTCAAGGACTTAGCCATGCATGCCTCAGAATCACTGCACTGCAGGAATCTGCGCATGGCTCATTACATCAGACGTAATCTGCCGCAAACATTTTGCGGTCACCCGCATTATTGGATAACTTGGCGAAACGCCAAGCTAATACATGAACCACCGGGCTGCGTCCTTCGGGGGGCGCCCAGCGAATGAATGAAACTAAAAATCAATGCCTTCACTGGCAGTAACACTTAGCCGTGTTGACTCAATTCATTCCGTGCGAAAGCCAGGTTTACCTGGCGTATTTTGACGAACAACTGCCCTATCAGCTGGATGGCCGTGTAGTGGACTGCCATGGCGTTGACGGGAGCGGGGGATTAGGGTTCGATTCCGGAGAGGGAGCCTGAGAAATAGCTACCACTTCTACGGAGGGCAGCAGGCGCGCAAATCGCCCAATGTCAAGACAAAACGATGAGGCAGCGAAAAGAAATAGGGTAGTCAGTCCCTTGTGGATTGGCTTTTCAATGGGGGATATTTAAACCCATCCAATATCGAGTAACAATTGGAGGACAAGTCTGGTGCCAGCACCCGCGGTAATTCCAGCTCCAAAAGCGTATATTAATGCTGTTGCTGTTAAAGGGTTCGTAGTTGAATTGTGGGCCGTTGCCAGGCGATCTGTCGTCCTGCCTACTTCAGGCTAGTGACCTCAGTCCCTTGCGGCCCGTGAACATTCAGATACAAGAAACACGGGAGTGGTTCCTTTCCTGATTTACGCATGCCATGCATGCCAGGGGGCGCCCGTGATTTTTTACTGTGACTAAAGAAGTGTGACCAAAGCAGTCATTCGACTTGAATTAGCAAGCATGGGATAACGAAGCTTTGCCTCTGGGTTCGGCTTTTGTTGGTTTTTGAGACACATTGGAGATTATGGGGCGGCGCGACCGGCCGCCACGCCCGTCCGCGGGTGTGGCGGCTTTCCACGCCGGATTCTGGCCGCGCAAGCGGTCGTGGCCGGCGCGCGACTCGCCGCCTCAGGAATGAAGGAGGGTAGTTCGGGGGAGAACGTACTGTCGCGTCAGAGGTGAAATTCTTAGACCGCGGCAAGACGAACTACAGCGAAGGCATTCTTCAAGGATACCTTCCTCAATCAAGAACCAAAGTGTGGGTATCAAAGATGATTAGAGACCATTGTAGTCCACACTGCAAACGATGACACCCATGAATTGGGGAGTCTCGCCGGCCGCGGCGGCTGTGCTTGTCACTTCCGCCGCGCCGGCACCTACTAACTTACGTGCATCATTCTTCACGGCCCCTTACCGGGCCCCAACGGGAATATCCTCAGCACGTCCTTTTACTTCTTCATGCGAAAGCTTTGAGGTTACAGTCTCAGGGGGGAGTACGTTCGCAAGAGTGAAACTTAAAGAAATTGACGGAATGGCACCACAAGACGTGGAGCGTGCGGTTTAATTTGACTCAACACGGGGAACTTTACCAGATCCGGACAGGATGAGGATTGACAGATTGAGTGTTCTTTCTCGATTCCCTGAATGGTGGTGCATGGCCGCTTTTGGTCGGTGGAGTGATTTGTTTGGTTGATTCCGTCAACGGACGAGATCCAAGCTGCCCAGTAGGGCTCAGAATTGTCGATAGGCCAGCAACCCCGCTGGCGGGTTCGCCCGCCGGCGGGCTGCATTCGGTCGAGCCCTTCTCTGCGGGATTCCTTCGTTTTTTGCACAAGGTGAGATTTTGGGCAACAGCAGGTCTGTGATGCTCCTCAATGTTCTGGGCGACACGCGCACTACAATGTCAGTGAGAACAAGAACCTCCAGCCTTCGGGCTGGGCCCGCTTGACCAAAAGAGCGGGGAAACCACGGAATCACATAGACCCAGTTGGGACCGAGGATTGCAATTATTGGTCGCGCAACGAGGAATGTCTCGTAGGCGCAGCTCATCAAACTGTGCCGATTACGTCCCTGCCATTTGTACACACCGCCCGTCGTTGTTTCCGATGATGGTGAAATATAGGTAGTCGGACTCGCTGCGGCTCGCCGTGGCGTGGAAGTTCACCGATGTTTCTTCAATAGAGGAAGCAAAAGTC
>Eukaryota;Excavata;Discoba;Discicristata;Neobodonida;Neobodo;Neobodo designis
TCTGGTTGATTCTGCCAGTAGTCATATGCTTGTTTCAAGGACTAAGCCATGCATGCCTAAGAATAACTGCACTGCAGGAGTCTGCGCATGGCTCATTACATCAGACGCAATCTGCCGCAAAAATGTTGCGGTTTCCGCAAAAATGGATAACTTGGCGAAACGCCAAGCTAATACATGAATCTCTTTGGTGTCCTCCACTCACGCGGCTGGTTTCGGTCAGTCGTAGCGAGGCGCCTAGCGAATGAATGAAATTAAAACCAACGCCCTTTACGGGGCAGCAACACCAAGGCAGTGTTGAATCAATTCATTCCGTGCGATAGCCGGTTCACCGGCGTCTTCTGATGAACAACTGCCCTATCAGCCAGTGATGGCCGTGTAGTGGACTGCCATGGCGTTGACGGGAGCGGGGGATTAGGGTTCGATTCCGGAGAGGGAGCCTGAGAAACGGCTACCACTTCTACGGAGGGCAGCAGGCGCGTAAATTGCCCAATGACAAAAAATGTTGAGGCAGCGAAAAGAAATAGGTGTCTTAAACGTCTCTACGGCGTTTGGGATTTTCAATGGGGGATATTCAAAACCATCCAATATCGAGTAACAATTGGAGGACAAGTCTGGTGCCAGCACCCGCGGTAATTCCAGCTCCAAGAGCGTATATTAACGCTGTTGCTGTTAAAGGGTTCGTAGTTGAACTGAGGGCTGTCAAGGAGATAGATGCGTCCCATCCTCCGGATAGGTGACCTCTACTTTTGCAGTCCGTGAACGTCAGAAACAAACATCGCGGAAGTGTTCCCTCCGGATACGCGTGCAATGTACGCAGGGGGGCGTCCGTGTGTCTTACTGTGACTAAAAAAGCGCGACCAAAGCAGTCGTACGACCTGAATTTGAAAGCATGGGATAACAAGACCGACCTACGGGTTACCGTTTCGGCTTTTGTTGGTTTTAAAGATCTGTGGGAGATTATGGTTTCTGCATTGACAAGCTGTTCGGGGTTTCGTCCCCAGGCCTCCGCTTTCGGGCGGCTTGCAGTACCCTGAATGAAGGAGGGTTGTTCGGGGGAGAACGTACTTGAGCGTGAGAGGTGAAATTCTTAGACCGCTCAAAGACGAACTACAGCGAAGGCATTCTCCAAGGATACCTTCCTCAATCAAGAACCAAAGTGTGGAGATCGAAGATGATTAGAGACCATTGTAGTCCACACCACAAACGATGACCCCCACGAATTGGGGAGTTTTTGGCGGTGGGTTTCGTCAGCCTTCCGGTTGTCGAGCCCCCCCAAGAAAGAATACAATTTACGTGCATATTCCGTTGGCTTCGGTCAATAACGGGAATATCCTCAGCACGTTCTTTTTCTTCACGCGAAAGCTCGAGGTTACAGTCTCAGGGGGGAGTACGTTCGCAAGAGTGAAACTTAAAGAAATTGACGGAATGGCACCACAAGACGTGGAGCGTGCGGTTTAATTTGACTCAACACGGGGAACTTTACCAGATCCGGACAGGGTGAGGATTGACAGATTGAGTGTTCTTTCTCGATCCCCTGAATGGTGGTGCATGGCCGCTTTTGGTCGGTGGAGTGATTTGTTTGGTTGATTCCGTCAACGGACGAGATCCAAGCCGCCTAGTAGAAGTCAAAATCTTTCCAAAGAAAGCAATCTCTCGCTTAACTTCGGTTGACGGGAGTTACCTTTGGTTGATTTCTTCTTTGCGGGATTCCTTGCTTTGCGCAAGGTGAGATTTTGGGCAACAGCAGGTCTGTGATGCTCCTCAATGTTCTGGGCGACACGCGCACTACAATGTCAGTGAGAACAAGATTACCGATTTCTGATCGGACCCACTTGATTCAAAAGAGGGGGGAAACACCGGAATCACATCGACCCACTTGGGACCGAGTATTGCAATTATTGGTCGCGCAACGAGGAATGTCTCGTAGGCGCAGCTCATCAAACTGTGCCGATTACGTCCCTGCCATTTGTACACACCGCCCGTCGTTGTTTCCGATGATGGTGCAATACAGGTGATCGGACAAACGAACCTCTGGTTTGTTTGAAAGTTCACCGATATTTC
>Eukaryota;Excavata;Discoba;Discicristata;Metakinetoplastina;Neobodonida;Rhynchobodo sp. Hamilton Lake
CTGCCAGTAGTCATATGCTTGTTTCAAGGACTAAGCCATGCATGCCTCAGAATCACTGCACTGCAGGAATCTGCGCATGGCTCATTACATCAGACGTAATCTGCCGCAAATATTTTGCGGATCCATCCGCGAGATTGGATACCTTGGCGAAACGCCAAGCTAATACATGGATCTAGAGGGTGCTCTCCACAAATGTCCAGCGTTGTCTTCGGGCAGCGTTGGCAGCGAGGCATCCAGCGAATGAATGTCATTAAAACCACCGCCGCTGTGTGCGGCAGCAACACCAAGTCGTGTTGAATCAATTCATTCCGTGCGAAAGCCGACTTGTCGGCGTTTTCTGATGAACAACTGCCCTATCAGCCACTGATGGCCGTGTAGTGGACTGCCATGGCTTTGACGGGAGCGGGGGATTAGGGTTCGATTCCGGAGAGGGAGCCTGAGAAATGGCTACCACTTCTACGGAGGGCAGCAGGCGCGCAAATTGCCCAATGCCAAGAAATGATGAGGCAGCGAAAAGAAATAGGTCTCCCAAATGCCCACTGGGTGTTTGGGATTTACAATGGGGGATATTTAAACCCATCAAACATCGAGCAACAATTGGAGGACAAGTCTGGTGCCAGCACCCGCGGTAATTCCAGCTCCAAGAGCGTATATTAATGCTGTTGCTGTTAAAGGGTTCGTAGTTGAACTGTGGGTTGACAAGCATTGATGGCTCAGTCCCTTTCTCCGGATCGGCGACCGCCACACTTGCAACTCGTGAACATCAGAAACAGAAATCGCGGGATCGTTATTCTTTCCAATTACGCATGAAACGCATGCACGCGGAGGGACGCCCGTGATATTACTGTGACCAAAAAAGTGTGACCAAAGCAGTCATTTCGACATGAGTTACCAAGCATGGGATAACAAAGGAGCAACCTTGAGGCTACCGTTTCGGCTTTTGTTGGTTTTAAAGGCCTCTGGGAGATTATGGGCTCGCACGACAAGCCCCTTGAGGACGATCACCTCCGGGTGCTTCGCTTTCATCAAGGATTGGCCTTCTCACTCGATCCTTCGCGGTCTTGTGGGACTTGCGTGGTCCAGGAATGAAGGAGGGTTGTTCGGGGGAGAACGTACTTGAGCGTGAGAGGTGAAATTCTTAGACCGCTCAAAGACGAACTACAGCGAAGGCATTCTCCAAGGATACCTTCCTCAATCAAGAACCAAAGTGTGGAGATCGAAGATGATTAGAGACCATTGTAGTCCACACCACAAACGGTGACCCCCATGAATTGGGGAATTTTTGGTCAGTGTATCGGACGGCGGGGATCCCCCGTCGCTCCGGCACTCCAAAAGAGTTATTACAATTTCGTGCACATTCCAATATGGTCGTACACCCGTACGATTCAAACAACGAGAATGTCCTCAGCACGTAACCTATCTGTTTCACGCGAAAGCTTTGAGGTTATAGTCTCAGGGGGGAGTACGTTCGCAAGAATGAAACTTAAAGAAATTGACGGAATGGCACCACAAGGCGTGGAGCGTGCGGTTTAATTTGACTCAACACGGGGAACTTTACCAGATCCGGATAGGGTAAGGATTGACAGATTGAGTGTTCTTTCTCGATCCCCTCAATGGTGGTGCATGGCCGCTTTTGGTCGGTGGAGTGATTTGTTTGGTTGATTCCGTCAACGGACGAGATCCAAGCTGCCCAGTAGGAACCAAAATCGTACAACCAAGTGACAGCAGACTTGGTTAGCTTCGGCTACTGCAGGATACTCTTTGGTGGTTCCTTCTCTGCAGGATTCCTTGCTTCTGCGCAGGTGAGATTTTGGGCAACAGCAGGTCTGTGATGCTCCTCAATGTTCTGGGCGACACGCGCACTACAATGTCAGTGAGAACAAGACTTCCGATTTCTTATCGGACCCACTTGAATCAATAGAGGGGGGAAACACCGGAATCACATCGACCCAATTGGGACCGAGGATTGCAATTATTGGTCGCGCAACGAGGAATGCCTCGTAGGCGCAGCTCATCAAACTGTGCCGATTACGTCCCTGCCATTTGTACACACCGCCCGTCGTTGTTTCCGATGTCGGTGCAATACAGGTGATCGGAGAGGAGGTGTTCACACTTTCTTGAAGTTCACCGATATTTCTTCAATAGAGGAAGCAAAAGTCGTAACAAGGTAGCTGTAGGTGAACCTGCAGAAG
>Eukaryota;Excavata;Discoba;Discicristata;Trypanosomatida;Trypanosoma;Trypanosoma binneyi
GTCATATGCTTGTTTCAAGGACTTAGCCATGCATGCCTCAGAATCACTGCACTTGCAGGAATCTGCGCATGGCTCATTACATCAGACGTAATCTGCCGCAAACATGTTGCGGTCTCCGCATTATTGGATAACTTGGCGAAACGCCAAGCTAATACATGAATAGAAGGAACGCTCTCTGTTTCGGGCGGTGGGGCAACTCACCGCTTATGGGACGTTCAGCGAATGAATGAAAGTAAAACCAATGCCTTAAGGGCAGTAACACCCAGAAGTGTTGACTCAATTCATTCCGTGCGAAAGCCGGCTTGTCCGGCGTCTTTTGACGAACAACTGCCCTATCAGCTGGTGATGGCCGTGTAGTGGACTGCCATGGCGTTGACGGGAGCGGGGGATTAGGGTTCGATTCCGGAGAGGGAGCCTGAGAAATAGCTACCACTTCTACGGAGGGCAGCAGGCGCGCAAATTGCCCAATGTCAAAACAGAACGATGAGGCAGCGAAAAGGAATAGAGCCGACAGTCCCTAGTGGATTGTCGTTTTCAATGGGGGATATATAACATCATCCAATATCGAGTAACAATTGGAGGACAAGTCTGGTGCCAGCACCCGCGGTAATTCCAGCTCCAAAAGCGTATATTAATGCTGTTGCTGTTAAAGGGTTCGTAGTTGAATTGAGGGCCTCTGAGGCGCACTGGTATGTCCCGTTCACTTCGAATTGGTGACCCAGGCCCTTGTGGTCCGTGAACATTCAGAAACAAGAAGCACGGGAGTGGTTCCTTCCTAATTTTCGCATGTCATGCATGCAAGGGGGCGTCCGTGATTTTTACTGTGACTAAAAAAGTGTGACCAAAGCAGTCATCCGACTTGAATTAGAAAGCATGGGATAACAACGAAGCAGCCTATGTGCTACCGTTTCGGCTTTTGTTGGTTTTAAAAGCTCATTGGAGATTATGGGGTTGTGCGACAAGCGGCTGGGTGCCTAAACCGTACCCGTCGCCTTTGTGGGAGACCCGTGCCGATGCAGGGGCGGCCTCGGCTGTCCTCTGTTCGGTGCCATCCCACAACTCACTGCTTCCAGGAATGAAGGAGGGTAGTTCGGGGGAGAACGTACTGGTGCGTCAGAGGTGAAATTCTTAGACCGCACCAAGACGAACTACAGCGAAGGCATTCTTCAAGGATACCTTCCTCAATCAAGAACCAAAGTGTGGGGATCGAAGATGATTAGAGACCATTGTAGTCCACACTGCAAACGATGACACCCATGAATTGGGGATGTTTTGGTTGGGAGTGATGTCGGGTTCATCTCGTTCATCGTCCCACCAGAGATATCAATTTACGTGTTTATTCTTTTCGGCCCTCGCAAGGGGGCCTCTTACGGGAATATCCTCAGCACGTTTTCTTACTTCTTCACGCGAAAGCTTTGAGGTTACAGTCTCAGGGGGGAGTACGTTCGCAAGGGTGAAACTTAAAGAAATTGACGGAATGGCACCACAAGACGTGGAGCGTGCGGTTTAATTTGACTCAACACGGGGAACTTTACCAGATCCGGACAGGGTGAGGATTGACAGATTGAGTGTTCTTTCTCGATCCCCTGAATGGTGGTGCATGGCCGCTTTTGGTCGGTGGAGTGATTTGTTTGGTTGATTCCGTCAACGGACGAGATCCAAGCTGCCCAGTAGGATTCAGAATTGCCCATAGGATAGCAATCCCTTCCGCGGGTTTTACCTAAGGGAGGGGCGGTATTCGTTTGTGTCCTTCTCTGCGGGATTCCTTGCTTTGCACAAGGTGAGATTTTGGGCAACAGCAGGTCTGTGATGCTCCTCAATGTTCTGGGCGACACGCGCACTACAATGTCAGTGAGAACAAGAAAAACGACACCTGTCGTACCTACTTGATCAAAAGAGTGGGAAAACACCGGAATCACATAGACCCACTTGGGACCGAGTATTGCAATTATTGGTCGCGCAACGAGGAATGTCTCGTAGGCGCAGCTCATCAAACTGTGCCGATTACGTCCCTGCCATTTGTACACACCGCCCGTCGTTGTTTCCGATGATGGTGCAATACAGGTGATCGGACAGTCGAGTGTTTCACTTGACCGAAAGTTCACCGATATTGCTTCAATAGAGGAAGCAAAAGTC
>Eukaryota;Excavata;Discoba;Discicristata;Trypanosomatida;Trypanosoma;Trypanosoma sp. 406
TCTGGTTGATTCTGCCAGTAGTCATATGCTTGTTTCAAGGACTTAGCCATGCATGCCTCAGAATCACTGCTTTGCAGGAATCTGCGCATGGCTCATTACATCAGACGTAATCTGCCGCAAACATGTTGCGGTCTCCGCAAAATTGGATAACTTGGCGAAACGCCAAGCTAATACATGAGCTGAAGGGACGCTCTCTGTTATGGGTGGTGGGGCAACTCACCGCTTATGGGACGTTCAGCGAATGAATGAAAGTAAAACCAATGCCTTTATTGGCAGTAACACCCAGAAGTGTTGACTCAATTCATTCCGTGCGAAAGCCGATTAATCGGCGTCTTTTGACGAACAACTGCCCTATCAGCCAGTGATGGCCGTGTAGTGGACTGCCATGGCGTTGACGGGAGCGGGGGATTAGGGTTCGATTCCGGAGAGGGAGCCTGAGAAATAGCTACCACTTCTACGGAGGGCAGCAGGCGCGCAAATTGCCCAATGTCAAAAAAAACGATGAGGCAGCGAAAAGAAATAGAGCCGACAGTCCCACTGGGATTGTCGTTTTCAATGGGGGATATTTAAACCCATCCAAAATCGAGAAACAATTGGAGGACAAGTCTGGTGCCAGCACCCGCGGTAATTCCAGCTCCAAAAGCGTATATTAATGCTGTTGCTGTTAAAGGGTTCGTAGTTGAACTGAGGGCCAACAAGGCGCACTGGTCAGTCCCATCCAATCCGGATCGGTGACCCAGGCCCTTGCGGTCCGTGAACACTCAGAAACAAGAAACACGGGAGCGGTTCCTACCTGATTTTCGCATGTCATGCATGCCAGGGGGCGTCCGTGATTTTTACTGTGACTAAAAAAGTGTGACCAAAGCAGTCATCCGACTTGAATTAGAAAGCATGGGATAACAAAGGAGCAGCCTATGGGCCACCGTTTCGGCTTTTGTTGGTTTTAAAAGTCCATTGGAGATTATGGAGCTGTGCGACAAGCGGTCGGGTGCGCCTTGCGCGTGCCCGTCGCCTTTGTGGGAATTCAGTGCCGAAGCAGGAGTTCCCTCGGGTTCAAACTGACCGGTGCCCTCCCTCAACTCGCGGCCTCCAGGAATGAAGGAGGGTAGTTCGGGGGAGAACGTACTGGTGCGTCAGAGGTGAAATTCTTAGACCGCACCAAGACGAACTACAGCGAAGGCATTCTTCAAGGATACCTTCCTCAATCAAGAACCAAAGTGTGGGGATCGAAGATGATTAGAGACCATTGTAGTCCACACTGCAAACGATGACACCCATGAATTGGGGAGTTTTTGGTCCATGTCGGATTCGAGTTTACCTCTTATCTGACTGACCAAGGATATTAATTTACGTGCATATTCTTTTTGGCTCTACCAAGGGCCTTTTACGGGAATATCCTCAGCACGTTTTCTTACTTCTTCACGCGAAAGCTTTGAGGTTACAGTCTCAGGGGGGAGTACGTTCGCAAGAGTGAAACTTAAAGAAATTGACGGAATGGCACCACAAGACGTGGAGCGTGCGGTTTAATTTGACTCAACACGGGGAACTTTACCAGATCCGGACAGGGTGAGGATTGACAGATTGAGTGTTCTTTCTCGATCCCCTGAATGGTGGTGCATGGCCGCTTTTGGTCGGTGGAGTGATTTGTTTGGTTGATTCCGTCAACGGACGAGATCCAAGCTGCCCAGTAGGATTCAGAATTGTCCATAGAATAGCAATTCCCTCCGCGGGTTTTTCCCAAGGGGGGTGGTATTCATTTGTATCCTTCTCTGCGGGATTCCTCGTTTTGCACGAGGTGAGATTTTGGGCAACAGCAGGTCTGTGATGCTCCTCAATGTTCTGGGCGACACGCGCACTACAATGTCAGTGAGAACAAGAAAAACGACTTCTGTCGCACCTGCTTGATCAAAAGAGCGGGAAAACACCGGAATCACATAGACCCACTTGGGACCGAGTATTGCAATTATTGGTCGCGCAACGAGGAATGTCTCGTAGGCGCAGCTCATCAAACTGTGCCGATTACGTCCCTGCCATTTGTACACACCGCCCGTCGTTGTTTCCGATGATGGTGCAATACAGGTGATCGGACAGTCGACTGTTTCAGTTGACCGAAAGTTCACCGATATTTCTTCAATAGAGGAAGCAAAAGTCGTAACAAGGTAGCTGTAGGTGAACCTGCAGCTG
>Eukaryota;Excavata;Discoba;Discicristata;Parabodonida;Parabodo;Parabodo nitrophilus
CATATGCTTGTTTCAAGGACTAAGCCATGCATGCCTCAGAATAACTGCTTTGCAGGAATCTGCGCATGGCCATTACATCAGACGTAGTCTGCCGCAATAGTTTTCGGGTCTCCGCATTATTGGATAACTTGGCGAAACGTCAAGCTAATCATGAACTAATGCAAACCTCTTCGGAGTTTTGCTGCGAATGAATGATATTAAAACCATCGCCGCGGACGCGGCAGCAACCAGTCGTGTTGACTCAATTCATTCCGTGCGAAAGCTGGTTTACCCAGCGTCTTTTGACGAACAACTGCCCTATCAGCTTTGTTGGCAGTGTAGTGGACTGCCAAGGCTTTGACGGGAGCGGGGGATTAGGGTTCGATTCCGGAGAGGGAGCCTGAGAATAGCTACCACTTCTACGGAGGGCAGCAGGCGCGCAAATTGCCCAATGTCGAAAAAAACGATGAGGCAGCGAAAAGAAATGGGCCTGCAGACGGTTTACCGTATGTGGGATACAATGGGGCATATTTAATGCCATCCAATATCGAGTAACAATTGGAGGCAAGTCTGTGCCCGCACCCGCGGTAATTCCAGCTCCAAAAGCGTATATTAAGGCTGCTGCTGTTAAAGGGTTCGTAGTTAATTGTGGCTTGTGAATCCACTGACCTGTCCTCTTGAGGGCACCAGTGCTTACTTACCGTGAACATTCGAAACACAAAAACGGGAGCCTTTCCACTCGCATTCCGCATGTCATGCATGCAGAGTGGCGTTCCCGTGATTTTTACTGTGACTAAAAAAGGCGACCAAAGCAGTCGTTCGACCTGAATTTTCAAGCATGGGATAACAAAGCTAACCTTCGGATATTTCCGTTTTCGGCTTTGTTGGTTTTAACAGTCCGTAGGACATTATAGAAGCGTGCGACAGCCTTCCGGGGTTCCGGCTTGCCGGTTCGTTGCTCTCAGAATGAAAGAGGGTTGTCGGGGGGGAACGTACTGAAGCGTGAGAGGTGAAATTCTTAGACCGCTTTAAGACGAACACAGCGAAGGCATTCCCCAAGGATACCTTCCTCAATCAAGAACCAAAGTGTGGAGATCGAAGATGATTAGAGACCATTGAGTCCACACAACAAACGGTGACACCCATGAATTGGGGATTTTTTGTTGTTCGTGGCTAGGCTTGCCTAGTTACGACCAGAATATTTCAAATTTACGTGCACGTTCATCACCTCACGGGGTTTACGGGAACATCCTCAGCACGTTTTTTATTCCTTCACCGAAAGCTTTGAGGTTTTAGTCTCAGGGGGGAGTACGTTCGCAAGAGTGAAACTTAAAGAAATTGACGGAATGGCACCAAAGACGTGGAGCGTGCGGTTTAATTTGACTCAACACGGGGAACTTTACCAGATCCGGAGAGGGTGAGGATTGACAGATTAGTGTTCTTTCTCGATCCCTTCAATGGTGGTGCATGGCCGCTTTTGGTCGGTGGAGTGATTTGTTTGGTTGATTCCGTCACGGACGAGATCCAAGCTGCCCAGTAGAAATCAGGATTGTCCATAAGACAGCAATCTTCTGTCCTGCTTCGGCAGTCAGAGTTCCATCCAGTTGGTTTCTTCTCTGCAGGATTCCTTGTTTTGACAAGGTGAGATTTTGGGCAACAGCAGGTCTGTGAGCTCCTCAATGTTCTGGGCGACACGCGCACTACATGTCAGTGAGAACAGATTCCCGGTAACAAGGAGTCCTGCTTGATTAAAAGAGCGGGAACCACCGGAATCACATAGACCCATTGGGACCCGAGGATTGCAATTATTGGTCGCGCAACGAGGAATGCTCGTAGGCGCAGCTCATCAAACTGTGCCGATTACGTCCCTGCCATTTGTACACGCCGCCCGTCGTTGTTTCCGATGGAGGCGAAATACAGGTTGTTGGACTGGCTTCACGCCGGGAAGATAACCGATATTTAATCATTAGAGGAAGCAAAAGTCAAGCGAATTCTGCGC
>Eukaryota;Excavata;Discoba;Discicristata;Neobodonida;Neobodo;Neobodo designis
TCATATGCTTGTTTCAAGGATTAAGCCATGCATGCCTCAGAATAACTGCACTGCAGGAGTCTGCGCATGCTCATTACATCAGACGCAATCTGCCGCAAAAATGTTGCGGTCTCCGCAAAATTGGATACCTTGGCGAAACGCCAAGCTAATACATGAATCTATACAGATGTCCTCCACTCACGCGGCCTGTTCTGCAGGTCGTAGCGAGGCGTCTTGCGAATGAATGAAATTAAAACCAATGCCCTTCACGGGGCACGCAACACCAGAAGTGTTGACTCAATTCATTCCGCGAAAGCCGGTTTACCGGCGCCTTTTGATGAACAACTGCCCTATCAGCCAGTGATGGCCGTGTAGTGGACTGCCATGGCGTTGACGGGAGCGGGGGATTAGGGTTCGATTCCGGAGAGGGAGCCTGAGAAATGGCTACCACTTCTACGGAGGGCAGCAGGCGCGTAAATTGCCAATGACCAAAATGTTGAGGCAGCGAAAAGAAATAGGTCTCCTAAGCGTCTCAACGGCGCTTGGGAGTTGCAATGGGGGATATTTAAAGCCATCCAACATCGAGTAACAATTGGAGGACAAGTCTGGTGCCAGCACCCGCGGTAATTCCAGCTCCAAGAGCGTATATTAACGCTGTTGCTGTTAAAGGGTTCGTAGTTGAACTGGGGATGCGCAAGGAGTCGGTTACGTCCCGGCCTCCGGACCGGCGGACTTCCGCTCTTGCCTTCCGTGAACTTTGATACAAACATCGCGGGAATGGTCCCCTCATACGCGTTCAATGCACGCGAGGGCGCCCTGCGGTTTTACTGTGACTAAAAAAGCGCGACCAAAGCAGTCGTACGACATGAATTTGAAAGCATGGGATAACAAAGAACAGCCTACGGGTTACCGTTTCGGCTTTTGTTGGTTTTAAAGATCTGTGGGAGATTATGGATTCGCATGACCAGTACGTGGCTCCGGCCCCGTGCTTCCGGCTTCAGGGTTATCCAATCTTGTTGTCGGCTTGCGCGTCCAGGAATGAAGGAGGGTTGTTCGGGGGAGAACGTACTTGGGCGTGAGAGGTGAAATTCTTAGACCGCCCAAAGACGAACTACAGCGAAGGCATTCTCCAAGGATACCTTCCTCAATCAAGAACCAAAGTGTGGAGATCGAAGATGATTAAAGACCATTGTAGTCCACACCACAAACGGTGACCCCCACGAATTGGGGAGTATTTGGGTTGCGGTGAAGCAAGCTCGCTTGCTGAGCCCGCCAAAGAGAATACAATTTACGTGCATATTCCATTAAGGTTCGCCCTTCCACGGGAATATCCTCAGCACGTTCTCTTTTTTCCGCGAAAGCTCGAGGTTACAGTCTCAGGGGGGAGTACGTTCGCAAGAGTGAAACTTAAAGAAATTGACGGAATGGCACCACAAGACGTGGAGCGTGCGGTTAAATTTGACTCAACACGGGGAACTTTACCAGATCCGGACCGGGTGAGGATTGACAGATTGAGTGTTCTTTCTCGATCCCTGGAATGGTGGTGCATGCCCGCTTTTGGTCGGTGGAGTGATTTGTTTGGTTGATTCCGTCAACGGACGAGATCCAAGCCGCCTAGTAAGAGCCAAAATCTTTCCAAAGACAGCATTTTCGCGCAAATTTCGGTCTGAGCGAAACACCTTTGGTTGGTTTCTTCTTTGCGGGATTCCTTGCTCTGCGCAAGGTGAGATTTTGGGCAACAGCAGGTCTGTGATGCTCCTCAATGGTCTGGGCGACACGCGCACTACAATGTCAGTGAGAACAAGAATCCCCGACTTTGTCGGGCCTACCTGATTCAAAAGGGTGGGGAAACACCTGAATCACATCGACCCACTGGGGACCGAGTATTGCAATTATTGGTCGCGCAACGAGGAATGTCTCGTAGGCGCAGCTCATCAACCTGTGCCGATTACGTCCCTGCCATTGGTCACACCGCCGTCGTTGTTTCCGAGAGGTGCATACAGGTGACGGACTTCTGTCTGCTGAAGTCCACGTATCTCATAGA
>Eukaryota;Excavata;Discoba;Discicristata;Neobodonida;Neobodo;uncultured eukaryote
CTGCCAGTAGTCATATGCTTGTTTCAAGGACTAAGCCATGCATGCCTCAGAATCACTGCACTGCAGGAATCTGCGCATGGCTCATTACATCAGACGTAATCTGCCGCAAAAATGTTGCGGTCACCGCAAAATTGGATAACTTGGCGAAAAGCCAAGCTATACATGAACCAATTGGACATTCTCCATCCAACGCGGTGCGGGTTCGCCCGTACCGTAGTGAGGTGTCCTGCGAATGAATGAAATTAAAACCAATGCCGCGGACGCGGCAGCAACACCCAGCAGTGTTGAATCAATTCATTCCGTGCGTAAGCCGATTTATCGGCGCTTTTTGACGAACAACTGCCCTATCAGCCAGTGATGGCCGTGTAGTGGACTGCCATGGCGTTGACGGGAGCGGGGGATTAGGGTTCGATTCCGGAGAGGGAGCCTGAGAAATAGCTACCACTTCTACGGAGGGCAGCAGGCGCGCAAATTGCCCAATGACAAGAAACTTGTTGAGGCAGCAAAAAGAAATAGGCCTTCCGGACTCCTTACGGGGTTCGGAAGTTACAATGGGGGATGTTTACACCCGTCCAATATCGAGTATCAATTGGAGGACAAGTCTGGTGCCAGCACCCGCGGTAATTCCAGCTCCAAAAGCGTATATTAACGCTGTTGCTGTTAAAGGGTTCGTAGTTGAACTGAGGGTTGCCAAGGAGAGGTTCCGTCCCATTCGCCTTTGAATGCGTGACCGCCACTCTTGGAACTCGTGAACATTCGAAACAGAGCACGGGATCGGTTTCTTCCCAATTTTCGCGTGTCATGCACGCTGGGGGACGCCCGTGATTTTTACTGTGACTAAAAAAGTGCGACCAAAGCAGTCGTTCGACATGAATTAGAAAGCATGGGATAACAAAGCATCAACCTACGGTACTACCGTTTTGGCTTTTGTTGGTTTTAAAAGTCTGTGGGAGATTATGGATTCGCATGACCGGCGTTAGGGGTTCTCCCCGCGCTTTCGTCGTTTGGTTCGCGCCAGGCGGCGACTTGCGGTGTCCAGGAATGAAGGAGGGTTGTTCGGGGGAGAACGTACTTGAGTGTGAGAGGTGAAATTCTTAGACCACTCAAAGACGAACTACAGCGAAGGCATTCTCCAAGGATACCTTCCTCAATCAAGAACCAAAGTGTGGAGATCGAAGATGATTAGAGACCATTGTAGTCCACACCACAAACGATGACACCCATGAATTGGGGAGTATTTGGTAGGCGGTGCGAGTTGGGTTCGTCCCAATCTCCATCCCTCCAAAAGAAATCAATTTACGTGCATATTCAATCGGACTTCGGTCCTTCTACGGGAATATCCTCAGCACGTTCTCTGACTGTTTCACGCGAAAGCTTTGAGGTTACAGTCTCAGGGGGGAGTACGTTCGCAAGAGTGAAACTTAAGGAAATTGACGGAATGGCACCACAAGATGTGGAGCGTGCGGTTTAATTTGACTCAACACGGGGAACTTTACCAGATCCGGACAGGGTGAGGATTGACAGATTGAGTGTTCTTTCTCGATCCCCTGAATGGTGGTGCATGGCCGCTTTTGGTCGGTGGAGTGATTTGTTTGGTTGATTCCGTCAACGGACGAGATCCAAGCTGCCCAGTAGGAACCAAAGTTGTGTAAGACAGCAATCCCTTTGTGAAGCTTCGGCTTCCGGGGGTCACCCTTGGTGGGTTCCTTCTCTGCAGGATTCCTTGCTTTGCGCAAGGTGAGACTTTGGGCAACAGCAGGTCTGTGATGCTCCTCAATGTTCTGGGCGACACGCGCACTACAATGTCAGTGAGAACAAGAATCCCGACCTCTTGATCGGACCCACTTGATTCAAGAGAGGGGGGAAACACCGGAATCACATAGACCCAATTGGGACCGAGGATTGCAGTTATTGGTCGCGCAACGAGGAATATCTCGTAGGCGCAGCTCATCAAACTGTGCCGATTACGTCCCTGCCATTTGTACACACCGCCCGTCGTTGTTTCCGATGATGGTGCAATACAGGTGATCGGACTGGCGGAGGTTTTACCTCTGCTGGGAAGTTCACCGATATTTCTTCAATAGAGGAAGCAAAAGTCGTAACAAGGTAGCTGTAGGTGAACCTGCAGAAG
>Eukaryota;Excavata;Discoba;Discicristata;Neobodonida;Rhynchobodo;uncultured eukaryote
CTGCCAGTAGTCATATGCTTGTTTCAAGGACTAAGCCATGCACGCCTCAGAATCACTGCACTGTACAGGAATCTGCGCATGGCTCATTACATCAGACGTAATCTGCCGCAAAAATGTTGCGGTTTACACCGCAAAACTGGATAACTTGGCGAAAAGCCAAGCTAATACATGAACCAAGGGGAGTCCTCCACTGAGATCTTCATCCAACGCGGTGCGGGGTCGCCCGTACCGTAGTGAGGTGTCCTGCGAATGAATGAAATTAAAACCAACGCCAGCAGACGCGGCAGCAACAAGCAGTGTTGAATCAATTCATTCCGTGCGAAAGCCGATTTATCGGCGCTATCCTGACGAACAACTGCCCTATCAGCCAGTGATGGCCGTGTAGTGGACTGCCATGGCGTTGACGGGAGCGGGGGATTAGGGTTCGATTCCGGAGAGGGAGCCTGAGAAACAGCTACCACTTCTACGGAGGGCAGCAGGCGCGTAAATTGCCCAATGCCAAGAAAATTGATGGGGCAGCGAAAAGAAATAGGTTTTTTAGATGTCCACACGGACATTTGGAAATTTACAATGGGGGATATTTAAAGCCATCCAATATCGAGTAACAATTGGAGGACAAGTCTGGTGCCAGCACCCGCGGTAATTCCAGCTCCAAAAGCGTATATTAACGCTGTTGCTGTTAAAGGGTTCGTAGTTGAACTGAGGGTCGCCAAGGAAACATGGGCCGTCCCATTCACCTTCGAAGGCGTGAAGCCAACCCTTGGAACTCACGGCCTGCGAACATTCGAAACAAATATCACGGGATCGTTACCCTCCAAATCTCGCGTGCAATGTACGCAGGGGGGCGTCCGTGTTTATTACTGTGACAAAAGAAGGGTGACCAAAGCAGTCATTCGACATGAATTAGAAAGCATGGGATAACAAAGGAGCGGCCTACGGGCTTCCATTTTGGCTTTTGTTGGTTTTAAAGGTCTGTGGGAGATTGTGGTTCCTCGAGCCCGGCCGCACGGGGTACGTCCCCGACGGTCTTCTAGGTCGGCTTCGGCTGGCCTAGACTCGTTGGAGCCAGGAATGAAGGAGGGTTGTTCGGGGGAGAACGTACTTGAGCGTGAGAGGTGAAATTCTTAGACCGCTCAAAGACGAACTACAGCGAAGGCATTCTCCAAGGATACCTTCCTCAATCAAGAACCAAAGTGTGGAGATCGAAGATGATTAGAGACCATTGTAGTCCACACCACAAACGGTGACCCCCATGAATTGGGGAGTTTTTGGTTGGGGTAGTTGGGTTCGTCCCATCTACCTCGCCAAAGAGTTTTCATGTGCATGTCCTATCGGCTTCGGCCACCTACGGGGACATCCTCAGCACGTTTTCTGACTGTTTGACGCGAAAGCTTAGAGGTTACAGTCTCAGGGGGGAGTACGTTCGCAAGAGTGAAACTTAAAGAAATTGACGGAATGGCACCACAAGGCGTGGAGCGTGCGGTTTAATTTGACTCAACACGGGGAACTTTACCAGGTCCGGACAGGGTGAGGATTGACAGATTGAGTGTTCTTTCTCGATCCCCTGAATGGTGGTGCATGGCCGCTTTTGGTCGGTGGAGTGATTTGTTTGGTTGATTCCGTCAACGGACGAGATCCAATCTGCCCAGTAGAAACCAGAAGTTTCTTAACGACAGCAATCCGCTTGTTGCTTCGGCTTCAAGTCGGGTACCTCTTCGGTTGGTTTCTTCTCTGCAGGATTCCTTGCTTTCTCGCAAGGTGAGATTTTGGGCAACAGCAGGTCTGTGATGCTCCTCAATGTTCTGGGCTACACGCGCACTACAATGTCAGTGAGAACAAGAATACCGAAGTTTCTTCGGACCCGCATGATTCAATAGTGTGGGGAAACACCGGAATCACATCGACCCAATTGGGACCGAGGATTGCAATTATTGGTCGCGCAACGAGGAATGCCTCGTAGGCGCAGCTCATCAAACTGTGCCGATTACGTCCCTGCCATTTGTACACACCGCCCGTCGTTGTTTCCGATGATGGTGCAATACAGGTGATCGGACCGGAGACCTTTGTCTTTGGGAAGTTCACCGATATTTCTTCAATAGAGGAAGCAAAAGTCGTAACAAGGTAGCTGTAGGTGAACCTGCAGAAG
>Eukaryota;Excavata;Discoba;Discicristata;Trypanosomatida;Trypanosoma;Trypanosoma cruzi
GTCGTATGCTTGTTTCAAGGACTTAGCCATGCATGCCTCAGAATCACTGCATTGCAGGAATCTGCGCATGGCTCATTACATCAGACGTATCTGCCGCAAAAGTCTTGCGGTCTCCGCAAAATTGGATAACTTGGCGAAACGCCAAGCTAATACATGAACCAACCGGATGTTCTCTGTTCCGGCGGCAGGGCAACCTGCTGCCATGGGACGTCCAGCGAATGAATGAAAGAAAAACCAATGCCTTCACCGGCAGTAACACTCAGAAGTGTTGATTCAATTCATTCCGTGCGAAAGCCGAGTTTTTTACCCGGCGTCTTTTGACGAACAACTGCCCTACCAGCCAGCGATGGCCGTGTAGTGGACTGCCATGGCGTTGACGGGAGCGGGGGATTAGGGTTCGATTCCGGAGAGGGAGCCTGAGAAATAGCTACCACTCCTACGGAGGGCAGCAGGCGCGCAAATTGCCCAATGTCAAAAAAAAGAGATGAGGCAGCGAAAAGAAGTAGAGCCGACAGTGCTTTTGCATTGTCGTTTTCAATGGGGGATATTTAAACCCATCCAAAATCGAGTAACAATTGGAGGACAAGTCTGGTGCCAGCACCCGCGGTAATCCCAGCTCCAAAAGCGTATATTAATGCTGTTGCTGTTAAAGGGTTCGTAGTTGAATTGAGGGCCTCTAAGGCGCAATGGTTTAGTCCCGTCCACTTCGGATTGGTGACCCATGCCCTTGTGGTCCGTGAACAGACATTCAGAAACAAAAAACATGGGAGTGGTACCTTTTCTGATTATCGCATGTCATGCATGCCAGAGGGCGCCCGTGATTCTTTACTGTGACTAAAAAAGTGTGACCAAAGCAGTCATTCGACTTGAATTAGAAAGCATGGGATAACAAAGGAGCAGCCTCTGGGCCACCGTTTCGGCTTTTGTTGGTTTTAAAAGACCATTGGAGATTATGGGGCAGTGTGACAAGCGGCTGGGTGGTTATTCCACACACACACTCTCCTTTTTTTGGACGTGTTGTTGTTGTGTGGCACTCGTCGCCTTTGTGGGAAATCCGTGTGGCACTGTTTGTGTGTTGTTGGCAGACTTCAGTCTTGCCTCCGCATATTTTTACATGTGTCACGCCTTCCCTCAACTCACGGCATCCAGGAATGAAGGAGGGTAGTTCGGGGGAGAACGTACTGGTGCGTCAGAGGTGAAATTCTTAGACCGCATCAAGACGAACTACAGCGAAGGCATTCTTCAAGGATACCTTCCTCAATCAAGAACCAAAGCGTGGGGATCGAAGATGATTAGAGACCATTGTAGTCCACACTGCAAACGATGACACCCATGAATTGGGGAGTTTTTGGTCGCAGGCGTGGTCGGGCTTGATTATTATTTTTCATCCCGTTCCTTGTCTCGCCAATGAATATTAAATTTACGTGCATATTCTTTTTGGTCTTCGTTTTTACGGCGAGGGCCTTTAACGGGAATATCCTCAGCACGTTATCTGACTTCTTCACGCGAAAGCTTTGAGGTTACAGTCTCAGGGGGGAGTACGTTCGCAAGAGTGAAACTTAGAGAAATTGACGGAATGGCACCACAAGACGTGGAGCGTGCGGTTTAATTTGACTCAACACGGGGAACTTTACCAGATCCGGACAGGGTGAGGATTGACAGATCGAGTGTTCTTTCTCGATCCCCTGAATGGTGGTGCATGGCCGCTTTTGGTCGGTGGAGTGATTTGTTTGGTTGATTCCGTCAACGGACGAGATCCAAGCTGCCCAGTAGGATTCAGAATTGCCCATAGGATAGCAATCCCTTCCGCGGGTTTTACCAAGGGGGGGCGGTATTCGCTTGTATCCTTCTCTGCGGGATTCCTTGTTTTGCGCAAGGTGAGATTTTGGGCAACAGCAGGTCTGTGATACTCCCCAATGTTCTGGGCGACACGCGCACTACAATGTCAGTGAGAACAAGAAAAACGACTCTTGTCGGACCTACTTGATCAAAAGAGTGGGAAAACCCCGGAATCACGTAGACCCACTTGGGACCGAGTATTGCAATTATTGGTCGCGCAACGAGGAATGTCTCGTAGGCGCAGCTCATCAAACTGTGCCGATTACGTCCCTGCCATTTGTACACACCGCCCGTCGTTGTTTCGATGATGCTGCAATACAGGTGATCGGACAGTCGAGTGCTTCACTTGACAGAAAGTTCACCGATATTTCTTCAATAGAGGAAGCAAAAG
>Eukaryota;Excavata;Discoba;Discicristata;Neobodonida;Neobodo;Bodonidae sp. Dev1
CTGCCAGTAGTCATATGCTTGTTTCAAGGACTAAGCCATGCATGCCTCAGAATCACTGCATTTGCAGGAATCTGCGCATGGCTCATTACATCAGACGTAATCTGCCGCAAATCTGTTGCGGTTTCCGCAAGACTGGATACCTTGGCGAAACGCCAAGCTAATACATGAATCTAGCTGGTGTCTTCCGTTCCATGCGGGGGAGGCTTGTCCAAGCCCGCAGTGAAGCACCTAGCGAATGAATGAAATTAAAACCAATGCCGCGGACGCGGCAGCGACACTCAGCAGTGTTGACTCAATTCATTCCGTGCGAAAGCTGAATTTTCAGCGTATTTTGACGAACAACTGCCCTATCAGCCAGTGATGGCCGTGTAGTGGACTGCCATGGCGTTGACGGGAGCGGGGGATTAGGGTTCGATTCCGGAGAGGGAGCCTGAGAAACGGCTACCACTTCTACGGAGGGCAGCAGGCGCGCAAATTGCCCAATGCCAAGAAATTTGGTGAGGCAGCGAAAAGAAATAGGCCTCCTTAACACCTTTCGGTGTTTGGGAGATTCCAATGGGGGATATTTAAACCCATCGAACATCGAGTACCAATTGGAGGACAAGTCTGGTGCCAGCACCCGCGGTAATTCCAGCTCCAAGAGCGTATATTAACGCTGTTGCTGTTAAAGGGTTCGTAGTTGAACTGAGGGCGTTCAGGTAGACGATCCTGTCCCACTCCAATCTTGGGGTCGGCGACACTCGCTCCTAGCGCTCGTGAACGAAGAAACAATTACCACGGGAACGTTTTCTCTCCAACATCACTCGCATGCAATGTATGCAGTGTGGGGGGATGCCCGTGATTTTTACTGTGACTAAAAAAGCGTGACCAAAGCAGTCATTCGACATGAATTTCAAAGCATGGGATAACAACGAAGCAACTTACGGGCTACCGTCTTGGCTTTTGTTGGTTTTAAAGGTCTGTGAGAGACTATGGGTTCGCACGACAAGCGGTTCGGGGGCTTCGGTCCCCTACGCCTCCGGGGATCACTTCTGTGTGAACCGGCTTGCGATGCTCAGGAATGAAGGAGGGTTGTTCGGGGGAGAACGTACTTGAGCGTGAGAGGTGAAATTCTTAGACCGCTCAAAGACGAACTACAGCGAAGGCATTCTCCAAGGATACCTTCCTCAATCAAGAACCAAAGTGTGGAGATCGAAGATGATTAGAGACCATTGTAGTCCACACCACAAACGGTGACCCCCATGAATTGGGGAGTATTTGGTTGGTTCCAGGTTGGGCTTGTCCCAGCGTCTGTGCCACCAAGAATGAATCCAATTTACGTGCATATTCAACCTGTCGCCTTAAAACGACATTACGGGAATATCCTCAGCACGTTCTCTGACTGTCTCACGCGAAAGCTTTGAGGTTACAGTCTCAGGGGGGAGTACGTTCGCAAGAGTGAAACTTAAAGAAATTGACGGAATGGCACCACAAGACGTGGAGCGTGCGGTTTAATTTGACTCAACACGGGGAACTTTACCAGATCCGGACAGGGTGAGGATTGACAGATTGAGTGTTCTTTCTCGATCCCCTGAATGGTGGTGCATGGCCGCTTTTGGTCGGTGGAGTGATTTGTTTGGTTGATTCCGTCAACGGACGAGATCCAAGCTGCCCAGTAGAAACCAAAATCTCTAAACAAAAGACAGCAATCCCTGGTGTCGCGGCTTGCCGTGACTTAGGGTTCTTTTGTGGGTTTCTTCTCTGCAGGATTCCCGGTTCTGCGCCGGGTGAGATTTTGGGCAACAGCAGGTCTGTGATGCTCCTCAATGTTCTGGGCCACACGCGCACTACAATGTCAGTGAGAACAAGAATCCCGACCATCTGATCGGACCCACTTGATTCAAAAGAGGGGGGAATCACCGGAATCACATCGACCCACTTGGGACCGAGTATTGCAATTATTGGTCGCGCAACGAGGAATGTCTCGTAGGCGCAGCTCATCAAACTGTGCCGATTACGTCCCTGCCATTTGTACACACCGCCCGTCGTTGTTTCCGATGATGGTGCAATACAGGTGATCGGACAGGTGGATGTTTCATCCGCCTGGAAGTTCACCGATATTTCTTCAATAGAGGAAGCAAAAGTCGTAACAAGGTAGCTGTAGGTGAACCTGCAGAAG
>Eukaryota;Excavata;Discoba;Discicristata;Trypanosomatida;Strigomonas;Strigomonas culicis
ATATGTTCACCGATATTTCTTCATTACTTGTTTCAAGGACTAAGCCATGCATGCCTCAGAATCACTGCATCACTGCAAGAATCTGCGCATGGCTTACATCAGACGTAATCTGCCGCAAGAATGTTGCGGTGTACTCCGTACGCCTAGCTAATACATGAACCAAGCGGGCGCTCTCCACTCCAGGCGCGGGGGCCACCTCGCGTCGCGGGACGCTTAGCGAATGAATGACCGTAAAACCGATGCGCTTCACGGCGCAGTAACACCCAGACGTGTTGACTCAATTCATTCCGTGTGCAAGCCGGGCTTCCGGCGTTTGTTGACGAACAACAGCCCTATCAGCTGGTTGATGGCCGTGTAGTGGACGGCCATGGCGTTGACGGGAGCGGGGAATTAGGGTTCGATTCCGGAGAGGGAGCCTGAGAAATAGCTACCACTTCTACGGAGGGCAGCAGGCGCGCAAATTGCCCAATGTCAAGAAAAACGATGAGGCAGCGAAAAGAAATAGGGTTGTCAGTCCAACTGGATTCGCATTTCAATGGGGGATATTTAAACCCATCCAATATCGAGTAGCCATTGGAGGACAAGTCTGGTGCCAGCACCCGCGGTAATTCCAGCTCCAACAGCGTATATTAATGCTGTTGCTGTTAAAGGGTTCGTAGTTGAACAGAGGGCCGTCGAGTGCGCTGTCCGGTCCCGTCCGCGTTCGGACGCGTGACCCCAGCCCTTGCGGCCCGCGAACATTCGAAACACGAAACACGGGAGCGATTCCTTCCTGACTCGCGCATGCCATGCATGCCAGGGGGCGTCCGTGATTCCGACTGTGACTAAAGAAGTGCGACCAAAGCAGTCATTCGACTTGAATTAGAAAGCATGGGATAACAAGAGACAGCCTTGGGGCTACCGTTTCGGCTTGTGTTGGCTTTAGAGGTCCTCTGGAGATTATGGGCCGGGCGCGACGCGGGCGGACCCGTCAAACGGTCCGCGCGCTTCCGCCGCCGCTTCGCGCGGCGCGCGGACTCGCCGGCCCAGGAATGAAGGAGGGTAGTCGGGGGAGAACGTACTCGAGCGTCAGAGGTGAAATTCTTAGACCGATCGAAGACGAACTACAGCGGAGGCATTCTTCAAGGATACCTTCCTACTCCATCTCGCCGGCGGGTTCTCACAATCACCAAAGTGTGGAGATCGAAGACACACTGCAAACGATGACACCCATGAATTGGGGACCTATTGGGCGCGGCGCGCGTCTTCCGTTCGCGGTTGGCCGCCCGCGCCCGCTTCATACCAAACCTACGTGCCTATTCTGTCCGGCGGGGCGTCAAACAACCGCCCCCACGGGAATGCCCTCAGCACATCTGTTCTACTTCACGCGCAAGCTTTGAGGTTACAGTCTCAGGGGGGAGTACGTTCGCAAGAGTGAAACTTAAAGAAATTGACGGAATGGCACCACAAGACGTGGAGCGTGCGGTTTAATTTGACTCAACACGGGGAACTTTACCAGATCCGGACAGGGGGAGGATTGACAGATTGAGTGTTGTTTCTCGATTCCCTGAATGGTGGTGCATGGCCGCTATTGGTCGGTGGAGTGATTTATTTGGCTGATTCCGTCAACGGACGAGATCCAAGCTGCCCAGTTGATTAGAGACCATTGTAGTCAGCGCCCCGGATTAGACACAGGACAGCCCAACGGCGAGCGTCATCCGGTCGGGCGCTTCTCTGCGGGATTCCCTGCTTTTTGCGCAGGGTGAGATTTTGGGCAACAGCAGGTCTGTGATGCTCCTCAATGTTCTGGGCGACACGCGCACTACAATGTCAGTGAGAACAAGAACCACGACGTCCGTCGGACCTGCCTGATCAAAAGGGCGGGGAATCCACGGAATCACGTAGACCCACTTGGGACCGAGGATTGCAATTATTGGTCGCGCAACGAGGAATGTCTCGTAGGCGCAGCTCATCAAACTGTGCCGATTACGTCCCTGCCATATGTACACACCGCCCGTCATTGTTTCCGATGATGGTGGAATACAGGTGATCGGACGAACGAAACGCACGTTTCGCTCGAAAGGAGGCTGCAGGAATCTGCGCATGGCCAGCAAAAGTCGC
>Eukaryota;Excavata;Discoba;Discicristata;Trypanosomatida;Leptomonas;Trypanosomatidae sp. Ch9
CATATGCTTGGTTTCAGGACTTAGCCATGCATGCCTCAGAATAACTGCATTGCAGGAATCTGCGCATGGCTCATTACATCAGACGTAATCTGCCGCAAAAACTTTGCGGTTTCCGCAATATTGGATAACTTGGCGAAACGCCAAGCTAATACATGAACCAAAGGGGCGTCTCCATTTCACAGGCGGTGGGCAACCATCGTTTGGCGGGACGCCCGGCGAATGAATGAAAGTAAAACCAATGCCTTCATCGGCAGTAACACCCAGAAGTGTTGACTCAATTCATTCCGTGCGAAAGCCGGGTCTACCGGCGTTTTTTGACGAACAACTGCCCTATCATGCTTTGATGGCCGTGTAGTGGACTGCCATGGCGTTGACGGGAGCGGGGGATTAGGGTTCGATTCCGGAGAGGGAGCCTGAGAAATAGCTACCACTTCCACGGAGGGCAGCAGGCGCGCAAATTGCCCAATGTCTAAACAAAACGATGAGGCAGCGAAAAGAAATAGAGTGGTCAGTCCAATTGGATTGGCTTATTCAATGGGGGATATTTAAACCCATCCAAAATCGAGAAACAATTGGAGGACAAGTCTGGTGCCAGCACCCGCGGTAATTCCAGCTCCAAAAGCGTATATTAATGCTGTTGCTGTTAAAGGGTTCGTAGTTGAACTGTGGGCCGTCAAGGAAGCGCCTAGTATGTCCACTTCTCTTTCAGAGATGTCTGTGACACTAGGCCTCGCGGTCCGTGAACGTACACGCGCAAGCGGTGAAACAAAAAGCACGGGAATGATTCCTTCCTGAATTCCGCATGTCATGCATGCAACAGGGGGCGTCCGTGATTTTTTACTGTGACTAAAGAAGTGTGACCAAGGCAGTCATTCGACTTGAATTAGAAAGCATGGGATAACAAAGGAGCAGCCATTAGGCTACCGTTTCGGCTTTTGTTGGTTTTAAAGGTCTATTGGAGATTATGGGGTCGTGCGACAAGTGCTCCCTTCCATACATTCCCGGCGTGGGATCTGTCGCGCGGTGCTTCGGCGCCGTTGCACACATCTCCGCGCCCGTGTGGTCGGTGGCGCCTTTGTGTGGGGTCTGGTGCTCACGGGTTCGTGCTTGGTTTTCACCTTGCGTCGTCCGCGTTCACTTCTCACACAACTTGCGACTCTAGGAATGAAGGAGGGTAGTTCGGGGGAGAACGTACTGGGGCGTCAGAGGTGGAATTCTTAGACCGCACCAAGACGAACTACAGCGAAGGCATTCTTCAAGGATACCTTCCTCAATCAAGAACCAAAGCGTGGGGATCGAAGATGATTAGAGACCATTGTAGTCCACGCTGCAAACGATGACACCCATGAATTGGGGAGTTCTGGTGGGTGCTTTTTTGCGCCTGTGTAGTACCTTACTTCACTCGTCGCACACCCACCTCACCAAATTTACGTACATATTCTATCACGTCTCGTGCATTCCACGTACGTCTCTCGGGGCGGCGTGTCGTGTCGGGACTTTCTACGGGAATATCCTCAGCACGTTATCTGTCTTCTTCACGCGAAAGCTTTGAGGTTACAGTCTCAGGGGGGAGTACGCTCGCAAGAGTGAAACTTAAAGAAATTGACGGAATGGCACCACAAGACGTGGAGCGTGCGGTTTAATTTGACTCAACACGGGGAACTTTACCAGATCCGGACAGGATGAGGATTGACAGATTGAGTGTTCTTTCTCGATTTCTTGAATGGTGGTGCATGGCCGCTTTTGGTCGGTGGAGTGATTTGTTTGGTTGATTCCGTCAACGGACGAGATCCAAGCTGCCCAGTAGAACTCAGGATTGTCCATAGGACAGCAATTTCAGCGGCGGGTTTTACCCAACGTTGAGGTTAGTATCCGGTTGAGTTCTTCTCTGCGGGATTCCTTGTTTTTGCACGAGGTGAGATTTTGGGCAACAGCAGGTCTGTGATGCTCCTCAATGTTCTGGGCGACACGCGCACTACAATGTCAGTGAGAACAAGAAAAATGACTTTTGTCAGACCTGCTTGATCAAAAGAGCGGGGAACCCCAGGAATCACGTAGACCCAGTTGGGACCGAGGATTGCAATTATTGGTCGCGCAACCAGGAATGTCTCGTAGGCGCAGCTCATCAAACTGCGCCGATTACGTCCCTGCCATTTGTACACACCGCCCGTCGTTGTTTCCGATGATGGTGGAATACAGGTGATCGGAACAGGCGGATATTTACATCTGCCCGAAAGTTCACCGATATTTCTTCAATAGAGGAAGCAAAAGTC
>Eukaryota;Excavata;Discoba;Discicristata;Parabodonida;Parabodo;Parabodo caudatus
TCATATGCTTGTTTCAAGGACTAAGCCATGCATGCCTCAGAATAACTGCATTGCAGGAATCTGCGCATGGCTCATTACATCAGACGTAATCTGCCGCAATAGTTTTGCGGTCTCCGCATTATTGGATAACTTGGCGAAACGTCAAGCTAATACATGAACTAATGCAAACCTCTTCGGAGTTTTGCTGCGAATGAATGAAATTAAAACCAATGCCGCGGACGCGGCAGCAACACAGCAGTGTTGACTCAATTCATTCCGTGCGAAAGCTGGTTTACCAGCGTCTTTTGACGAACAACTGCCCTATCAGCTTGTGTTGGCAGTGTAGTGGACTGCCAAGGCTTTGACGGGAGCGGGGGATTAGGGTTCGATTCCGGAGAGGGAGCCTGAGAAATAGCTACCACTTCTACGGAGGGCAGCAGGCGCGCAAATTGCCCAATGTCAAAAAAAACGATGAGGCAGCGAAAAGAAATAGGGCCTGCAGACGGTTTACCGTATGTGGGATACAATGGGGGATATTTAATGCCATCCAATATCGAGTATCAATTGGAGGACAAGTCTGGTGCCAGCACCCGCGGTAATTCCAGCTCCAAAAGCGTATATTAACGCTGCTGCTGTTAAAGGGTTCGTAGTTGAATTGTGGTTTGCGAATCCGCCCGTCCTGTCCTCTTCGAGGGCACCGGCGCTCGCCTACCGTGAACATTCGAAACACAAAACACGGGAGTGGTTCCATTCCATCTACGCATGTCATGCATGCGGAATGGCGCCCGTGATTTTTACTGTGACTAAAAAAGCGCGACCAAAGCAGTCGTTCGACCTGAATTTTCAAGCATGGGATAACAAAGCTAACCTTCGGATATTTCCGTTTTCGGCTTTTGTTGGTTTTAACAGTCCGTAGGACATTATAGACGAGTGCGACAGCCTCTTCGGGGGTTCCGGCTTGCCGGTTCATTTCGTCTCAGAATGAAAGAGGGTTGTCGGGGGAGAACGTACTGAAGCGTGAGAGGTGAAATTCTTAGACCGCTTTAAGACGAACTACAGCGAAGGCATTCTCCAAGGATACCTTCCTCAATCAAGAACCAAAGTGTGGAGATCGAAGATGATTAGAGACCATTGTAGTCCACACCACAAACGGTGACACCCATGAATTGGGGATTTTTTGGTCGTTCGCGGTTAGGCTTGCCTAACTACGATCACCAATATTTCAATTTACGTGCACGTTCAACACCCCTCACGGGATTACGGGAACATCCTCAGCACGTTTTTTATTCCTTCACGCGAAAGCTTTGAGGTTATAGTCTCAGGGGGGAGTACGTTCGCAAGAGTGAAACTTAAAGAAATTGACGGAATGGCACCACAAGACGTGGAGCGTGCGGTTTAATTTGACTCAACACGGGGAACTTTACCAGATCCGGAGAGGGTGAGGATTGACAGATTGAGTGTTCTTTCTCGATCCCTTCAATGGTGGTGCATGGCCGCTTTTGGTCGGTGGAGTGATTTGTTTGGTTGATTCCGTCAACGGACGAGATCCAAGCTGCCCAGTAGAAACCAGGATTGTCCAAAAGACAGCAATCTTCTGTCCTGCTTCGGCAGTCAGGAGTTCCATCCAGTTGGCTTCTTCTCTGCAGGATTCCTTGTTTTGCACAAGGTGAGATTTTGGGCAACAGCAGGTCTGTGATGCTCCTCAATGTTCTGGGCGACACGCGCACTACAATGTCAGTGAGAACAAGATTCCCGTAACAAGGAGTCCTGCTTGATTCAAAAGAGCGGGGAACCACCGGAATCACATAGACCCGATTGGGACCGAGGATTGCAATTATTGGTCGCGCAACGAGGAATGTCTCGTAGGCGCAGCTCATCAAACTGTGCCGATTACGTCCCTGCCCATTTGTACACACCGCCCGTCGTTGTTTCCGATGGATGGCGAAATACAGGTTGTTGGACTGGCTTCGCGCCGGGAAGATAACCGATATTTAATCATTAGAGGAAGCAAAAGTCGTAACAAGGTAGCTGTAGGTGAACCTGC
>Eukaryota;Excavata;Discoba;Discicristata;Trypanosomatida;Trypanosoma;Trypanosoma sp. Wallaby 10
TGTCGTTTTCAATGGGGGATATTTAAACCCATCCAAAATCGAGTAACAATTGGAGGACAAGTCTGGTGCCAGCACCCGCGGTAATTCCAGCTCCAAAAGCGTATATTAATGCTGTTGCTGTTAAAGGGTTCGTAGTTGAATTGTGGGCCTTTGAGGCGCTATGGTTTGTCCCGTCCACCTCGGATTTGGTGACCCATACCCTTGAGGTCCGTGAACACTCAGAAACAAAAAACACGGGAGCGGTTCCTTCCTGAACTTCGCATGTCATGCATGCCAGGGGGCGTCCGTGATTTTTACTGTGACTAAAAAAGTGTGACCAAAGCAGTCATTCGACTTGAATTAGAAAGCATGGGATAACAAAGGAGCAGCCTATGGGCCACCGTTTCGGCTTTTGTTGGTTTTAACAGTCCATTGGAGATTATGGCGTCGTGCGACAAGCGTCTGGATGTTCCTCGGAACTTCCGTCGCCTTTGCGGGAAATATATGGGTCTGCCGGTGTAGTTCGCTACCCGGTTACCCATCTTCCCGTGACTCATGACATCCAGGAATGAAGGAGGGTAGTTCGGGGGAGAACGTACTGGCGCGTCAGAGGTGAAATTCTTGGACCGCGCCAAGACGAACTACAGCGAAGGCATTCTTCAAGGATACCTTCCTCAATCAAGAACCAAAGTGTGGGGATCGAAGATGATTAGAGACCATTGTAGTCCACACTGCAAACGATGACACCCATGAATTGGGGAATTTTTGGTCGTAGGCCGAGGTCGGGTTCATCTCGCTCCTCGCCTCGCCAATGGATATCAATTTACGTGCATATTCTTTTCGGTCCTCGCAAGGGGGCCTTTAACGGGAATATCCTCAGCACGTTATCTGACTTCTTCACGCGAAAGCTTTGAGGTTACAGTCTCAGGGGGGAGTACGTTCGCAAGAGTGAAACTTAAAGAAATTGACGGAATGGCACCACAAGACGTGGAGCGTGCGGTTTAATTTGACTCAACACGGGGAACTTTACCAGATCCGGACAGGGTGAGGATTGACAGATTGAGTGTTCTTTCTCGATCCCCTGAATGGTGGTGCATGGCCGCTTTTGGTCGGTGGAGTGATTTGTTTGGTTGATTCCGTCAACGGACGAGATCCAAGCTGCCCAGTAGGATTCAGAATTGCCCATAGGATAGCAATCCCCTCCGCGGGTTTTTCCCAAGGAGGGGCGATATTCGTTTGTATCCTTCTCTGCGGGATTCCTTGTTTTGCACAAGGTGAGATTTTGGGCAACAGCAGGTCTGTGAT
>Eukaryota;Excavata;Discoba;Discicristata;Trypanosomatida;Trypanosoma;Trypanosoma sp. LZ-2011
TAGTCATATGCTTGTTTCAAGGACTTAGCCATGCATGCCTCAGAATCACTGCATTGCAGGAATCTGCGCATGGCTCATTACATCAGACGTAATCTGCCGCAAAAATTTTGCGGTTTCCGCAACATTGGATAACTTGGCGAAACGCCAAGCTAATACATGAACCAAAGGGACGATCTCTGTTCTGGCGGTGGGGCAACTCACCGCCATGGGACGTCCAGCGAATGAATGAAAGTAAAATCAATGCCTTAACCGGCAGTAACACCCAGAAGTGTTGACTCAATTCATTCCGTGCGAAAGCCGGGTTTTACCCGGCGTCTTTTGACGAACAACTGCCCTATCAGCCAGTGATGGCCGTGTAGTGGACTGCCATGGCGTTGACGGGAGCGGGGGATTAGGGTTCGATTCCGGAGAGGGAGCCTGAGAAATAGCTACCACTTCTACGGAGGGCAGCAGGCGCGCAAATTGCCCAATGTCAAAAAAAAACGATGAGGCAGCGAAAAGAAATAGAGCCGACGGTGCCTAGTGCATTGTCGTATTCAATGGGGGATATTTAAACCCATCCAAAATCGAGTAACAATTGGAGGACAAGTCTGGTGCCAGCACCCGCGGTAATTCCGGCTCCAAAAGCGTATATTAATGCTGTTGCTGTTAAAGGGTTCGTAGTTGAATTGAGGGCCTTTGAGGCGCAATGGTTTGTCCCGTCCACTTCGGATTGGTGACCCATGCCCTTGAGGTCCGTGAACACTCAGAAACAAGAAACACGGGAGTGGTACCTTTCCTGATTTACGCATGTCATGCATGCCAGGGGGCGCCCGTGATTTTTACTGTGACTAAAAAAGTGTGACCAAAGCAGTCATTCGACTTGAATTAGAAAGCATGGGATAACAAAGGAGCAGCCTATGGGCCACCGTTTCGGCTTTTGTTGGTTTTAAAAGTCCATTGGAGATTATGGGGCTGTGCGACAAGCGGCTTGGTGTATTCCCCTTTACTGGGGGCACCAGTCGCCTTTGTGAGAAATCCGTGGCGTTATTGTATAAACTTCGGTTTATCAATTTCGTCGCCTTCTCGCAACTCGCGGCATCCAGGAATGAAGGAGGGTAGTTCGGGGGAGAACGTACTGGTGCGTCAGAGGTGAAATTCTTAGACCGCACCAAGACGAACTACAGCGAAGGCATTCTTGCAAGGATACCTTCCTCAATCAAGAACCAAATGTGTGGGGATCGAAGATGATTAGAGACCATTGTAGTCCACACTGCCAAACGATGACACCCATGAATTGGGGAGTTTTTGGTCGTAGGCAAGGACGGGTTCATCTCGCTCCTTGTCTCGCCAATGTATATCAATTTACGTGCATATTCTTTTCGGTTCTCGCAAGGGAACCTTTAACGGGAATATCCTCAGCACGTTATCTGACTTCTTCACGCGAAAGCTTTGAGGTTACAGTCTCAGGGGGGAGTACGTTCGCAAGAGTGAAACTTAAAGAAATTGACGGAATGGCACCACAAGACGTGGAGCGTGCGGTTTAATTTGACTCAACACGGGGAACTTTACCAGATCCGGACAGGGTGAGGATTGACAGATTGAGTGTTCTTTCTCGATCCCCTGAATGGTGGTGCATGGCCGCTTTTGGTCGGTGGAGTGATTTGTTTGGTTGATTCCGTCAACGGACGAGATCCAAGCTGCCCAGTAGGATTCAGAATTGCCCATAGGATAGCAATCCCTTCCGCGGGTTTTACCCAAGGTGGGGCGGTATTCGTTTGTATCCTTCTCTGCGGGATTCCTTGTTTTGCACAAGGTGAGATTTTGGGCAACAGCAGGTCTGTGATGCTCCTCAATGTTCTGGGCGACACGCGCACTACAATGTCAGTGAGAACAAGAAAAACGACTTTTGTCGGACCTACTTGATCAAAAGAGTGGGAAAACCCCGGAATCACATAGACCCACTTGGGACCGAGTATTGCAATTATTGGTCGCGCAACGAGGAATGTCTCGTAGGCGCAGCTCATCAAACTGTGCCGATTACGTCCCTGCCATTTGTACACACCGCCCGTCGTTGTTTCCGATGATGGTGCAATACAGGTGATCGGACAGTCGGGTTTTTAACCCGGCCGAAAGTTCACCGATATTTCTTCAATAGAGGAAGCAAAAGTCGTAACAAGGTAGCT
>Eukaryota;Excavata;Discoba;Discicristata;Neobodonida;Neobodo;Azumiobodo hoyamushi
CTGCCAGTAGTCATATATGCTTGTTTCAAGGACTAAGCCATGCATGCCTCAGAATAACTGCACTGCAGGAATCTGCGCATGGCTCATTACATCAGACGCAATCTGCCGCAAATATTTTGCGGTTTACCGCATCATTGGATAACTTGTTGCGAAACGCCAAGCTAATACATGAGTCCAAGGGGTGCTTCCGATCCGTGGCCTTCACCGGTCGCAGCGAAGCGCCCTGCGAATGAATGAAATTAAGACCAATGCCCTTCACGGGGCAGCAACACTAGCAGTGTTGAATCAATTCATTCCGTGCGAAAGCCGATTTATCGGCGTCTTTTGATGAACAACTGCCCTATCAGCCAATGATGGCCGTGTAGTGGACTGCCATGGCGTTGACGGGAGCGGGGGATTAGGGTTCGATTCCGGAGAGGGAGCCTGAGAAACGGCTACCACTTCTACGGAGAGCAGCAGGCGCGCAAATTGCCCAATGCCAAAAAATGATGAGGCAGCGAAAAGAAATAGGTCTTCTAAACGCTTCACGGCGTTTGGAAGTTGCAATGGGGGATATTTAAAGCCATCCAACATCGAGTATCAATTGGAGGACAAGTCTGGTGCCAGCACCCGCGGTAATTCCAGCTCCAAGAGCGTATATTAACGCTGTTGCTGTTAAAGGGTTCGTAGTTGAACTGAGGGGTCTCAAGCAGTCGGTTCCGTCCCATCCTTCCGGATCGGTGACCTCCGCTCTTTTTTCCCCGTGAACTTTGCTACAAACATCTCGGGAGCGTTTCCCTCCACTTCTCGCGTGCAACGTACGCAGGAGGGCGCCCGTGTGTCTTACTGTGACTAAAAAAGCGCGACCAAAGCAGTCGTTCGACCTGAATTTGAAAGCATGGGATAACAAAGCATCGGCCTATAGGCTACCGTTTCGGCTTTTGTTGGTCTTAAAAACCTGTGGGAGATTATGGATAGGCATGACAAGCGGTTCGGGGTTCGTCCCCACGCCTCTGTGGTTTGCTCCTTCGTGTGCTTTCCTCAGCTTGCTTCATCCAGGAATGAAGGAGGGTTGTTCGGGGGAGAACGTACTTGAGCGTGAGAGGTGAAATTCTTAGACCGCTCAAAGACGAACTACAGCGAAGGCATTCTCCAAGGATACCTTCCTCAATCAAGAACCAAAGTGTGGAGATCGAAGATGATTAGAGACCATTGTAGTCCACACCACAAACGGTGACCCCCACGAATTGGGGAGTATTGGATGGCGGTGGGCCGGGCTTGCTCGGTTCTACCCCTCCAAAAAGAATACAACTTACGTGCATTTTCCAACCCACGCCTTGTGCGTGGCCAACGGGAATATCCTCAGCACGTTCTCTTGTTTTCACGCGAAAGCTCGAGGTTACAGTCTCAGGGGGGGAGTACGTTCGCAAGAGTGAAACTTAAAGAAATTGACGGAATGGCACCACAAGACGTGGAGCGTGCGGTTTAATTTGACTCAACACGGGGAACTTTACCAGATCCGGACAGGGTAAGGATTGACAGATTGAGTGTTCTTTCTCGATCCCTTGAATGGTGGTGCATGGCCGCTTTTGGTCGGTGGAGTGATTTGTTTGGTTGATTCCGTCAACGGACGAGATCCAAGCCGCCCAGTAGGAACCAAAATCAACTTTAAGGATAGCAATCCTCTTGCTCGGCTTCGGCTGACTGAGGCAACCTTTTGTTGGTTCCTTCTCTGCGGGATTCCTCGGTTCTGAACGAGGTGAGATTTTGGGCAACAGCAGGTCTGTGATGCTCCTCAATGTTCTGGGCGACACGCGCACTACAATGTCAGTGAGAACAAGAAACCCGACTTCTTTGTCGGACCCACTTGATTCAATAGAGGGGGGAATCACCGGAATCACATAGACTCACTTGGGACCGAGAATTGCAATTATTGGTCGCGCAACGTGGAATGTCTCGTAGGCGCAGCTCATCAAACTGCGCCGATTACGTCCCTGCCATTTGTACACACCGCCCGTCGTTGTTTCCGATGATGGTGCAATACAGGTGATCGGACAGGCGAATCTCTGATTTGCTTGGAAGTTCACCGATATTTCTTCAATAGAGGAAGCAAAAGTCGTAACAAGGTAGCTGTAGGTGAACCTGCAGAGG
>Eukaryota;Excavata;Discoba;Discicristata;Trypanosomatida;Trypanosoma;Trypanosoma sp. R1
CGAACAACTGCCCTATCAGCCAGTGATGGCCGTGTAGTGGACTGCCATGGCGTTGACGGGAGCGGGGGATTAGGGTTCGATTCCGGAGAGGGAGCCTGAGAAATAGCTACCACTTCTACGGAGGGCAGCAGGCGCGCAAATTGCCCAATGTCAAAAAAGAACGATGAGGCAGCGAAAAGAAATAGAGCCGACAGTGCCTTTGGCATTGTCGTTTTCAATGGGGGATATTTAAACCCATCCAAAATCGAGTAACAATTGGAGGACAAGTCTGGTGCCAGCACCCGCGGTAATTCCAGCTCCAAAAGCGTATATTAATGCTGTTGCTGTTAAAGGGTTCGTAGTTGAATTGTGGGCCTTTGAGGCGCAATGGTTTAGTCCCGTCCACCTCGGATTGGTGACCCATGCCCTTGAGGTCCGTGAACACTCAGAAACAAGAAACACGGGAGTGGTTCCTTTCCTGATTTTCGCATGTCATGCATGCCAGGGGGCGCCCGTGATTTTTTACTGTGACTAAAAAAGTGTGACCAAAGCAGTCATTTCGACTTGAATTAGAAAGCATGGGATAACAAAGGAGCAGCCTATAGGCCACCGTTTCGGCTTTTGTTGGTTTTAACAGTCTATTGGAGATTATGGGGCTGTGCGACAAGCGCTCGAGTGCTCTCCTTTTCGGTGACGCTCGGCGCCTTTGTGGGAAATCCACGGTTGCCTCGGCAGGCTTCGGCCTCGCGGAGAGCATTTCCGTCTTCCCTCAACTCGCGGCATCCAGGAATGAAGGAGGGTAGTTCGGGGGGGAACGTACTGGTGCGTCAGAGGTGAAATTCTTAGACCGCACCAAGACGAACTACAGCGAAGGCATTCTTCAAGGATACCTTCCTCAATCAAGAACCAAAGTGTGGGGATCGAAGATGATTAGAGACCATTGTAGTCCACACTGCAAACGATGACACCCATGAATTGGGGAGTTTTTGGTCGTAGGCGGGGTCGGGTTCATCTCGCTCCTCGTCTCGCCAATGTGTATCAATTTACGTGCATATTCTTTTTGGGCCCCGCGAGGGGTCCGTTTACGGGAATATCCTCAGCACGTTATCTGACTTCTTCACGCGAAAGCTTTGAGGTTACAGTCTCAGGGGGGAGTACGTTCGCAAGAGTGAAACTTAAAGAAATTGACGGAATGGCACCACAAGACGTGGAGCGTGCGGTTTAATTTGACTCAACACGGGGAACTTTACCAGATCCGGACAGGGTGAGGATTGACAGATTGAGTGTTCTTTCTCGATCCCCTGAATGGTGGTGCATGGCCGCTTTTGGTCGGTGGAGTGATTTGTTTGGTTGATTCCGTCAACGGACGAGATCCAAGCTGCCCAGTAGGATTCAGAATTGCCCATAGGATAGCAATCCCTTCTGCGGGTTTTACCCAATGGGGGGCGGTATTCGTTTGTATCCTTCTCTGCGGGATTCCTTGTTTTGCGCAAGGTGAGATTTTGGGCAACAGCAGGTCTGTGATCG
>Eukaryota;Excavata;Discoba;Discicristata;Neobodonida;Neobodo;Neobodo designis
GTTTCAAGGATTAAGCCATGCATGCCTAAGAATAACTGCACTGCAGGAGTCTGCGCATGGCTCATTACATCAGACGCAATCTGCCGCAAAAATGTTGCGSTCTCCGCAARAATGGATAACTTGGCGAAAACGCCAAGCTAATACATGAATCAATGGGCTTCCCTCCACTCATGCGGCTTCGGTCGTAGCGAGGTGCCTTGCGAATGAATGAAATTAAAACCAACGCCCTTCACGGGGCAGCAACACCCAGCAGTGTTGAATCAATTCATTCCGTGCGAAAGCCGGTTTACCGGCGTCTTCTGATGRACAACTGCCCMATCAGCCAGTGATGGCCGTATGCCGTGCTGCCATGATGTTGAGCAAAGCGGGGGATAGGGTTCGATCCCGGAGAGGGGGCCTGAGAAACGGCTACCACTTCTACGGAGGGCAGCAGGCGCGTAAATTGCCCAATGACAAAAAATGTTGAGGCAGCGAAAAGAAATAGGTGTCTTAGACGTCTCTACGGCGTCTGAGATTTTCAATGGGGGATATTTAAAGCCATCCAMCATCGAGTAACAATTGGAGGACAAGTCTGGTGCCAGCACCCGCGGTAATTCCAGCTCCAAGAGCGTATATTAACGCTGTTGCTGTTWAAGGGTTCGWAGTTGAATTGAGGGCTGTCCAGGAGCAAGGTGCGTCCCACCCACCGGGTCCGGACCCCTTCTCTGGCTGTCCGTGAACGTCAGAAACAACAATCGCGGGATCGTTTCCCTCTGAACTCGCGTGCAATGTACGCAAGAGGGCGCCCGTGTGTCTTACTGTGACTAAAAAAGCGCGACTAAAGCAGTCGTACGACATGAATTTGAAAGCATGGGATAACGAAGCCTACCAGCGGATTACCGTTTCGGCTTTTGTTGGTTTTAAAGATCCGAGGGAGATTATGGCTCCTGCATTGACAAGCGGTTCGGGGTTTTGTCCCCACGCCTCCGCCTCACGGCGGCTTGCAGGGCCCTGAATGAAGGAGGGTTGTTCGGGGGAGAACGTACTTGAGCGTGAGAGGTGAAATTCTTAGACCGCTCAAAGACGAACTACAGCGAAGGCATTCTCCAAGGATACCTTCCTCAATCAAGAACCAAAGTGTGGAGATCGAAGATGATTAGAGACCATTGTAGTCCACACCACAAACGATGACCCCCACGAATTGGGGAGTTTTTGGTTTGGCTTCCTTCAGCCTTCCGGCTGTTGGGGCCTTCCAATTAAGAATACAATTTACGTGCATATTCCGTTGGCTTCGGCCAATAACGGGAATATCCTCAGCACGTTCTTTTTCTTCACGCGAAAGCTCGAGGTTACAGTCTCAGGGGGGAGTACGTTCGCAAGAGTGAAACGTAAAGAAATTGACGGAATGGCACCACAAGACGTGGAGCGTGCGGTTTAATTTGACTCAACACGGGGAACTTTACCAGATCCGGACAGGGTGAGGATTGACAGATTGAGTGTTCTTTCTCGATCCCCTGAATGGTGGTGCATGGCCGCTTTTGGTCGGTGGAGTGATTTGTTTGGTTGATTCCAGCAACGGACGAGATCCAAGCCGCCTAGTAGAAACCAAAATCTTCCAAAGACAGCAATCTCTTGCTTGGCTTCGGCCGACGGGAGTTACATTTGGTYGGTTTCTTCTTTGCGGGATTCCTCGCTTTGCGCGAGGTGAGATTTTGGGCAACAGCAGGTCTGTGATGCTCCTCAATGTTCTGGGCGACACGCGCACTACAATGTCAGTGAGAACAAGATTACCGACCTTTTGATCGGACCCACTTGATTCAAAAGAGGGGGGAAACACCGGAATCACATCGACCCGCTTGGGACCGACGATTGCAATTATTGGTCGCGCAACGAGGAATGTCTCGTAGGCGCAGCTCATCAAACTGTGCCGATTACGTCCCTGCCATTTGTACACACCGCCCGTCGTTGGTTCCGATGATGGTGCAATACAGGTGATCGGACAGACGAACCTCTGGCTTGTTTGGAAGGTTCACCGATATTTCTTCAATAAAGG
>Eukaryota;Excavata;Discoba;Discicristata;Trypanosomatida;Herpetomonas;uncultured trypanosome
AAAAATTTTGCGGTTTCCGCAACAATGGATAACTTGGCGAAACGCCAAGCTAATACATGAACCAACTAGGTGTTCTCCATCCACGGGCGTGTGGGCAACTATGCGTCCGGTGAGACACCTTGCGAATGAATGACAGTAAAATCAATGCCTTCACTGGCAGTAACACTCAGCAGTGTTGACTCAATTCATTCCGTGCGAAAGCCGGTTTACCGGCGTCTTTTGACGAACAACTGCCCTATCAGCTGGTGATGGCCGTGTAGTGGACTGCCATGGCGTTGACGGGAGCGGGGGATTAGGGTTCGATTCCGGAGAGGGAGCCTGAGAAATAGCTACCACTTCTACGGAGGGCAGCAGGCGCGCAAATTGCCCAATGTCAAAAAAAACGATGAGGCAGCGAAAAGAAATAGAGTTGTCAGTCCTATTGGATTGTCATTTCAATGGGGGATATTTAAACCCATCCAATATCGAGTAACAATTGGAGGACAAGTCTGGTGCCAGCACCCGCGGTAATTCCAGCTCCAAAAGCGTATATTAATGCTGTTGCTGTTAAAGGGTTCGTAGTTGAATTGAGGGCTGTGAAGGGGTATTTTTTCTGGTCAGTCCTATCCAAGTCGGATACGGACCCAGACCCTTGCGGCTCGTGAACGAAGAATTTATTTTCGGATACAAGAAACACGGGAGTGGTTCCTTCCTGATTCTCGCATGTCATGCATGCCAGGGGGCGTCCGTGATTTTTTACTGTGACTAAAGAAGTGTGACCAAAGCAGTCGTTCGACTTGAATTAGCAAGCATGGGATAACAAAGGAGCAGCCTTTAGGCTACCGTTTCGGCTTTTGTTGGTTTTAGAGGTCTATTGGAGATTATGAAGTCGTGTGACCAGCGTTCCGTGTGGGCCTTCACCGGTCTTGCACTGGCGCTTTTGGTGGGGATTTACTCTACGCAGGCAGAGAGCTTCGGTTCAATGTCTACGTAGACGCCTCATCAATTTGCGGCTTTCAGGAATGAAGGAGGGTAGTTCGGGGGAGAACGTACTGGGGCGTGAGAGGTGAAATTCTTAGACCGCACCAAGACGAACTACAGCGAAGGCATTCTTCAAGGATACCTTCCTCAATCAAGAACCAAAGTGCGGAGATCGAAGATGATTAGAGACCATTGTAGTCCGCACTGCAAACGATGACACCCATGAATTGGGGACATTTGGTTGTGCTTCCGGAGAGTTCCTCGCGAATTTCTTCGGGCCACCGTTTTACTAATTTACGTGCATTTTCTTTTATGGCCCCATCCTTCAGCGGGGTGGGTCGCCACTTACGGGAATATCCTCAGCACGTTCTCTGTTTTTTTCACGCGAAAGCTTTGAGGTTACAGTCTCAGGGGGGAGTACGTTCGCAAGAGTGAAACTTAAAGAAATTGACGGAATGGCACCACAAGACGTGGAGCGTGCGGTTTAATTTGACTCAACACGGGGAACTTTACCAGATCCGGACAGGATGAGGATTGACAGATTGAGTGTTCTTTCTCGATTCCCTGAATGGTGGTGCATGGCCGCTTTTGGTCGGTGGAGTGATTTGTTTGGTTGATTCCGTCAACGGACGAGATCCAAGCTGCCCAGTAGAATTCAGAATTGCCCATAGGATAGCAATCTTATTGTTGGGTTCTTCCCAACGGTAAGCAGCATTCGGTCGAATTCTTCTCTGCGGGATTCCTTGTTTTTTGCACAAGGTGAGATTTTGGGCAACAGCAGGTCTGTGATGCTCCTCAACGTTCTGGGCGACACGCGCACTACAATGTCAGTGAGAACAAGAAAAACGACTTTTGTCGGACCTACTCGATCAAGAAAGTGGGGAAACCACGGAATCACATAGACCCGTCTTGGGACCGAGGATTGCAATTATTGGTCGCGCAACAAGGAATGTCTCGTAGGCGCAGCTCATCAAACTGTGCCGATTACGTCCCTGCCATTTGTACACACCGCCCGTCGTTGTTT
>Eukaryota;Excavata;Discoba;Discicristata;Trypanosomatida;Trypanosoma;Trypanosoma simiae
TGATTCTGCCAGTAGTCATATGCTTGTTTCAAGGACTTAGCCATGCATGCCTCAGAATCACTGCATTGCAGGAATCTGCGCATGGCTCATTACATCAGACGTAATCTGCCGCCAAAATGTTGCGGTCTCCGCATTATTGGATAACTTGGCGAAACGCCAAGCTAATACATGAACCAAATGGACGTTCCCTGCTCCGGCGGCGGGGCGACTCGCCGCTACGGGACGTCCGGCGAATGAATGGCATTAAAACCAACGCCCTCGCGGGCAGTAACACTCAGACGTGTTGACTCAATTCATTCCGTGCGAAAGCCGGGTCAGCCGGCGTGTGTTGACGAACAACTGCCCTATCAGCTAGTGATGGCCGTGTAGTGGACTGCCATGGCGTTGACGGGAGCGGGGGATTAGGGTTCGATTCCGGAGAGGGAGCCTGAGAAATAGCTACCACTTCTACGGAGGGCAGCAGGCGCGCAAATTGCCCAATGTCGAGAAAAACGATGAGGCAGCGAAAAGAAATAGAGCCGACCTTGCCATTGGCATGGTCGTTTTCAATGGGGGATATTTAAACCCATCCAATATCGAGTAACAATTGGAGGACAAGTCTGGTGCCAGCACCCGCGGTAATTCCAGCTCCAAAAGCGTATATTAATGCTGTTGCTGTTAAAGGGTTCGTAGTTGAACTGTGGGCGCGAGTAGGCGCGTGTCTGTCGCTGCCCTCGATTGGGCTGTGGCGCACGCCCTCTGCGTCCGTGAACACACCGATACAAGAAGCACGGGAATGGTCCCCCAGAACGCATGTCACGCATGCGGGGGCGTCCGTGATCTTTACTGTGACTAAAAAAGAGCGACCAAAGCAGTCCACGACTTGAATTACAAAGCATGGGATAACAAAGCATCAGCCCCAGGGCCACCGTTTCGGCTTTTGTTGGTTTTAGAAGCCCAGGGGAGATTATGGCGCCGCGTGCCGCGCACACTTCCGTGTGCGTTTCGGCGTTCGCGTCGACGCGCTGCGCCGGGAATGAATGAGGGTAGTCGGGGGAGAACGTACTGGTGCGTCAGAGGTGAAATTCTTAGACCGCACCAAGACGAACTACAGCGAAGGCATTCTTCAAGGATACCTTCCTCAATCAAGAACCAAAGTGTGGGTATCGAAGATGATTAGAGACCATTGTAGTCCACACTGCAAACCATGACACCCATGAATTGGGGACCATTTGGCCCGTGGGGTGCTGCGCTTGCGTAGCCCTCCCACGGCCAATTCCACAAACTTACGTGCCTATTCTGCCGTGGGTCGCCTCGCGCGGCCCGCATACGGGAATATCCTCAGCACGTTGTTTACTCATTCACGCGAAAGCTTTGAGGTTACAGTCTCAGGGGGGAGTACGTTCGCAAGAGTGAAACTTAAAGAAATTGACGGAATGGCACCACAAGACGTGGAGCGTGCGGTTTAATTTGACTCAACACGGGGAACTTTACCAGATCCGGACAGGGTGAGGATTGACAGATGGAGTGTTCTTTCTCGATCCCCTGAATGGTGGTGCATGGCCGCTTTTGGTCGGTGGAGTGATTTGTTTGGTTGATTCCGTCAACGGACGAGATCCAAGCTGCCCAGTAGGGCCCGTGATTGTCCACAGGACAGCATTCCGTCGGTGGCGTTCGCGCGCCGTCGGCGGAGCCTTATCACAAGAAGGGCCCTTCTCTGCGGGATTCCTTGCCACGCGCAAGGTGAGATTTTGGGCAACAGCAGGTCTGTGATGCTCCTCAATGTTCTGGGCGACACGCGCACTACAATGTCAGTGAGAACAAGACACGCGGCATCTGCCGCTCCCGCTTGATCAAAAGAGCGGGGAAACAACGGAATCACGTAGACCCACTTGGGACCGAGTATTGCAATTATTGGTCGCGCAACGAGGAATGTCTCGTAGGCGCAGCTCATCAAACTGTGCCGATTACGTCCCTGCCATTTGTACACACCGCCCGTCGTTGTTTCCGATGATGGTGCAATACAGGTGATCGGACCGTCGCGTGCTTCACGCGACCGAAAGTTCACCGATATTGCTTCAATAGAGGAAGCAAAAGTCGTAACAAGGTAGCTGTAG
>Eukaryota;Excavata;Discoba;Discicristata;Trypanosomatida;Trypanosoma;Trypanosoma neveulemairei
GTTGATCCCTGCCAGTAGTCATATGCTTGTTTCAAGGAATTAGCCATGCATGCCTCAGAATCAATGCATTGCAGGAATTTGCGCATGGCTCATTACATCAGACGTAATTTGCCGCAACATTTTGCGGTTTCCGCAACATTGGATAACTTGGCGAAACGCCAAGCTAATACATGAACTGAAGGGACGTGCTCTGTACCGGGCGGTGGGGCAACTCACTGCTTATGGGTCGTCCAGCGAATGAATGAAAGTAAAACCAATGCCTTTATTGGCAGTAACACCCAGAAGTGTTGACTCAATTCATTCCGTGCGAAAGCCGGTTTACCGGCGTCTTTTGACGAACAACTGCCCTATCAGCCAGCGATGGCCGTGTAGTGGACTGCCATGGCGTTGACGGGAGCGGGGTTAGGGTTCGATTCCGGAGAGGGAGCCTGAGAAATAGCTACCACTTCTACGGAGGGCAGCAGGCGCGCAAATTGCCCAATGTCAAAAAAAACGATCGAGGCAGCCGAAAAGAAATAGAGTCGGCAGTCCCTTAGTGGATTGTCGTTTTCAATGGGGGATATTTAAACCCATCCAATATCGAGTAACAATTGGAGGACAAGTCTGGTGCCAGCACCCGCGGTAATTCCAGCTCCAAAAGCGTATATTAATGCTGTTGCTGTTAAGGTTCGTAGTTCGAATTGAGGGCCTCCGAGGCGCACTGGTACGTCCCATCCACTTCGGATTGGTGACCCAGTCCCTTGCGGTCCGTGAACATACATTATCAGAAACAAGAAACACGGGAGCGGTTCCTTCCTGATTTTCGCATGTAATGCATGCCAGGGGGCGTCCGTGATTTTTACTGTGACTAAAAAAGTGTGACCAAAGCAGTCATCCGACTTGAATTACAAAGCATGGGATAACAAACGAGCACCCTATGGGCCACCGTTTCGGCTTTTGTTGGTTTTAAACGTCCATTGGAAATTATGGGGCTGTGCCACAATCGGCTGGGCGCCTGTGCTGCCTCTTTGTAGGCCATCGTCCGTCTCCTTTGCGGGAAATCAGCGTACTTGTACCTATGGCCTCGACTGACTTCGGAATGCCGTGCTCCAGGCCTTTTCGCCGTTCTCGTAACTCTCGGCATCCAGTAATGAAGGAGGTAGTTCGGNNNNNNNNNNCAGAGGTGAAATTCTNNNNNNNNNNNCATTCTTCAAGGATACCTTCCTCAATCAAGAACCAAAGTGTGGGGATCGAAGATGATTAGAGACCATTGTAGTCCACACTGCAAACGATGACACCCATGAATTGGGGAGTTTTTGGTCGAAGGTGAGGGCGGGTTCATCTCGTTCTTCTCATCTCGCCAATGTTTATCAATTTACGTGCATATCTGTTTGGTCTCTTCCCGAAAGGGGGGCCTTTTTCAACGGGAATATCCTCAGCACGTTTTCTTACTTCTTCACGCGAAAGCTTTGAGGTTACAGTCTCAGGGGGGAGTACGTTCGCAAGAGTGAAACTTAAAGAAATTGACGGAATGGCACCACAAGACGTGGAGCGTGCGGTTTAATTTGACTCAACACGGGGAACTTTACCAGATCCGACAGGGTGAGGATTGACAGATTGAGTGTTCTTTCTCGATCCCCTGAATGGTGGTGCATGGCCGCTTTTGGTCGGTGGAGTGATTTGTTTGGTTGATTCCGTCAAGGACGAGATCCAAGCTGCCCAGTAGGATTCAGGATTGAGGATTGTCCATAGGATAGCAATCCCTTCCGCGGGTTTTACCCAAGGGGGGGCGGTATCCGGTTGAATCCTTCTCTGCGGGATTCCTTGTTTTGCACAAGGTGAGATTTGGCAACAGCAGGTCTGTGATGCTCCTCAATGTCTGGGCGACACGCGCACTACAATGTCAGTGAGAACAAGAAAAACGACTTTTGTCGGACCTACTTGATCAAAAGAGTGGGAAAACCCCGGAATCACATGACCCACTTGGGACCGAGTATTGCAATTATTGGTCGCGCAACGAGGAATGTCTCGTAGGCGCCAGTCATCAAACTGTGCGATTACGTCCTGCCATTGTACACACCGCCCGTCGTTGTTTCCGATGATGGTGCAATACAGGTGATCGGACAGTCGAGTGTTTCACTTGACCGAAAGTTCACCGATATTTCTTCAATAGAGGAAGCAAAAGTCGTAACAAGGTAGCTGTAGGTGAACCTGCAGA
>Eukaryota;Excavata;Discoba;Discicristata;Neobodonida;Neobodo;Neobodo designis
TCTGGTTGATTCCTGCCAGTAGTCATATGCTTGTTTCAAGGACTAAGCCATGCATGCCTCAGAATAACTGCACTGCAGGAGTCTGCGCATGGCTCATTACATCAGACGCAATCTGCCGCAAAAATGTTGCGGTCTCCGCAAAATTGGATAACTTGGCGAAACGCCAAGCTAATACATGAATCTCTATGGGTGTCCTCCACTCACGCGGCAGTTTCGGCTGTCGTAGCGAGGCACCTTGCGAATGAATGAAATTAAAACCAATGCTCTTCACGGAGCAGCAACACCAAGTAGTGTTGAGTCAATTCATTCTGCGAAAGCCGGTTTACCGGCGCCTTTTGATGAACAACTGCCCTATCAGCCAGTGATGGCCGTGTAGTGGACTGCCATGGCGTTGACGGGAGCGGGGGATTAGGGTTCGATTCCGGAGAGGGAGCCTGAGAAATGGCTACCACTTCTACGGAGGGCAGCAGGCGCGTAAATTGCCCAATGACCAAAAATGTTGAGGCAGCGAAAAGAAATAGGTCTCCTAAACGTCTTTACGGCGTTTGGGAGTTGCAATGGGGGATATTTAAAGCCATCCAATATCGAGTAACAATTGGAGGACAAGTCTGGTGCCAGCACCCGCGGTAATTCCAGCTCCAAGAGCGTATATTAACGCTGTTGCTGTTAAAGGGTTCGTAGTTGAACTGAGGGCTGTCAAGGAGACGGATCTGTCCAACCCTCCGGGTCTGGACCTCCGCTCTTGCAGCTCGTGAACGTCAGAAACAAACATCTCGGGATTGTTACCCTCCGATTCCGCATACAATGTATGTAGGGGGGCGCCCGTGTGTCTTACTGTGACTAAAAAAGCGCGACCAAAGCAGTCGTTCGACATGAATTTGAAAGCATGGGATAACAAAGTAGCAGCCTACGGGTTACCGTTTCGGCTTTTGTTGGTTTTAAAGATCTGTGGGAGATTATGGATGCGCATGACCAGCGGTTCGGGGTTTGTCCCCACGCCTCCGGCGTTCGAGGTTATCCAATCTCGGCGTCGGCTTGCGTTGTCCAGGAATGAAGGAAGGTTGTTCGGGGGAGAACGTACTTGAGCGTGAGAGGTGAAATTCTTAGACCGCTCAAAGACGAACTACAGCGAAGGCATTCTCCAAGGATACCTTCCTCAATCAAGAACCAAAGTGTGGAGATCGAAGATGATTAGAGACCATTGTAGTCCACACCACAAACGGTGACCCCCACGAATTGGGGAGTATTTGGTTGCGGTGGGGCAAGTTCGCTTGTTCCCATCCTCCAAAAGAGAATTTAATTTACGTGCATATTCCAACGGGTTCACGCCCTTAACGGGAATATCCTCAGCACGTTCTTTTTTTTCACGCGAAAGCTCGAGGTTACAGTCTCAGGGGGGAGTACGTTCGCAAGAGTGAAACTTAAAGAAATTGACGGAATGGCACCACAAGACGTGGAGCGTGCGGTTTAATTTGACTCAACACGGGGAACTTTACCAGATCCGGACAGGGTGAGGATTGACAGATTGAGTGTTCTTTCTCGATCCCTTGAATGGTGGTGCATGGCCGCTTTTGGTCGGTGGAGTGATTTGTTTGGTTGATTCCGTCAACGGACGAGATCCAAGCCGCCTAGTAGAAGCCCAAAATCATTTCAAAGACAGCAATCTCTTGCTTGGCTTCTGCCCGGCAGGAGTCACCTTTGGTTGGGTTCTTCTTTGCGGGATTCCTTGCTTTTCGCAAGGTGAGATTTTGGGCAACAGCAGGTCTGTGATGCTCCTCAATGTTCTGGGCGACACGCGCACTACAATGTCAGTGAGAACAAGAATACCCGACTCGTTCGGACCCACTTGATTCAAAAGAGGGGGGAAACACCGGAATCACATCGACCCACTTGGGACCGAGGATTGCAATTATTGGTCGCGCAACGAGGAATGTCTCGTAGGCGCAGCTCATCAAACTGTGCCGATTACGTCCCTGCCATTTGTACACACCGCCCGTCGTTGTTTCCGATGATGGTGCAATACAGGTGATCGGACCGATGGCCCTCTGGGTTGTCGGAAAGTTCACCGATATTTCTTCAATAGAGGA
>Eukaryota;Excavata;Discoba;Discicristata;Prokinetoplastina;Ichthyobodo;Ichthyobodo sp. HC-2003
GGATTAAGCCATGCAAGCCTAAGAGTAACTGAGACTAATAGGAGGTCTGCGAACGGCTCATTAAAACAGAGATAATCTACCGGGGGAATCGCAGCTTCTTGCTGCCATATTGGATAACTTCGCTAACGCGAAGCTAATACATGTAAGTACAGCGAGCGGTCACCTTGTTCCGGTTTTACGGCCGGTTCGATCGTCTCGTGCTAATGGTTGGAACAAAAACCAACGCCAGCAATGGCAGTTTTTGTAAAGTGTTGATTCAAACCATTCAGCTCAAGCACGCTTCGGCGTGCGTGCCCCGATGAGTCTCTGACCTATCAGCTTTGATGGTAGTGTATTGGACTACCATGGCGATCACGGGTACGGGGAATTAGGGTTCGATTCCGGAGAGGGAGCCTGAGAAACAGCTACCACTTCTACGGAGGGCAGCAGGCGCGTAAATTGCCCAATGCCAAATTTGGTGAGGCAGCGAAGAGAAATAGCGACCCAGACCTTCGGGTGTGGGATCGGAATGGGTGGTATTTACAACCACCAACGAGTAACAATTGGAGGACAAGTCTGGTGCCAGCACCCGCGGTAATTCCAGCTCCAATAGCGTATATTAATGTTGTTGCTGTTAAAGGGTTCGTAGTTGAATGCAGGGTATGGGAGTAGTGTTGCTTCGGCGATCACGTCATCCCATCCCTGTCTTTTAGACGGGATCGTATGCCTTGCCGAGGGGGCACCTTTACTGGTGTTTCTGAAGCTGTTGAGTGAAGAGCTCAACGTACGCGCCACCACGCGCTCCGGGCCGCCCGTCGTTATCACTGTGAAGAAAACAGCGTGTTCAAGGCAACCGCCTAGCGGTTGAATGACAAAGCATGGAATGACAAGGCATCGACCAATGGGTCTGTCTTTTGTTGGTTTTTACAACCCATTTGGATATCTCATGCCGGCATTGTCGCGTATGCTTGTCCCCTTCACGGGGGGCGGCTGCCGACAGCTGGCAAACACGGGATTAATGGGGGTTGTCGGGGGAAAACGTATCTGAGCGAGAGAGGTGAAATTCTTAGACCGCTCGGGGACGAACTTATGCGAAGGCATTTTCCAAGTATACCTTCATCAATCAAGAACTAAAGTGTGGAGATCGAAGATGATTAGATACCATTGTAGTCCACGACTGCAAACGATGACGCCCATGGATCGGAAGTGAATACTCACCCTCCGTGATGGGATTTTTTCGGCGCTGCTCTACCCTATTAACGCGAAAGCTGAGGCTATGGTCTCATGGGGGAGTACGTTCGCAAGGCTGAAACTTAAAGAAATTGACGGAATGGCACCACCAGGCGTGGAGTGTGCGGTTTAATTTGACTCAACACGGGGAACCTTACCAGTACAGGAAAACGCAAGGATTGACAGATTGATAGTTCTTTCTTGATTCGTTTGACGGTGGTGCATGGCCGCTTTTGGTCGGTGAAGTGATTTGTTTGGTTGATTCCTTTAACGGACGAGACCCAATCCGCTTAATAGGGGCACCATCTGCCTTTGGGCATGCGGACCTTGCATATTTCCAGGGCTTTCGGGTTTCTGGGATGTGTCGGGTTCCGATGGTGTATTCTCCTTCTTCGCGGCATTCCCTGCTCCTTA
>Eukaryota;Excavata;Discoba;Discicristata;Neobodonida;Neobodo;Neobodo designis
CTGCCAGTAGTCATATGCTTGTTTCAAGGACTAAGCCATGCATGCCTAAGAATAACTGCACTGCAGGAGTCTGCGCATGGCTCATTACATCAGACGCAATCTGCCGCAAAAATGTTGCGGTTTCCGCAAAAATGGATAACTTGGCGAAACGCCAAGCTAATACATGAATCTCTCAGGTTTCCTCCACTCACGCGGCTGGTTTCGGTCAGTCGTAGCGAGGAGCCTTGCGAATGAATGAAATTAAGACCAACGCCCTTTACGGGGCAGCAACACCAAGCAGTGTTGAATCAATTCATTCCGTGCGATAGCCGGTTCACCGGCGTCTTCTGATGAACAACTGCCCTATCAGCCAGTGATGGCCGTGTAGTGGACTGCCATGGCGTTGACGGGAGCGGGGGATTAGGGTTCGATTCCGGGGAGGGAGCCTGAGAAACGGCTACCACTTCTACGGAGGGCAGCAGGCGCGTAAATTGCCCAATGACAAAAAATGTTGAGGCAGCGAAAAGAAATAGGTGTCTTAAACGTCTCTACGGCGTTTGGGATTTTCAATGGGGGATATTCAAAACCATCCAATATCGAGTAACAATTGGAGGACAAGTCTGGTGCCAGCACCCGCGGTAATTCCAGCTCCAAGAGCGTATATTAACGCTGTTGCTGTTAAAGGGTTCGTAGTTGAACTGAGGGCTGTCAAGGAGATAGATGCGTCCCATCCTCCGGATCGGTGACCTCTACTTTGCAGTCCGTGAACGTCAGAAACAAACATCGCGGAAATGTACCCCTCGGATACGCGTGCAATGTACGCAGAGGGGCGTCCGTGTGTCTTACTGTGACTAAAAAAGCGCGACCAAAGCAGTCGTACGACCTGAATTTGAAAGCATGGGATAACAAGACCGACCTACGGATTTCCGTTTCGGCTTTTGTTGGTTTTAATGATCTGTGGGAGATTATGGTTCCTGCATTGACAAGCGGTTCGGGGTTTCGTCCCCACGCCTCCGCTTTACGGCGGCTTGCAGAGCCCTGAATGAAGGAGGGTTGTTCGGGGGAGAACGTACTTGAGCGTGAGAGGTGAAATTCTTAGACCGCTCAAAGACGAACTACAGCGAAGGCATTCTCCAAGGATACCTTCCTCAATCAAGAACCAAAGTGTGGAGATCGAAGATGATTAGAGACCATTGTAGTCCACACCACAAACGATGACCCCCACGAATTGGGGAGTTTTTGGCGGTGGGTTTCGTCAGCCTTCCGGTTGTCGAGCCCCCCCAAGAAAGAATACAATTTACGTGCATATTCCGTAGGGGCAACCCTATAACGGGAATATCCTCAGCACGTTCTTTTTCTTCACGCGAAAGCTCGAGGTTACAGTCTCAGGGGGGAGTACGTTCGCAAGAGTGAAACTTAAAGAAATTGACGGAATGGCACCACAAGACGTGGAGCGTGCGGTTTAATTTGACTCAACACGGGGAACTTTACCAGATCCGGACAGGGTGAGGATTGACAGATTGAGTGTTCTTTCTCGATCCCCTGAATGGTGGTGCATGGCCGCTTTTGGTCGGTGGAGTGATTTGTTTGGTTGATTCCGTCAACGGACGAGATCCAAGCCGCCTAGTAGAAATCAAAATCTTTCCAAAGAAAGCAATCTCTCGCTTGACTTCGGTCGACGGGAGTTACCTTTGGTTGGTTTCTTCTTTGCGGGATTCCTTGCTTTGCGCAAGGTGAGATTTTGGGCAACAGCAGGTCTGTGATGCTCCTCAATGTTCTGGGCGACACGCGCACTACAATGTCAGTGAGAACAAGATTACCGATTTTCTGATCGGACCCACTTGATTCAAAAGAGGGGGGAAACACCGGAATCACATCGACCCACTTGGGACCGAGTATTGCAATTATTGGTCGCGCAACGAGGAATGTCTCGTAGGCGCAGCTCATCAAACTGTGCCGATTACGTCCCTGCCATTTGTACACACCGCCCGTCGTTGTTTCCGATGATGGTGCAATACAGGTGATCGGACAAACGAACCTCTGGTTTGTTTGAAAGTTCACCGATATTTCTTCAATAGAGGAAGTAAAAGTCGTAACAAGGTAGCTGTAGGTGAACCTGCAGAAG
>Eukaryota;Excavata;Discoba;Discicristata;Parabodonida;Parabodo;Parabodo caudatus
CTGCTTGTTTCAAGGACTAAGCCATGCATGCCTCAGAATAACTGCTTTGCAGGAATCTGCGCATGGCTCATTACATCAGACGTAATCTGCCGCAATAGTTTTGCGGTCTCCGCATTATTGGATAACTTGGCGAAATGTCAAGCTAATACATGAACTAATGCAAACCTCTTCGGAGTTTTGCTGCGAATGAATGATATTAAAACCAATGCCGCGGACGCGGCAGCAACACAGTCGTGTTGACTCAATTCATTCCGTGCGAAAGCTGGTTTACCAGCGTCTTTTGACGAACAACTGCCCTATCAGCTTGTGTTGGCAGTGTAGTGGACTGCCAAGGCTTTGACGGGAGCGGGGGATTAGGGTTCGATTCCGGAGAGGGAGCCTGAGAAATAGCTACCACTTCTACGGAGGGCAGCAGGCGCGCAAATTGCCCAATGTCAAAAAAAACGATGAGGCAGCGAAAAGAAATAGGGCCTGCAGACGGTTTACCGTATGTGGGATACAATGGGGGATATTTAATGCCATCCAATATCGAGTATCAATTGGAGGACAAGTCTGGTGCCAGCACCCGCGGTAATTCCAGCTCCAAAAGCGTATATTAACGCTGCTGCTGTTAAAGGGTTCGTAGTTGAATTGTGGCTTGTGAATCCGCTGACCTGTCCTCTTGAGGGCACCAGCGCTTGCATGCCGTGAACATTCGAAACACAAAACACGGGAGTGGTTCCATTCCATCTACGCATGTCATGCATGCGGAATGGCGTCCGTGATTTTTACTGTGACTAAAAAAGCGCGACCAAAGCAGTCGTTCGACCTGAATTTTCAAGCATGGGATAACAAAGCTAACCTTCGGATATTTCCGTTTTCGGCTTTTGTTGGTTTTAACAGTCCGTAGGACATTATAGCGAGTGCGACAGCCCCTCACGGGGTTCCGGCTTGCCGGTTCATTTCGTCTCAGAATGAAAGAGGGTTGTCGGGGGAGAACGTACTGAGGCGTGAGAGGTGAAATTCTTAGACCGCCTTAAGACGAACTACAGCGAAGGCATTCTCCAAGGATACCTTCCTCAATCAAGAACCAAAGTGTGGAGATCGAAGATGATTAGAGACCATTGTAGTCCACACCACAAACGGTGACACCCATGAATTGGGGAATTTTTTGGTCGTTCGCGGTTGGGCTTGCCCAATTGCGAACACAATTTCAATTTACGTGCACGTTCAACACCCCTCACGGGGATTACGGGAACATCCTCAGCACGTTTTTTATTCCTTCACGCGAAAGCTTTGAGGTTATAGTCTCAGGGGGGAGTACGTTCGCAAGAGTGAAACTTAAAGAAATTGACGGAATGGCACCACAAGACGTGGAGCGTGCGGTTTAATTTGACTCAACACGGGGAACTTTACCAGATCCGGAGAGGGTGAGGATTGACAGATTGAGTGTTCTTTCTCGATCCCTTCAATGGTGGTGCATGGCCGCTTTTGGTCGGTGGAGTGATTTGTTTGGTTGATTCCGTCAACGGACGAGATCCAAGCTGCCCAGTAGAAACCAGGATTGTCCAAAAGACAGCAATCTTCTGTCCTGCTTCGGCAGTCAGAGTTCCATCCAGTTGGCTTCTTCTCTGCAGGATTCCTTGTTTTGCACAAGGTGAGATTTTGGGCAACAGCAGGTCTGTGATGCTCCTCAATGTTCTGGGCGACACGCGCACTACAATGTCAGTGAGAACAAGATTCCCGTAACAAGGAGTCCTGCTTGATTCAAAAGAGCGGGGAACCACCGGAATCACATAGACCCGATTGGGACCGAGGATTGCAATTATTGGTCGCGCAACGAGGAATGTCTCGTAGGCGCAGCTCATCAAACTGTGCCGATTACGTCCCTGCCATTTGTACACACCGCCCGTCGTTGTTTCCGATGTTGGCGAAATACAGGTTGTTGGACTGGCTTCGTGCCGGGAAGATAACCGATATTTAATCAATAGAGGAAGCAAAAGTCGTAACAAGGTAGCTGTAGGTGA
>Eukaryota;Excavata;Discoba;Discicristata;Trypanosomatida;Leptomonas;Wallaceina sp. Wsd
TATGCTTGTTTCAAGGACTTAGCCATGCATGCCTCAGAATCACTGCATTCAGCAGGAATCTGCGCATGGCTCATTACATCAGACGTAATCTGCCGCAATAATTGTGCGGTTTACCCGTATCATTGGATAACTTGGCGAAACGCCAAGCTAATACATGAACCAACCGGGCGCCTCCTCTTTTGCGGGGCGCCCAGCGAATGAATGACATTAAAACCAACGCCCTCACGGGCAGTAACACCTAGCTGTGTTGACTCAATTCATTCCGTGCGAAAGCCGGCCTACCGGCGTCTTTTGACGAACAACTGCCCTATCAGCTAGATGGCAGTGTAGTGGACTGCCATGGCGTTGACGGGAGCGGGGGATTAGGGTTCGATTCCGGAGAGGGAGCCTGAGAAATAGCTACCACTTCTACGGAGGGCAGCAGGCGCGCAAATTGCCCAATGTCAAAAAAAAACGATGAGGCAGCGAAAAGAAATAGAGTAGTCAGTTCATTTATGAATTGTCTTTTCAATGGGGGATATTTAATGCCATCCAATATCGAGAAACAATTGGAGGACAAGTCTGGTGCCAGCACCCGCGGTAATTCCAGCTCCAAAAGCGTATATTAATGCTGTTGCTGTTAAAGGGTTCGTAGTTGAATTGAGGGCCGTTTTTGAGGCGCACGGTCTGTCCCACCCATCTCGGGCCCGGTGACACCTGCCCTTGCGGTTCGTGAACATTCAGATACAAGAAACACGGGAGTGGTACCTTTCCTGATCTACGCATGTCATGCATGCCAGGGGGCGCCCGTGATTTTTTACTGTGACTAAAGAAGTGTGACCAAAGCAGTCATCCGACTTGAATTAGAAAGCATGGGATAACAAAGCAGCAGCCATGAGGCTTCCGTTTCGGCTTTTGTTGGTATTAAATGTCTCTTGGAGATTATGGGTCCGTGCGACTGGCGTTCATGTGTTCACTCACTGGCGTCTTTGCGTTGGTTTCCGAGCTTGTTTACTCAGGTTTCGGGGCCTTCACAACTTGCGGCACCCAGGAATGAAGGAGGGTAGTTCGGGGGAGGACGTACTGGGGCGTCAGAGGTGAAATTCTTAGACCGCACCAAGACGAACTACAGCGAAGGCATTCTTCAAGGATACCTTCCTCAATCAAGAACTAAAGTGTGGTTATCGAAAATGATTAGAGACCATTGTAGTCCACACTGCAAACGATGACACCCATGAATTGGGGATTTCGGGTTGTGACTCGGGTCAGGTTCGTCCTGCTCTCCGTGGTCCACCTCATTTATCAATTTACGTGCACATTCTATCCAGGCCCTTTACCGGGTCTTTTACGGGAATATCCTCAGCACGTTTTCTTACTTCTTCACGCGAAAGCTTTGAGGTTACAGTCTCAGGGGGGAGTACGTTCGCAAGAGTGAAACTTAAAGAAATTGACGGAATGGCACCACAAGACGTGGAGCGTGCGGTTTAATTTGACTCAACACGGGGAACTTTACCAGATCCGGACAGGATGAGGATTGACAGATTGAGTGTTCTTTCTCGATTCCCTGAATGGTGGTGCATGGCCGCTTTTGGTCGGTGGAGTGATTTGTTTGGTTGATTCCGTCAACGGACGAGATCCAAGCTGCCCAGTAGAATTCAGAATTGTCCATAGAATAGCAGTCTCACTCGCGGACCTGTTCCAACGGTGAGTAGCATTCGGTTGAATTCTTCTCTGCGGGATTCCTTGTTTTGCACAAGGTGAAATTTTGGGCAACAGCAGGTCTGTGATGCTCCTCAATGTTCTGGGCGACACGCGCACTACAATGTCAGTGAGAACAAGAAAAACGACTTTGTCGGACCTACTTGATCAAAAGAGTGGGGAAGCACCGGAATCACATAGACCCACTTGGGACCGAGGATTGCAATTATTGGTCGCGCAACGAGGAATGTCTCGTAGGCGCAGCTCATCAAACTGTGCCGATTACGTCCCTGCCATTTGTACACACCGCCCGTCGTTGTTTCCGATGATGGTGCAATACAGTTGATCGGACTAGCGAGTGTTTCACTTGCTGGAAAGTTCAACGATATTTCATCAATAGAGGAA
>Eukaryota;Excavata;Discoba;Discicristata;Neobodonida;Rhynchomonas;uncultured eukaryote
CTGCCAGTAGTCATATGCTTGTTTCAAGGACTAAGCCATGCATGCCTCAGAATAACTGCACTGCAGGAGTCTGCGCATGGCTCATTACATCAGACGCAATCTGCCGCAAAAATGTTGCGGAAACGCATTATTGGATACCTTGTGCGAAACGCCAAGCTAATACATGAACTAAAGGGCTCGTCCCGTTCAACACGACGTAGGTTCGCTGAAATCGTGGTGGCCGACCCTGCAGATGAATGAAAGTACAAACCAACGCCTGTCAAAGGGCAGTAAAACGGAGAAGTGCTGAATCAATTCATCTTTGCGTAAGCTGGCCTAGCCAGCGTCTTTTGACGAACAACTGCCCTATCAGCCAGTGATGGCCGTGTAGTGGACTGCCATGGCGTTGACGGGAGCGGGGGATTAGGGTTCGATTCCGGAGAGGGAGCCTGAGAAATGGCTACCACTTCTACGGAGGGCAGCAGGCGCGCAAATTGCCCAATGCCAAAACAAATGATGAGGCAGCGAAAAGAAATAGGTGCCCCAAATACCTCGTGTGTTTGGGGCTTTCAATGGGGGATATTTAAAACCATCCAACATCGAGTAACAATTGGAGGACAAGTCTGGTGCCAGCACCCGCGGTAATTCCAGCTCCAAGAGCGTATATTAACGCTGTTGCTGTTAAAGGGTTCGTAGTTGAACTGTGGAACATGACGCCGAGGCCTACCCTTTTCCCACGGTCTAGGGAAACCTCGATCATGTTTCGAGAACGTCAGAAACTAAGATCACGGGAGCGTTTTTTAACAAATGGCCGCCGATTACGCGAGCAATGTTCGTTGGCGGACGTCCGTGTTCATTACTGTGACTAAAGAAGTGCGACCAAAGCAGTCCATCGACATGAATTAGAAAGCATGGGATAACAAAGGAGCAGCCTATGAGCTACCGTTTAGGCTTTTGTTGGTTTTAAAGGTTCGTGGGAGATTACGGTCTGGTAAGACCGGCGCTGTGGAGCCCTCACAGGTTCCCTCGTCTCCCCCTTATGCCGGAAACGGTGTCTGGGGGCTTGCCAGTTCCAGGAATGAAGGAGGGTTGCTCGGGGGGAAACGTACTTGGGCGTGAGAGGTGAAATTCTTAGACCGCCCAAAGACGAACTACAGCGAAGGCATTTTCCAAGGATACCTTCCTCAATCAAGAACCAAAGTGTGGGGATCGAAGATGATTAGAGACCATTGTAGTCCACACCACAAACGGTGACCCCCATGAATTGGGGAGTTTTTGCGGAGGCGTCTCCCGGCTTGTCCGGGCGGGCGTCCCGCAATAAAGTATTCAACCTACGTGCACGTTCTATCCAGCAGAGAGGAAACTCTCTGCCTTGACGGGAACATCCTCAGCACGTTCTCTTACTGTTTCACGCGAAAGCTTTGAGGTTACAGTCTCAGGGGGGAGTACGTTCGCAAGAGTGAAACTTAAAGAAATTGACGGAGTGGCACCACAAGATGTGGAGCGTGCGGTTTAATTTGACTCAACACGGGGAACTTTACCAGATCCGGAAAGGGTAAGGATTGACAGATTGATTGTTCTTTCTCGATTCTCTCAATGGTGGTGCATGGCCGCTTTTGGTCGGTGGAGTGATTTGTTTGGTTGATTCCGTCAACGGACGAGATCCAAGCTGCCCAGTAGGGGCCTGAATCGTCTTCTGAAGACAGCGCTCCGGAGCTGGCTCCGGCTTAGCCCTTGGACTTTCTTCGGTTGGCTCCTTCTCTGCAGGATTCCAGGTTTTGCGCTTGGTGAAATTTTGGGCAACAGCAGGTCTGTGATGCTCCTCAATGCTCTGGGCGACACGCGCACTACAATGTCAGTGAGAACAAGAAGACCTACGTTTCGTAGGACCTGCCTGACCACAAGGGCGGGGAAACACCGGAATCACATCGACCCAATTGGGACCGAGTATTGCAATTATTGGTCGCGTAACGAGGAATATCTCGTAGGCGTGGTTCATCAAACTGTGCCGATTACGTCCCTGCCATTTGTACACACCGCCCGTCGTTGTTTCCGATGATGGTGCAATGCAGGTGATCGGACAAGCGGAAGTTCTGCTTCTGCTTGAAAGTTCACCGACATTTCTTCAATAGAGGAAGCAAAAGTCGTAACAAGGTAGCTGTAGGTGAACCTGCAGAAG
>Eukaryota;Excavata;Discoba;Discicristata;Neobodonida;Neobodo;Neobodo designis
CTGCCAGTAGTCATATGCTTGTTTCAAGGACTAAGCCATGCATGCCTAAGAATAACTGCACTGCAGGAGTCTGCGCATGGCTCATTACATCAGACGCAATCTGCCGCAAAGATGTTGCGGTTTCCGCATATCGGATAACTTGGCGAAACGCCAAGCTAATACATGAATAACGGGCGGTCTCCACTCACGCGGCTTTCGGGCCGTAGCGAGGCCGCCTGGCGAATGAATGAAAGTAAAACCAACGCCCTTCACGGGGCAGCAACACCCGCAGTGTTGACTCAATTTATTCCGTGCGAAAGCCGGCTTGCCGGCGTTTTTTGATGAACAACTGCCCTATCAGCCAGTGATGGCCGTGTAGTGGACTGCCATGGCGTTGACGGGAGCGGGGGATTAGGGTTCGATTCCGGAGAGGGAGCCTGAGAAACGGCTACCACTTCTACGGAGGGCAGCAGGCGCGTAAATTGCCCAATGACAAAAAATGTTGAGGCAGCGAAAAGAAATAGGTCTCCTAAACGTCTCTACGGCGTTTGGGAGTTGCAATGGGGGATATTTAAAACCATCCAATATCGAGTAACAATTGGAGGACAAGTCTGGTGCCAGCACCCGCGGTAATTCCAGCTCCAAGAGCGTATATTAACGCTGTTGCTGTTAAAGGGTTCGTAGTTGAATTGTGGGCTGCACAGGAGACGGATACGTCCCACCCACCGGGTCGGTGACCTCCGCTCTGGCAGCTCGTGAACGTCAGAAACAAACATCGCGGGAACGTTTTCCCTCCGGATTCGCATGCAATGCATGCAGGAGGGCGCCCGTATGTCTTACTGTGACTAAAAAAGCGCGACCAAAGCAGTCGTTCGACCTGAATTTGAAAGCATGGGATAACGAAGGCTACCTACGGGTTACCGTTTTGGCTTTTGTTGGTTTTAAAGATCCGTGGGAGATTATGGATGTCGCATGACCGGCGGTTCGGGGTATCATCCCCACGCCTCCGCCCTTCACGGGGCGGCTTGCGCGTCCTTGAATGAAGGAGGGTTGTTCGGGGGAGAACGTACTTGAGCGTGAGAGGTGAAATTCTTAGACCGCTCAAAGACGAACTACAGCGAAGGCATTCTCCAAGGATACCTTCCTCAATCAAGAACCAAAGTGTGGAGATCGAAGATGATTAGAGACCATTGTAGTCCACACCACAAACGATGACCCCCACGAATTGGGGAGTTTTCGGCGGCGGTGGGGCGGGTCCGCCCGCTTCCATCGCCTCCGAGAAAGAATACAATTTACGTGCATATTCCGCCAGTCCTTCGGGGGCTGGTGTTACGGGAATATCCTCAGCACGTTCCTTTTTTCACGCGAAAGCTCGAGGTTATAGTCTCAGGGGGGAGTACGTTCGCAAGAGTGAAACTTAAAGAAATTGACGGAATGGCACCACAAGACGTGGAGCGTGCGGTTTAATTTGACTCAACACGGGGAACTTTACCAGATCCGGACAGGGTGAGGATTGACAGATTGAGTGTTCTTTCTCGATCCCCTGAATGGTGGTGCATGGCCGCTTTTGGTCGGTGGAGTGATTTGTTTGGTTGATTCCGTCAACGGACGAGATCCAAGCCGCCTAGTAGAAACCTAAATCTTTCCAAAGACAGCATCCTCTTTCCCGGTTTCGGCTGGGGGGAGTCACCTTTGGTTGGTTTCTTCTTTGCGGGATTCCTCGTTTCGCGCGAGGTGAGATTTTGGGCAACAGCAGGTCTGTGATGCTCCTCAATGTTCTGGGCGACACGCGCACTACAATGTCAGTGAGAACAAGACTACCGACCTTATGATCGGACCCGCTTGATTCAAAAGAGCGGGGAAACACCTGAATCACATCGACCCACTTGGGACCGAGTATTGCAATTATTGGTCGCGCAACGAGGAATGTCTCGTAGGCGCAGCTCATCAAACTGCGCCGATTACGTCCCTGCCATTTGTACACACCGCCCGTCGTTGTTTCCGATGATGGTGCAATACAGGTGATCGGACCGGCGAGCCCCTGGTTTGCCGGAAAGTTCACCGATATTTCTTCAATAGAGGAAGTAAAAGTCGTAACAAGGTAGCTGTAGGTGAACCTGCAGAAG
>Eukaryota;Excavata;Discoba;Discicristata;Neobodonida;Rhynchobodo;uncultured eukaryote
CTGCCAGTAGTCATATGCTTGTTTCAAGGACTAAGCCATGCACGCCTCAGAATTACTGCTTTGCAGGAATCTGCGCATGGCTCATTACATCAGACGTAATCTGCCGCAAAAACGTTGCGGTTCACACCGTATTACTGGATACCTTGGCGAAACGCCAAGCTAATACATGAACTAATGGGCGTCCTCCGCTGAGGTCACCATCTTCGGGTGGGGGCCGTGAGGCGCTCTGCGAATGAATGAAATTAGAACCAACGCCAGCAATGGCAGCAATACTAGTAGTGTTGACTCAATTCATTCTGCGAAAGCCGCTTGTCGGCGCATTCTGACGAACAACTGCCCTATCAGCCAGTGATGGCCGTGTAGTGGACTGCCATGGCTTTGACGGGAGCGGGGGATTAGGGTTCGATTCCGGAGAGGGAGCCTGAGAAACGGCTACCACTTCTACGGAGGGCAGCAGGCGCGTAAATTGCCCAATGCCAAAACACATGATGAGGCAGCGAAAAGAAATAGGTTTTTTAGATGCCCACACGGGAATCTGGAAATTTACAATGGGGGATATTTAAAGCCATCCAAAATCGAGTAACAATTGGAGGACAAGTCTGGTGCCAGCACCCGCGGTAATTCCAGCTCCAAAAGCGTATATTAACGCTGTTGCTGTTAAAGGGTTCGTAGTTGAATTGGGGGTCGCTGAATAAACTTGGGTGTTTCGCCTTCGGGGAAACTAACCTTGTTCTCACGGCCTGTGAACATTCGAAACAAATATCACGGGATCGTACCCTCCGAATCTCGCGTGCAATGTACGCAGGGGGGCGTCCGTGTTTATTACTGTGACAAAAGAAGGGTGACCAAAGCAGTCATTCGACATGAATTAGAAAGCATGGGATAACAGAGCAGCGGCCTACGGGCTACCTTTTCGGCTTTTGTTGGTTTTAAAGGTCTGTGGGAGATTGTGGTTCTGCAAGCCCGGCCGCACGGGGTACGTCCCCGACGGTCTTCTAGGTTGACTTCGGTTGGCCTAGACTTGTTGGAGCCAGGAATGAAGGAGGGTTGTTCGGGGGAGAACGTACTTGAGCGTGAGAGGTGAAATTCTTAGACCGCTCAAAGACGAACTACAGCGAAGGCATTCTCCAAGGATACCTTCCTCAATCAAGAACCAAAGTGTGGAGATCGAAGATGATTAGAGACCATTGTAGTCCACACCACAAACGGTGACCCCCATGAATTGGGGAGTTTTTGGCTGGGGTGGTTGGGTTCGTCCCATTCTACCTCGCCAAAGAATTTCATGTGCATGTCCTATCCGGCTTCGGCCTTTTACGGGGACATCCTCAGCACGTTTTCTGACTGTTTGACGCGAAAGCTTTGAGGTTACAGTCTCAGGGGGGAGTACGTTCGCAAGAGTGAAACTTAAAGAAATTGACGGAATGGCACCACAAGGCGTGGAGCGTGCGGTTTAATTTGACTCAACACGGGGAACTTTACCAGGTCCGGACAGGGTGAGGATTGACAGATTGAGTGTTCTTTCTCGATCCCCTGAATGGTGGTGCATGGCCGCTTTTGGTCGGTGGAGTGATTTGTTTGGTTGATTCCGTCAACGGACGGGATCCAATCTGCCCAGTAGAAACCTGAAGTTTCTTCACGACAACAATCTACAACTTACTCCGGTATTTTGTGGATACCTCTTCGGTGGTTTCTTCTCTGCAGGATTCCTCGCTCTCTCGCGAGGTGAGATTTTGGGCAACAGCAGGTCTGTGATGCTCCTCAATGTTCTGGGCTACACGCGCACTACAATGTCAGTGAGAACAAGAATACCGAATCTTTCGGACCCGCTTGATTCAATAGAGTGGGGAAACACCGGAATCACATCGACCCAATTGGGACCGAGGATTGAAATTATTGGTCGCGCAACGAGGAATGCCTCGTAGGCGCAGCTCATCAAACTGTGCCGATTACGTCCCTGCCATTTGTACACACCGCCCGTCGTTGTTTCCGATGATGGTGCAATACAGGTGATCGGACTGGAGGTCTTTGCCTTTGGGAAGTTCACCGATATTTCTTCAATAGAGGAAGCAAAAGTCGTAACAAGGTAGCTGTAGGTGAACCTGCAGAAG
>Eukaryota;Excavata;Discoba;Discicristata;Trypanosomatida;Angomonas;Angomonas desouzai
TGGTTGATTCTGCCAGTAGTCATATGCTTGTTTCAAGGACTTAGCCATGCATGCCTCAGAATCACTGCATTTGCAGGAATCTGCGCATGGCTCATTACATCAGACGTAATCTGCCGCAAGAATTTAGCGGTTTACCGTTCTATTGGATAACTTGGCGAAACGCCAAGCTAATACATGAACCAACCGGGTGTTCTCCTTCTGTGGGACGCCCAGCGAATGAATGACAGTAAAACTAATGCCTTCACAGGCAGTAACACCTAGCAGTGTTGACTCAATTCATTCCGTGCGAAAGCCGGATTTCCGGCGTTTTTTGACGAACAACTGCCCTATCAGCTTGTGATGGCCGTGTAGTGGACTGCCATGGCGTTGACGGGAGCGGGGGATTAGGGTTCGATTCCGGAGAGGGAGCCTGAGAAATAGCTACCACTTCTACGGAGGGCAGCAGGCGCGCAAATTGCCCAATGTCAAAAAAAAACGATGAGGCAGCGAAAAGAAATAGGTTTCATAGTCCTTTAGGATTGTGATTTCAATGGGGGATATTTAAACCCATCCAATATCGAGTAACAATTGGAGGACAAGTCTGGTGCCAGCACCCGCGGTAATTCCAGCTCCAAAAGCGTATATTAATGCTGTTGCTGTTAAAGGGTTCGTAGTTGAACTGAGGGCCGCCGAGTGCGCTGTCCGGTCCTGCCCGTCTTCGGGTTGTGGCCTCAGCCCTTGCGGCCCGTGAACACTCAGAAACAAAAAACACGGGAGTGATTCCTTTCCTGATTCACGCATGTCATGCATGCCAGGGGGCGTCCGTGATTTTTACTGTGACTAAAGAAGTGTGACCAAAGCAGTCATTCGACTTGAATTAGAAAGCATGGGATAACAAAGGAGCAGCCATTGGGCTACCGTTTCGGCTTTTGTTGGTTTTAGAGGTCCTTTGGAGATTGTGGAGCTGCGCGACCGGCGTCAACCTCGCGGTTGGCGCTTTCGGCTTGCCGACTCGCGGCTCTAGGAATGAAGGAGAGTAGTCGGGGGAGAACGTACCCGGGCGTCAGAGGTGAAATTCTTGGACCGCCCGGAGACGAACTACAGCGAAGGCATTCTTCAAGGATACTTTCCTCAATCAAGAACCAAAGTGTGGGGATCAAAGATGATTAGAGACCATTGTAGTCCACACTGCAAACGATGACACCCATGAATTGGGGACTTTCAGCTTGGCGCCCGGCTTGCCGGGACCGCCTCGCTACCAAATCTACGTGCACTTTCCAACTGCCTTCGGGCAACACGGGAATGCCCTCAGCACATCTGTTTTACTTCACGCGAAAGCTTTGAGGTTACAGTCTCAGGGGGGAGTACGTTCGCAAGAGTGAAACTTAAAGAAATTGACGGAATGGCACCACAAGACGTGGAGCGTGCGGTTTAATTTGACTCAACACGGGGAACTTTACCAGATCCGGACAAGATGAGGATTGACAGATTGAGTGTTCTTTCTCGATTTCTTGAATGGTGGTGCATGGCCGCTTTTGGTCGGTGGAGTGATTTGTTTGGTTGATTCCGTCAACGGACGAGATCCAAGCTGCCCAGTAGAATCCAGAATTGTCCATAGGATAGCTTACTCGCTGGCGGCTTCTTGCCAACGGCGACCGACATTCAGTCGGATTCTTCTCTGCGGGATTCCTTGTTTTGCACAAGGTGAAATTTTGGGCAACAGCAGGTCTGTGATGCTCCTCAATGTTCTGGGCGACACGCGCACTACAATGTCAGTGAGAACAAGAAAAACGATATTTCGTCGGACCTACATGATCAAAAGTGTGGGGAATCCACGGAATCACATAGACCCACTTGGGACCGAGGATTGCAATTATTGGTCGCGCAACGAGGAATGTCTCGTAGGCGCAGCTCATCAAACTGTGCCGATTACGTCCCTGCCATTTGTACACACCGCCCGTCGTTATTTCCGATGATGGTGGAATACAGGTGATCGGACGAGCGAGCCCTGCTTGCTCGGAAGTTCACCGATATTTCTTCAATAGAGGAAG
>Eukaryota;Excavata;Discoba;Discicristata;Prokinetoplastina;Ichthyobodo;Perkinsiella-like sp. PLO/SM53
GGATAACTTCGCGAAACGCGAAGCTAATACATGTACGACACGCGGATTGCTCCTTCGAAGCGCGCGCGGCTAAACCCGCGTGCGCGGAGCGTCTGTGCGGATGGTTGGCACTAAGACCAGCGCCGCTCGCGCGGCAGAGTCATAGAGCGATGAATCAGACCATTCAGCGAAAGCGCGCTTCGGCGCGCGTGTCCCGACAAGTCTCTGCCCTATCAGCTCTGATGGTACTGTATTGGACTACCATGGCGATAACGGGTACGGGGAATTAGGGTTCGATTCCGGAGAGGGAGCCTGAGAGATAGCTACCACTTCTACGGAGGGCAGCAGGCGCGTAAATTGCCCAATGCCAAATCGGCGAGGCAGCGAAGAAAAATAGCGATCCCGTCTCTTTACAGAGTGCGGGAGTTGCAATGTGTGGTATGTAAACCCACCAACGAGTAACGATTGGAGGACAAGTCTGGTGCCAGCACCCGCGGTAATTCCAGCTCCAATAGCGTATATTAATGTTGCTGCTGTTAAAGGGTTCGTAGTTGGACTCGGGGCGTGCGGATGCGCGCACACACCGTGCGTGCTCTTGCCGCCCCGTCACAGACGGAGCCGTGTTCTGTCGCGCGCCTTCACTGGTGCGCGGCCCCCGCAAGGGACCGAGTGCGACACACTCGCCGAACCGTCCGTCGTTCTCACCGTGAATAAAACAGCGTGTTCAAGGCAGCCGTTCGGCCGCATGACAAAGCATGGAATGACAGAGCATCGACCATCGTGGCGTGCTTTTGTTGGTTTTACTACCTCGTTGGGTAACTCTCTTTCTTGGCTGCCACCCTCTTTACGGGGGGTGCCGCACCTTGAAAGATCGGGATTAACGGGGGTTGTCGGGGAAAACCGTATTCGGGCGTGAGAGGTGAAATTCTTAGACCGCCCGGGGACGAACTCAAGCGAAGGCAGTTTTCAAGTATACCTTCATCAATCAAGAACTAAAGTGTGGAGGTCGAAGATGATTAGATACCATTGTAGTCCACCACTGCAAACGATGACGCCCATGGATCGGACAGTATTTTACTCCGATGGGATCTTTTCGGCACTGCTCCCCTTCAACGCGAAAGCTGAGGCTATGGTCTCATGGGGAAGTACGTTCGCAAGGCTGAAACTTAAAGAAATTGACGGAATGGCACCACCAGACGTGGAGTGTGCGGTTTAATTTGACTCAACACGGGAAACCTTACCAGGACAGGACAACGCAATGATTGACAGATTGATAGCTCTTTCTTGATTCGTTTGACGGTGGTGCATGGCCGCTTTTGGTCGGTGAAGTGATTTGTTTGGTTGATTCCTTTAACGGACGAGACCCAATCCGCTTACTAGCGGCCGCATTGATTTTGTGCGTGCCCTCGTGGTTCGCATAAAAAATACGGCGCGCTTCTTCGCGGCATTCCATGCGCCTTAGCATGGTGGCATTTTGGGCAACAGCAGGTCCGTGATGCTCCTAAATGTCCTGGGCGACACGCGCACTACAATGACAAAGTGAATGAGTGAAACCTTCGGGTCCTGCCGCGAGAGCGGTGGGAAAACTTCGAAAACTATGTCGTGCTTGGGATCGAAGCTTGCAATTATTCTTCTTGAACGAGGAATGTCTAGTAGACGTGCTTCATCAAAGC
>Eukaryota;Excavata;Discoba;Discicristata;Trypanosomatida;Sergeia;Sergeia podlipaevi
TTAGCCATGCATGCCTCAGAATCACTGCATCAGCAGGAATCTGCGCATGGCTCATTACATCAGACGTAATCTGCCGCAAAAATTTTGCGGTCAATCCGTATTATTGGATAACTTGGCGAAACGCCAAGCTAATACATGAACCAACCGGGTGTTCTCCACTCAGGCGGTGGGCAACCATCGTCGCGAGACGCCCAGCGAATGAATGACATTAAAACCAATGCCTTCACTGGCAGTAACACTCAGCAGTGTTGACTCAATTCATTCCGTGCGAAAGCCGGATTTTCCGGCGTCTTTTGACGAACAACTGCCCTATCAGCTGGTGATGGCCGTGTAGTGGACTGCCATGGCGTTGACGGGAGCGGGGGATTAGGGTTCGATTCCGGAGAGGGAGCCTGAGAAATAGCTACCACTTCTACGGAGGGCAGCAGGCGCGCAAATTGCCCAATGTCAAAAAAAAACGATGAGGCAGCGAAAAGAAATAGAGTTGTCAGTCCATTTGGATTGTCATTTCAATGGGGGATATTTAAACCCATCAAACATCGAGTAACAATTGGAGGACAAGTCTGGTGCCAGCACCCGCGGTAATTCCAGCTCCAAAAGCGTATATTAATGCTGTTGCTGTTAAAGGGTTCGTAGTTGAATTGAGGGCCGTTTTTTGAGGCGTCCTGGCAAGTCCCGTCCAACTCGGATCTGGTGACCCAGGCCCTTGCGGTCCGTGAACGAAGATTTATTCGGATACAAGAAACACGGGAGTGGTTCCTTTTTCCTGTCTTACGCATGTCATGCATGTAGCAGGGGGCGTCCGTGATTTTTTACTGTGACTAAAGAAGTGTGACCAAAGCAGTCATTCGACTTGAATTAGAAAGCGTGGGATAACAAAGGAGCAGCCTTTAGGCTACCGTTTCGGCTTTTGTTGGTTTTAGATGTCTATTGGAGATTATGGGGCTGTGCGACAAGCGTCTTTTTTAGTGGCCACACCTCGCGTGTGGTTACTGGCGCCTTTGGGAGGGATTTTTGTAGGTTCAGCCGGGGCTCCGGTCTCGGCGGTTCCTTGCCCTCTCAACTTGCGGCATCCAGGAATGAAGGAGGGTAGTTCGGGGGAGAACGTACTGGGGCGTCAGAGGTGAAATTCTTAGACCGCACCAAGACGAACTACAGCGAAGGCATTCTTCAAGGATACCTTCCTCAATCAAGAACCAAAGTGTGGGGATCGAAGATGATTAGAGACCATTGTAGTCCACACTGCAAACGATGACACCCATGAATTGGGGGATTTTCGGGTGCGAGCGTGATCGGGTTTACCTCGCTTCACGCTCCACCCATTTTTACTAAACCTACGTGCATATTCTTTCTGGCCTTTACCGGTCAATTTTGAGAATACCCTCAGCACGTTATCTGACTCTTTCACGCGAAAGCTTTGAGGTTACAGTCTCAGGGGGGAGTACGTTCGCAAGGGTGAAACTTAAAGAAATTGACGGAATGGCACCACAAGACGTGGAGCGTGCGGTTTAATTTGACTCAACACGGGGAACTTTACCAGATCCGGACAGGATGAGGATTGACAGATTGAGTGTTCTTTCTCGATTCCCTGAATGGTGGTGCATGGCCGCTTTTGGTCGGTGGAGTGATTTGTTTGGTTGATTCCGTCAACGGACGAGATCCAAGCTGCCCAGTAGAATTCAGAATTGCCCATAGGATAGCAATCTCATCGGCGGGTATTTATTACCTAACGGTGAGCAGCATTCGGTTGGATTCTTCTCTGCGGGATTCCCTGTTTTGCACAGGGTGAGATTTTGGGCAACAGCAGGTCTGTGATGCTCCTCAATGTTCTGGGCGACACGCGCACTACAATGTCAGTGAGAACAAGAAAAACGACTTTGTCGAACCTACTTGATCAAAAGAGTGGGGAATCACCGGAATCACATAGACCCACTTGGGACCGAGGATTGCAATTATTGGTCGCGCAACGAGGAATGTCTCGTAGGCGCAGCTCATCAAACTGTGCCGATTACGTCCCTGCCATTTGTACACACCGCCCGTCGTTGTTTCCGATGATGGTGCAATACAGGTGATCGGACTAGCGGATTTCTATCTGCTGGAAAGTTCACCGATATT
>Eukaryota;Excavata;Discoba;Discicristata;Trypanosomatida;Trypanosoma;Trypanosoma livingstonei
GTCATATGCTTGTTTCAAGGACTTAGCCATGCATGCCTCAGAATCACTGCATTGCAGGAATCTGCGCATGGCTCATTACATCAGACGTAATCTGCCGCAAAAATTTTGCGGTTTCCGCAACATTGGATAACTTGGCGAAACGCCAAGCTAATACATGAACAAACCGGATGCTCTCTGTTTCTGGCGATGGGTTTCCCCTGTCGCCTTGGGACGTCCAGCAAATGAATGAAAGTAAAACCAATGCCCTTCCCAGGGCAGTAACACCCAGCAGTGTTGATTCAATTCATTCCGTGCGAAAGCTAGGTTTCTTACCTGGCGTCTTTTGACGAACAACTGCCCTATCAGCCAGTGATGGCCGTGTAGTGGACTGCCATGGCGTTGACGGGAGCGGGGGATTAGGGTTCGATTCCGGAGAGGGAGCCTGAGAAATAGCTACCACTTCTACGGAGGGCAGCAGGCGCGCAAATTGCCCAATGTCAAAAAAAAACGATGAGGCAGCGAAAAGAAATAGAGCCGACAGTGCCTTAGGCATTGTCGTTTTCAATGGGGGATATTTAAACCCATCCAATATCGAGTAACAATTGGAGGACAAGTCTGGTGCCAGCACCCGCGGTAATTCCAGCTCCAAAAGCGTATATTAATGCTGTTGCTGTTAAAGGGTTCGTAGTTGAATTGTGGGTCTTTGAGGCGCAATGGTTTAGTCCCGTCCACTTCGGATTGGTGACCCATGCCCTTGGGATCCGTGAACACTCAGAAACAAGAAACACGGGAGTGGTACCCTTCTGATTTTCGCATGTCATGCATGCCAGGGGGCGTCCGTGATTTTTTACTGTGACTAAAAAAGTGTGACCAAAGCAGTCATCCGACTTGAATTAGAAAGCATGGGATAACAAAGGAGCAGCCTATGGGCCACCGTTTCGGCTTTTGTTGGTTTTAAAAGTCCATTGGAGATTATGGGGCTGTGTGACAAGCGGTCGGGTGTTCTCCCTTTTTTGGTGGCACTCGTCGCCTTTGGGGGAAATCCGTGGCGTGGCGGGGGGCTTCGGCTTTCCCTGTCCGCGTCGCCTTCCCTCAACTTGCGGCACCCAGGAATGAAGGAGGGTAGTTCGGGGGAGAACGTACTGGTGCGTCAGAGGTGAAATTCTTAGACCGCACCAAGACGAACTACAGCGAAGGCATTCTTCAAGGATACCTTCCTCAATCAAGAACCAAAGTGTGGGGATCGAAGATGATTAGAGACCATTGTAGTCCACACTGCAAACGATGACACCCATGAATTGGGGAGTTTTTGGTCGTAGGCGTGGTCGGGTTCATCCTGCTCCACCGCCTCGCCAATATATATCAATTTACGTGCATATTCTTTTCGGCCCCCGCAAGGGGGTCTTTAACGGGAATATCCTCAGCACGTTATCTGACTTCTTCACGCGAAAGCTTTGAGGTTACAGTCTCAGGGGGGAGTACGTTCGCAAGAGTGAAACTTAAAGAAATTGACGGAATGGCACCACAAGACGTGGAGCGTGCGGTTTAATTTGACTCAACACGGGGAACTTTACCAGATCCGGACAGGGTGAGGATTGACAGATTGAGTGTTCTTTCTCGATCCCCTGAATGGTGGTGCATGGCCGCTTTTGGTCGGTGGAGTGATTTGTTTGGTTGATTCCGTCAACGGACGAGATCCAAGCTGCCCAGTAGGATTCAGAATTGCCCATAGGATAGCAATCCCTTCCGCGGGTTTTACCCAAGGGGGGGCAGTATTCGTTTGTATCCTTCTCTGCGGGATTCCTTGTTTTGCGCAAGGTGAGATTTTGGGCAACAGCAGGTCTGTGATGCTCCTCAATGTTCTGGGCGACACGCGCACTACAATGTCAGTGAGAACAAGAAAAACGACTCTTGTCGGACCTACTTGATCAAAAGAGTGGGAAAACCCCGGAATCACGTAGACCCACTTGGGACCGAGTATTGCAATTATTGGTCGCGCAACGAGGAATGTCTCGTAGGCGCAGCTCATCAAACTGTGCCGATTACGTCCCTGCCATTTGTACACACCGCCCGTCGTTGTTTCCGATGATGGTGCAATACGGGTGATCGGACAGTCGAGTGTTTCACTTGACCGAAAGTTCACCGATATTTCTTCAATAGAGGAAGCAAAAGTCGTAACAAGGTAGCTGTAGGTGAACCTGCAGCTG
>Eukaryota;Excavata;Discoba;Discicristata;Trypanosomatida;Crithidia;Crithidia fasciculata
TCTGGTTGATTCTGCCAGTAGTCATATGCTTGTTTCAAGGACTTAGCCATGCATGCCTCAGAATCACTGCATTTGCAGGAATCTGCGCATGGCTCATTACATCAGACGTAATCTGCCGCAAAAATCTTGCGGTTTCCGCAAAATTGGATAACTTGGCGAAACGCCAAGCTAATACATGAACCAACCGGGTGTTCTCCATCCCAGACAGTGGGCAACCATTGTCGTGAGACGCCCAGCGAATGAATGACAGTAAAACCAATGCCTTCACTGGCAGTAACACCCAGCAGTGTTGACTCAATTCATTCCGTGCGAAAGCCGGCTTGTTCCGGCGTCTTTTGACGAACAACTGCCCTATCAGCTGGTGATGGCCGTGTAGTGGACTGCCATGGCGTTGACGGGAGCGGGGGATTAGGGTTCGATTCCGGAGAGGGAGCCTGAGAAATAGCTACCACTTCTACGGAGGGCAGCAGGCGCGCAAATTGCCCAATGTCAAAACAAAACGATGAGGCAGCGAAAAGAAATAGAGTTGTCAGTCCATCTGGATTGTCATTTCAATGGGGGATATTTAAACCCATCCAATATCGAGTAACAATTGGAGGACAAGTCTGGTGCCAGCACCCGCGGTAATTCCAGCTCCAAAAGCGTATATTAATGCTGTTGCTGTTAAAGGGTTCGTAGTTGAACTGTGGGCTGTGTAGGTTTGTTCCTGGTCGTCCCGTCCATGTCGGATTTGGTGGCCCAGGCCCTTGCAGCCCGTGAACATTCAAAGAAACAAGAAACACGGGAGTGGTTCCTTTCCTGATTTACGCATGTCATGCATGCCAGGGGGCGTCCGTGATTTTTTACTGTGACTAAAGAAGTGTGACTAAAGCAGTCATCCGACTTGAATTAGAAAGCATGGGATAACAAAGGAGCAGCCTCTAGGCTACCGTTTCGGCTTTTGTTGGTTTTAAAGGTCTATTGGAGATTATGGAGCTGTGCGACCAGTGCTTTCACATCGTACTTTCGTGCGGTGTGTGGTGCCTTTGGAGGGGTTTAGTGCGTTCGGCTCGGGCTTCGGTCCGTCCGGGCGTAACGCCTCTTCAACTCACGGCCTCTAGGAATGAAGGAGGGTAGTTCGGGGGAGAACGTACTGGGGCGTCAGAGGTGAAATTCTTAGACCGCACCAAGACGAACTACAGCGAAGGCATTCTTCAAGGATACCTTCCTCAATCAAGAACCAAAGTGTGGAGATCGAAGATGATTAGAGACCATTGTAGTCCACACTGCAAACGATGACACCCATGAATTGGGGATCTTTTGGGTCGGCTGCGGCAGGGTTTACCCCTGTGTCTTGCGCCGTGCCCGCTTTTACCAACTTACGTATCTTTTCCATCCGGCCTTTACCGGCCACCTACGGGAATATCCTCAGCACGTTTTCTGTTTTTTCACGCGAAAGCTTTGAGGTTACAGTCTCAGGGGGGAGTACGTTCGCAAGAGTGAAACTTAAAGAAATTGACGGAATGGCACCACAAGACGTGGAGCGTGCGGTTTAATTTGACTCAACACGGGGAACTTTACCAGATCCGGACAGGATGAGGATTGACAGATTGAGTGTTCTTTCTCGATTCCCTGAATGGTGGTGCATGGCCGCTTTTGGTCGGTGGAGTGATTTGTTTGGTTGATTCCGTCAACGGACGAGATCCAAGCTGCCCAGTAGGATTCAGAATTGCCCATAGGAAAGCAAACTCATCGGCGGGTTTTACCCAACGGTGGGCCGCATTCGGTTGAATTCTTCTCTGCGGGATTCCTTTGTATTTGCACAAGGTGAAATTTTGGGCAACAGCAGGTCTGTGATGCTCCTCAATGTTCTGGGCGACACGCGCACTACAATGTCAGTGAGAACAAGAAAAACGACTTCTGTCGAACCTACTTGATCAAAAGAGTGGGGAAACCACGGAATCACATAGACCCACTTGGGACCGAGGATTGCAATTATTGGTCGCGCAACGAGGAATGTCTCGTAGGCGCAGCTCATCAAACTGTGCCGATTACGTCCCTGCCATTTGTACACACCGCCCGTCGTTGTTTCCGATGATGGTGCAATACAGGTGATCGGACAGGCGGATGTCTCATCTGCCCGAAAGTTCACCGATATTTCTTCAATAGAGGAAGCAAAAGTCGTAACAAGGTAGCTGTAGGTGAACCTGCAGCTG
>Eukaryota;Excavata;Discoba;Discicristata;Trypanosomatida;Herpetomonas;Herpetomonas sp. TCB-2012a
TCATTACATCAGACGTAATCTGCCGCAAAAATTTTGCGGTCTCCGCAACAATGGATAACTTGGCGAAACGCCAAGCTAATACATGAACCAACTAGGCGTTCTCCGCCATGGGCGTACGGGCAACCGTGCGTCTTGTGAGACGCCTTGCGAATGAATGACAGTAAAACCAATGCCCTCACAGGCAGTAACACCCAGCAGTGTTGACTCAATTCATTCCGTGCGAAAGCCGGTTTACCGGCGTCTTTTGACGAACAACTGCCCTATCAGCTGGTGATGGCCGTGTAGTGGACTGCCATGGCGTTGACGGGAGCGGGGGATTAGGGTTCGATTCCGGAGAGGGAGCCTGAGAAATAGCTACCACTTCTACGGAGGGCAGCAGGCGCGCAAATTGCCCAATGTCAAAAAAAACGATGAGGCAGCGAAAAGAAATAGAGTTGTCAGTCCAATTGGATTGTCATTTCAATGGGGGATATTTAAACCCATCCAATATCGAGTAACAATTGGAGGACAAGTCTGGTGCCAGCACCCGCGGTAATTCCAGCTCCAAAAGCGTATATTAATGCTGTTGCTGTTAAAGGGTTCGTAGTTGAATTGAGGGCCGTGAAGGGGTATTTTTTCTGGTAAGTCCTTTCCAAGTCGGATTCGGACCCAGACCCTTGCGGTCCGTGAACGAAGATTTATTCGGATACAAGAAACACGGGAGTGGTTCCTTCCCTGATCTTCGCATGCCATGCATGCCAGGGGGCGTCCGTGATTTTTTACTGTGACTAAAGAAGTGTGACCAAAGCAGTCGTTCGACTTGAATTAGCAAGCATGGGATAACAAAGGAGCAGCCTTTAGGCTACCGTTTCGGCTTTTGTTGGTTTTAGAGGTCTATTGGAGATTATGGAGCCGTACGACAAGCGTCCGTGCCACCCGGTACTGGCGCCTGCGGCTGGGCTCAACCGCTTGCGGTCGGCTTTCGGGTCGGTCGTCTGTGGCACCCAGTCGCTTTGCGGCTTTCAGGAATGAAGGAGGGTAGTTCGGGGGGGAACGTACTGGGGCGTGAGAGGTGAAATTCTTAGACCGCACCAAGACGAACTACAGCGAAGGCATTCTTCAAGGATACCTTCCTCAATCAAGAACCAAAGTGCGGGGATCGAAGATGATTAGAGACCATTGTAGTCCGCACTGCAAACGATGACACCCATGAATTGGGGACCATTTGGTTGCGCACCGGGGACTTCCTCGCGAAGCTCCTCGGGCCACCATTTTACTAATTTACGTGCACATTCTTTTCTGGCCCCGCTTTCGGGCGGGTGTCCACTTACGGGAATATCCTCAGCACGTTTCTTCTTTTTTCACGCGAAAGCTTTGAGGTTACAGTCTCAGGGGGGAGTACGTTCGCAAGAGTGAAACTTAAAGAAATTGACGGAATGGCACCACAAGACGTGGAGCGTGCGGTTTAATTTGACTCAACACGGGGAACTTTACCAGATCCGGACAGGATGAGGATTGACAGATTGAGTGTTCTTTCTCGATTCCCTGAATGGTGGTGCATGGCCGCTTTTGGTCGGTGGAGTGATTTGTTTGGTTGATTCCGTCAACGGACGAGATCCAAGCTGCCCAGTAGAATTCAGAATTGTCCATAGAATAGCAATCTCCTCGCCGGGTTCTTCCCAGCGAGGAGCAGCATTCGGTCGAATTCTTCTCTGCGGGATTCCTTTGTTTTTTGCACAAGGTGAGATTTTGGGCAACAGCAGGTCTGTGATGCTCCTCAATGTTCTGGGCGACACGCGCACTACAATGTCAGTGAGAACAAGAAAAACGACTTTTGTCGGACCTGCTTGATCAAAAGAGCGGGGGAAACCCCGGAATCACATAGACCCGTTTTGGGACCGAGGATTGCAATTATTGGTCGCGCAACTAGGAATGTCTCGTAGGCGCAGCTCATCAAACTGTGCCGATTACGTCCCTGCCATTTGTACACACCGCCCGTCGTTGTTTCCGATGATGGTGCAATACAGGTGATCGGACAGGCGAACGTTTACGTTCGCCCGAAAGTTCACCGATATTTCTTCAATAGAGGAAGCAAAAGTCGTAACAAGGTAGCTGTAGGTGAACCTGCAGCTG
>Eukaryota;Excavata;Discoba;Discicristata;Trypanosomatida;Trypanosoma;D_9__Trypanosoma cobitis
GTCATATGCTTGTTTCAAGGACTTAGCCATGCATGCCTCAGAATCACTGCACTTGCAGGAATCTGCGCATGGCTCATTACATCAGACGTAATCTGCCGCAAACATGTTGCGGTTACCGCATTATTGGATAACTTGGCGAAAAGCCAAGCTAATACATGAGTAGAAGGAACGCTCTCTGAATTGGGTAGTGGGGCAACTCACTGCTTATGGGACGTTCAGCGAATGAATGAAAGTAAAACCAATGCCTTTTTGGCAGTATCACCTAGAAGTGTTGACTCAATTCATTCCGTGCGAAAGCCGGATCATCCGGCGTCTTTTGACGAACAACTGCCCTATCAGCCAGTGATGGCCGTGTAGTGGACTGCCATGGCGTTGACGGGAGCGGGGGATTAGGGTTCGATTCCGGAGAGGGAGCCTGAGAAATAGCTACCACTTCTACGGAGGGCAGCAGGCGCGCAAATTGCCCAATGTCAAAACAAACGATGAGGCAGCGAAAAGAAATAGAGCCGACAGTCCCAATTGGGATTGTCGTATTCAATGGGGGTTATTTAATACCATCCAATATCGAGTAACAATTGGAGGACAAGTCTGGTGCCAGCACCCGCGGTAATTCCAGCTCCAAAAGCGTATATTAATGCTGTTGCTGTTAAAGGGTTCGTAGTTGAATTGAGGGCCTCTGAGGCGCACTGGTATGTCCCGTTCACTTCGAATTGGTGACCCAGGCCCTTGTGGTCCGTGAACATTCAGAAACAAGAAACACGGGAGTGGTTCCTTCCTGATTTTCGCATGTCATGCATGCCAGGGGGCGCCCGTGATTTTTACTGTGACTAAAAAAGTGTGACCAAAGCAGTCATCCGACTTGAATTAGAAAGCATGGGATAACAAAGGAGCAGCCTATGGGCTACCGTTTCGGCTTTTGTTGGTTTTAAAAGCTCATTGGAGATTATGGGGTTGTGCGACAAGCGGCTGGGTGCCTATTGTGTACCCGTCGCCTTTGTGGGAAATCCGTACCGATGCGGGGCGGCTTCGGCTTGCTCCTCGCGGTGCCTTCCCTCAACTCACTGCTTCCAGGAATGAAGGAGGGTAGTTCGGGGGAGAACGTACTGGTGCGTCAGAGGTGAAATTCTTAGACCGCACCAAGACGAACTACAGCGAAGGCATTCTTCAAGGATACCTTCCTCAATCAAGAACCAAAGTGTGGGGATCGAAGATGATTAGAGACCATTGTAGTCCACACTGCAAACGATGACACCCATGAATTGGGGAGTTTTTGGTCGCAGGCGATGTCGGGTTCATCTCGCTCATCACCTCACCAATGATATCAATTTACGTGCATATTCTTTTCGGTCCTCGCAAGGGGGCCTTTTACGGGAATATCCTCAGCACGTTTTCTTACTTCTTCACGCGAAAGCTTTGAGGTTACAGTCTCAGGGGGGAGTACGTTCGCAAGAGTGAAACTTAAAGAAATTGACGGAATGGCACCACAAGACGTGGAGCGTGCGGTTTAATTTGACTCAACACGGGGAACTTTACCAGATCCGGACAGGGTGAGGATTGACAGATTGAGTGTTCTTTCTCGATCCCCTGAATGGTGGTGCATGGCCGCTTTTGGTCGGTGGAGTGATTTGTTTGGTTGATTCCGTCAACGGACGAGATCCAAGCTGCCCAGTAGGATTCAGAATTGCCCATAGGATAGCAATCCCTTCCGCGGGTTTTACCTAAGGGGGGGCGGTATTCGTTTGTATCCTTCTCTGCGGGATTCCTTGACTTTGCACAAGGTGAGATTTTGGGCAACAGCAGGTCTGTGATGCTCCTCAATGTTCTGGGCGACACGCGCACTACAATGTCAGTGAGAACAAGAAAAACGACTTTTGTCGTACCTACTTGACCAAAAGAGTGGGAAAACACCGGAATCACATAGACCCACTTGGGACCGAGTATTGCAATTATTGGTCGCGCAACGAGGAATGTCTCGTAGGCGCAGCTCATCAAACTGTGCCGATTACGTCCCTGCCATTTGTACACACCGCCCGTCGTTGTTTCCGATGATGGTGCAATACAGGTGATCGGACAGTCGAGTGTTTCACTTAACTGAAAGTTCACCGATATTGCTTCAATAGAGGAAGCAAAAGTC
>Eukaryota;Excavata;Discoba;Discicristata;Trypanosomatida;Trypanosoma;Trypanosoma sp. LZ-2011
TAGTCATATGCTTGTTTCAAGGACTTAGCCATGCATGCCTCAGAATCACTGCATTGCAGGAATCTGCGCATGGCTCATTACATCAGACGTAATCTGCCGCAAAAATGTTGCGGTCTCCGCAAAATTGGATAACTTGGCGAAACGCCAAGCTAATACATGAATTAATGGACGCGTTCTGTTCCGGCTGTGGGGCAACCTGTGGCTCTGGCGCGTCCGGCGAATGAATGAAAGTAAAACCAACGCCTTCACCGGCAGTAACACTTAGAAGTGCTGACTCAATTCATTCCGTGCGAAAGCTGGGTTTTTTACCTGGCGTCTTTTGACGAACAACTGCCCTATCAGCCAGTGATGGCCGTGTAGTGGACTGCCATGGCGTTGACGGGAGCGGGGGATTAGGGTTCGATTCCGGAGAGGGAGCCTGAGAAATAGCTACCACTTCTACGGAGGGCAGCAGGCGCGCAAATTGCCCAATGTCAAAAAAAAACGATGAGGCAGCGAAAAGAAATAGAGCCGAGAGCGCCTTTGGCGTTCTCGTTTTCAATGGGGGATATTTAAACCCATCCAAAATCGAGTAACAATTGGAGGACAAGTCTGGTGCCAGCACCCGCGGTAATTCCAGCTCCAAAAGCGTATATTAATGCTGTTGCTGTTAAAGGGTTCGTAGTTGAACTGTGGGCCTCTGAGGCGCATTGGTTTTGTCCCGTCCACTTCGGATTGGTGACCCATGCCCTTGGGGTCCGTGAACACACAGAACCAAGAAACACGGGAGTGGTACCTTCCTGATTCTCGCATGTCATGCATGCCAGGGGGCGCCCGTGATTTTTACTGTGACTAAAAAAGTGTGACCAAAGCAGTCAGTCGACTTGAATTAGAAAGCATGGGATAACAAAGGAGCAGCCTATGGGCCACCGTTTCGGCTTTTGTTGGTTTTAAAAGTCCATTGGAGATTATGGGGCTGCGCGACAAGCGGCTGGGTGTCTTCTTCAAGGAGGCAACCGTCGCCTTTGTGGGAATCCGTGTCCATTCCGAGTGCTTCGGCTTCTCGTGTGGCGCCCTTCCCTCAACTCGTGGCTTCCAGGAATGAAGGAGGGTAGTTCGGGGGAGAACGTACTGGTGCGTCAGAGGTGAAATTCTTAGACCGCACCAAGACGAACTACAGCGAAGGCATTCTTCAAGGATACCTTCCTCAATCAAGAACCAGAGTGTGGGGATCGAAGATGATTAGAGACCATTGTAGTCCACACTGCAAACGATGACACCCATGAATTGGGGAGTTTTTGGTCGTAGGCGTGGTCGGGTTCGCCCGCACTTCGCCTCGCCATTGGATATCAATTTACGTGCATATTCTATTCGTCCCTCGCAAGGGGGGCCTATAACGGGAATATCCTCAGCACGTTATCTGACTTCTTCACGCGAAAGCTTTGAGGTTACAGTCTCAGGGGGGAGTACGTTCGCAAGGGTGAAACTTAAAGAAATTGACGGAATGGCACCACAAGACGTGGAGCGTGCGGTTTAATTTGACTCAACACGGGGAACTTTACCAGATCCGGACAGGGTGAGGATTGACAGATTGAGTGTTCTTTCTCGATCCCCTGAATGGTGGTGCATGGCCGCTTTTGGTCGGTGGAGTGATTTGTTTGGTTGATTCCGTCAACGGACGAGATCCAAGCTGCCCAGTAGGATTCAGGATTGTCCATAGGATAGCAATCCCTTCCGCGGGTTTTACCCAAGGGGGGGCGGTATCCGGTTGAATCCTTCTCTGCGGGATTCCTTGTTTCGCGCAAGGTGAGATTTTGGGCAACAGCAGGTCTGTGATGCTCCTCAATGTTCTGGGCGACACGCGCACTACAATGTCAGTGAGAACAAGAAAAACGACTTTTGTCGGACCTACTCGATCAAAAGAGTGGGGAAACCCCGGAATCACGTAGACCCACTTGGGACCGAGTATTGCAATTATTGGTCGCGCAACGAGGAATGTCTCGTAGGCGCAGCTCATCAAACTGTGCCGATTACGTCCCTGCCATTTGTACACACCGCCCGTCGTTGTTTCCGATGATGGTGGAATACAGGTGATCGGACAGTCGAGCGTCTCGCTTGACTGAAAGTTCACCGATATTTCTTCAATAGAGGAAGCAAAAGTCGTAACAAGGTAGCT
>Eukaryota;Excavata;Discoba;Discicristata;Neobodonida;Neobodo;uncultured eukaryote
CTGCCAGTAGTCATATGCTTGTTTCAAGGACTAAGCCATGCATGCCTAAGAATAACTGCACTGCAGGAGTCTGCGCATGGCTCATTACATCAGACGCAATCTGCCGCAAAAATGTTGCGGTCTCCGCAAAATTGGATAACTTGGCGAAACGCCAAGCTAATACATGAATCAAAGGGCGTCCTCCACTCACGCGGCTTTCGGGTCGTAGCGAGGTGCCTTGCGAATGAATGAAATTAAAACCAACGCCCTTCACGGGGCAGCAACACCAGCAGTGTTGACTCAATTCATTCCGTGCGAAAGCCGGTTCACCGGCGTCTTCTGATGAACAACTGCCCTATCAGCCAGTGATGGCCGTGTAGTGGACTGCCATGGCGTTGACGGGAGCGGGGGATTAGGGTTCGATTCCGGAGAGGGAGCCTGAGAAACGGCTACCACTTCTACGGAGGGCAGCAGGCGCGTAAATTGCCCAATGACAAAAAATGTTGAGGCAGCGAAAAGAAATAGGTGTCTTAAATGTCTCTACGGCATTTGGGATTTTCAATGGGGGATATTTAAAGCCATCCAATATCGAGTAACAATTGGAGGACAAGTCTGGTGCCAGCACCCGCGGTAATTCCAGCTCCAAGAGCGTATATTAACGCTGTTGCTGTTAAAGGGTTCGTAGTTGAACTGAGGGTTGTCAAGGAGCAAGGTGCGTCCCATCCTCCGGATCGGTGACCCCTTCTCTTGCTGCCCGTGAACGTCAGAAACAAACATCGCGGGAATGTACCCTCCACCTTCGCGTGCAATGTACGCAGGGGGGCGCCCGTGTGTCTTACTGTGACTAAAAAAGCGCGACCAAAGCAGTCGTTCGACATGAATTTGAAAGCATGGGATAACGAAGCCTACCTACGGGTTACCGTTTCGGCTTTTGTTGGTTTTAAAGATCTGTGGGAGATTATGGCTTCTGCATTGACAAGCGGTTCGGGGCTTCGTCCCCACGCCTCCACCTTCGGGTGGCTTGCAGGGCCCTGAATGAAGGAGGGTTGTTCGGGGGAGAACGTACTTGAGCGTGAGAGGTGAAATTCTTAGACCGCTCAAAGACGAACTACAGCGAAGGCATTCTCCAAGGATACCTTCCTCAATCAAGAACCAAAGTGTGGAGATCGAAGATGATTAGAGACCATTGTAGTCCACACCACAAACGATGACCCCCACGAATTGGGGAGTTTTTGGTGGCGGGTTTCGTCAGCCATCCGGTTGGCGAGCCCCCCCAATTAAGAATACAATTTACGTGCATATTCCGTTGGCTTCGGTCAATATCGGGAATATCCTCAGCACGTTCTTTTTCTTCACGCGAAAGCTCGAGGTTACAGTCTCAGGGGGGAGTACGTTCGCAAGAGTGAAACTTAAAGAAATTGACGGAATGGCACCACAAGACGTGGAGCGTGCGGTTTAATTTGACTCAACACGGGGAACTTTACCAGATCCGGACAGGGTGAGGATTGACAGATTGAGTGTTCTTTCTCGATCCCCTGAATGGTGGTGCATGGCCGCTTTTGGTCGGTGGAGTGATTTGTTTGGTTGATTCCGCCAACGGACGAGATCCAAGCCGCCTAGTAGAAACCAAAATCTTTCCAAAGACAGCAACCTCTTGCTTGCCTTCGGTTGACAGGAGTTACCTTTGGTTGGTTTCTTCTTTGCGGGATTCCTCGCTTTGCGCGAGGTGAGATTTTGGGCAACAGCAGGTCTGTGATGCTCCTCAATGTTCTGGGCGACACGCGCACTACAATGTCAGTGAGAACAAGATTACCGACCTTTTGATCGGACCCACTTGACTCAAAAGAGGGGGGAAACACCGGAATCACATCGACCCGCTTGGGACCGAGGATTGCAATTATTGGTCGCGCAACGAGGAATGTCTCGTAGGCGCAGCTCATCAAACTGTGCCGATTACGTCCCTGCCATTTGTACACACCGCCCGTCGTTGTTTCCGATGATGGTGCAATACAGGTGATCGGACAGACGAGCCTCTGGCTTGTCCGAAAGTTCACCGATATTTCTTCAATAGAGGAAGTAAAAGTCGTAACAAGGTAGCTGTAGGTGAACCTGCAGAAG
>Eukaryota;Excavata;Discoba;Discicristata;Trypanosomatida;Trypanosoma;D_9__Trypanosoma minasense
TGCTTGTTTCAAGGACTTAGCCATGCATGCCTCAGAATCACTGCATTGCAGGAATCTGCGCATGGCTCATTACATCAGACGTAATCTGCCGCAAAAATCATGCGGTTTCCGCATAATTGGATAACTTGGCGAAACGCCAAGCTAATACATGAACCAAACGGATGCTCTCTGTTCTGGTGGTGGGGAAACCTACCTCCTTGGGACGTCCAGCGAATGAATGAAAGTAAAACCAATGCCTTCACCGGCAGTAACACCCAGAAGTGTTGACTCAATTCATTCCGTGCGAAAGCTGGGCTTCTTGCCCGGCGTCTTTTGACGAACAACTGCCCTATCAGCTAGTGATGGCCGTGTAGTGGACTGCCATGGCGTTGACGGGAGCGGGGGATTAGGGTTCGATTCCGGAGAGGGAGCCTGAGAAATAGCTACCACTTCTACGGAGGGCAGCAGGCGCGCAAATTGCCCAATGTCAAAAAAAAACGATGAGGCAGCGAAAAGAAATAGAGCCGACAGCGCTTTATGCGTTGTCGTTTTCAATGGGGGATATTTAAACCCATCCAAAATCGAGTAACAATTGGAGGACAAGTCTGGTGCCAGCACCCGCGGTAATTCCAGCTCCAAAAGCGTATATTAATGCTGTTGCTGTTAAAGGGTTCGTAGTTGAATTGAGGGCCTTTGAGGCGCAATGGTTTTGTCCCATCCACCTCGGATCGGTGACCCATGCCCTTGAGGTCCGTGAACACAGAAACAAGAAACACGGGAGTGGTACCCTTCTGATTTTCGCATGTCATGCATGCCAGGGGGCGCCCGTGATTTTTACTGTGACTAAGAAAGTGTGACCAAAGCAGTCAGTCGACTTGAATTAGAAAGCATGGGATAACAAAGGAGCAGCCTATGGGCCACCGTTTCGGCTTTTGTTGGTTTTAAAAGTCCATTGGAGATTATGGGGCTGTGCGACAAGTGACTGGGTGTCTTCCTTCGGGTTGCATCCGTCGCCTTTGTGGGAAATCCGCGTCCTTGCTGCGTGCTTCGGTTCGTTAGCTTGGCGTCTTCCCTCAACTCGCGGCTTCCAGGAATGAAGGAGGGTAGTTCGGGGGAGAACGTACTGGTGCGTCAGAGGTGAAATTCTTAGACCGCACCAAGACGAACTACAGCGAAGGCATTCTTCAAGGATACCTTCCTCAATCAAGAACCAAAGTGTGGGGATCGAAGATGATTAGAGACCATTGTAGTCCACACTGCAAACGATGACACCCATGAATTGGGGAGTTTTTGGTCGTAGGCGGGGTCGGGTTCATCTCGCTCCTCGTCTCGCCAATGGATATCAATTTACGTGCATATTCTTTACGGTCCTCGCAAGGGGGCCTTTAACGGGAATATCCTCAGCACGTTATCTGACTTCTTCACGCGAAAGCTTTGAGGTTACAGTCTCAGGGGGGAGTACGTTCGCAAGAGTGAAACTTAAAGAAATTGACGGAATGGCACCACAAGACGTGGAGCGTGCGGTTTAATTTGACTCAACACGGGGAACTTTACCAGATCCGGACAGGGTGAGGATTGACAGATTGAGTGTTCTTTCTCGATCCCCTGAATGGTGGTGCATGGCCGCTTTTGGTCGGTGGAGTGATTTGTTTGGTTGATTCCGTCAACGGACGAGATCCAAGCTGCCCAGTAGGATACAGGATTGTCCATAGGATAGCAATCCCTTCCGCGGGTTCTACCCAAGGGGGGGCGGTATCCGGTTGTATCCTTCTCTGCGGGATTCCTTGTTTTGCACAAGGTGAGATTTTGGGCAACAGCAGGTCTGTGATGCTCCTCAATGTTCTGGGCGACACGCGCACTACAATGTCAGTGAGAACAAGAAAAACGACTTTTGTCGGACCTACTTGATCAAAAGAGTGGGGAAACCCCGGAATCACATAGACCCACTTGGGACCGAGTATTGCAATTATTGGTCGCGCAACGAGGAATGTCTCGTAGGCGCAGCTCATCAAACTGTGCCGATTACGTCCCTGCCATTTGTACACACCGCCCGTCGTTGTTTCCGATGATGGTGGAKTAAAGGTGATCGGACAGTCGGGTGTTTCACCTGACCGAAAGTTCACCGATATTTCTTCAATAGAGGAAGCAAAAGTCGTAACAGAGTAGCTTGTAGGTGAACCTGCAGCTG
>Eukaryota;D_1__Excavata;D_2__Discoba;D_3__Discicristata;D_7__Eubodonida;D_8__Bodo;D_9__uncultured eukaryote
CTGCCAGTAGTCATATGCTTGTTTCAAGGACTAAGCCATGCATGCCTCAGAATCACTGCACTGCAGGAATCTGCGCATGGCTCATTACATCAGACGTAATCTGCCGCAAAAATGTTGCGGTCTACGCACTATTGGATAACTTGGCGAAACGCCAAGCTAATACATGAACAAACCGGACGTGCTCCATACACGCGGCGTGCGGCTTGCCGTGCATCGTAGCGAGTCGTCCAGCGAATGAATGAAATTAAAACCAATGCCGCGGACGCGGCAGCAGCACTCAGAAGTGTTGACGCAATTCATTCCGTGCGAAAGCTGGGCAACCAGCGTATTTTGACGAACAACTGCCCTATCAGCCAGTGATGGCCGTGTAGTGGACTGCCATGGCGTTGACGGGAGCGGGGGATTAGGGTTCGATTCCGGAGAGGGAGCCTGAGAAATAGCTACCACTTCTACGGAGGGCAGCAGGCGCGCAAATTGCCCAATGTCGAGAAAAAACGATGAGGCAGCGAAAAGAAATAGGCCTCCCAGGCACTCTGTGCTTGGGAGATTACAATGGGGGATATTTAAAGCCATCCAAAATCGAGTAACAATTGGAGGACAAGTCTGGTGCCAGCACCCGCGGTAATTCCAGCTCCAAAAGCGTATATTAACGCTGTTGCTGGTAAAGGGTTCGTAATTGAACTGAGGGCCGCCAAGCGTATGGTCAAAGTCCCGCCCACTTCGGGTCGGTGACTCCCATCCTTGCGGCTCGTGAACACTCGAAACAAAAAGCACGGAAGTGGTTCCTTCCCGATTCTCGCATGTCATGCATGCCCGGGGGCGCCCGTGATTTTTACTGTGACTAAAGAAGCGCGACCAAAGCAGTCATTCGACTTGAATTAGAAAGCATGGGATAACAAAGGAGCAACCTACGGTACTACCGTTTTCGGCTTTTGTTGGTTTTAGAAGTCTGTGGGAGATTATGGATTCGTGCGACCAGCGGTCTGGGGTTCGTCCCCGCGCGTTCTGCCTTGTGTGGCTTTCGGCCCTGCATTGTTGACTCGCCAGACCAGGAATGAAGGAGGGTTGTTCGGGGGAGAACGTACTGGAACGTGAGAGGTGAAATTCTTAGACCGTCCCAAGACGAACTACAGCGAAGGCATTCTCCAAGGATACCTTCCTCAATCAAGAACCAAAGTGTGGAGATCGAAGATGATTAGAGACCATTGTAGTCCACACCACAAACGGTGACACCCATGAATTGGGGAGTACTTTTGGCGTGGCTAGCTGGGCTTACCCGTCTAGCCGCCAAAACAATAATTTACGTGCACGTTCTATTCGGGCTTCGGCCCATCAACGGGAATGTCCTCAGCACGTTTTTCATTTTTTCACGCGAAAGCTTTGAGGTTACAGTCTCAGGGGGGAGTACGTTCGCAAGAGTGAAACTTAAAGAAATTGACGGAATGGCACCACAAGACGTGGAGCGTGCGGTTTAATTTGACTCAACACGGGGAACTTTACCAGATCCGGACAGGGTGAGGATTGACAGATTGAGTGTTCTTTCTCGATCCCTTGAATGGTGGTGCATGGCCGCTTTTGGTCGGTGGAGTGATTTGTTTGGTTGATTCCGTCAACGGACGAGATCCAAGCTGCCCAGTAGGAACCAGGATTGTCCAAAAGACAGCAATCTCTGCACTAGGTTCGCCTCAGGTCGAAGTTACCTCCAGTGGGTTTCTTCTCTGCAGGATTCCTTGCTTTGCGCAAGGTGAGATTTTGGGCAACAGCAGGTCTGTGATGCTCCTCAATGTTCTGGGCGACACGCGCACTACAATGTCAGTGAGAACAAGAATCCCGACCATTTGATCGGACCCACTTGATCCAAAAGAGGGGGGAAACACCGGAATCACATAGACCCAATTGGGACCGAGGATTGCAATTATTGGTCGCGCAACGAGGAATATCTCGTAGGCGCAGCTCATCAAACTGTGCCGATTACGTCCCTGCCATTTGTACACACCGCCCGTCGTTGTTTCCGATGATGGTGCAATACAGGTGATCGGACCGGCGAGTGTTACACTTGCTCGAAAGTTCACCGATATTTCTTCAATAGAGGAAGCAAAAGTCGTAACAAGGTAGCTGTAGGTGAACCTGCAGAAG
>Eukaryota;Excavata;Discoba;Discicristata;Trypanosomatida;Wallaceina;Blastocrithidia gerricola
TGCATGCCTCAGAATCACTGCATTTGCAGGAATCTGCGCATGGCTCATTACATCAGACGTAATCTGCCGCAAAAATCTTGCGGTTTCCGCAAAATTGGATAACTTGGCGAAACGCCAAGCTAATACATGAACCAACCGGGTGTTCTCCATTCCAGACAGTGGGCAACCATTGTCGTGAGACGCCCAGCGAATGAATGATAGTAAAACCAATGCCTTCACTGGCAGTAACACCCAGCAGTGTTGACTCAATTCATTCCGTGCGAAAGCCGGCTTGTTCCGGCGTCTTTTGACGAACAACTGCCCTATCAGCTGGTGATGGCCGTGTAGTGGACTGCCATGGCGTTGACGGGAGCGGGGGATTAGGGTTCGATTCCGGAGAGGGAGCCTGAGAAATAGCTACCACTTCTACGGAGGGCAGCAGGCGCGCAAATTGCCCAATGTCAAAACAAAACGATGAGGCAGCGAAAAGAAATAGAGTTGTCAGTCCATCTGGATTGTCATTTCAATGGGGGATATTTAAACCCATCCAATATCGAGTAACAATTGGAGGACAAGTCTGGTGCCAGCACCCGCGGTAATTCCAGCTCCAAAAGCGTATATTAATGCTGTTGCTGTTAAAGGGTTCGTAGTTGAACTGTGGGCTGTGTAGGTTTGTTCCTGGTCGTCCCGTCCATGTCGGATTTGGTGGCCCAGGCCCTTGCAGCCCGTGAACATTCAAAGAAACAAGAAACACGGGAGTGGTTCCTTTCCTGATTCACGCATGCCATGCATGCCAGGGGGCGTCCGTGATTTTTTACTGTGACTAAAGAAGTGTGACTAAAGCAGTCATCCGACTTGAATTAGAAAGCATGGGATAACAAAGGAGCAGCCTCTAGGCTACCGTTTCGGCTTTTGTTGGTTTTAAAGGTCTATTGGAGATTATGGAGCTGTGCGACCAGTGCTTTCACATTGTACTTCGGTGCAGTGTGTGGCGCCTTTGGAGGGGTTTAGTGCGTTCGGTTCGGGCTCCGGTCCGTCTGGGCGTAACGCCTTTTCAACTCACGGCCTCTAGGAATGAAGGAGGGTAGTTCGGGGGAGAACGTACTGGGGCGTCAGAGGTGAAATTCTTAGACCGCACCAAGACGAACTACAGCGAAGGCATTCTTCAAGGATACCTTCCTCAATCAAGAACCAAAGTGTGGAGATCGAAGATGATTAGAGACCATTGTAGTCCACACTGCAAACGATGACACCCATGAATTGGGGATCTTTTGGGTCGGTTGCGGCAGGGTTTACCCTGTGTCTTGCACCGTGCCCGCTTTTACCAACTTACGTATCTTTTCCATTCGGCCTTTACCGGCCACCCACGGGAATATCCTCAGCACGTTTTCTGTTTTTTCACGCGAAAGCTTTGAGGTTACAGTCTCAGGGGGGAGTACGTTCGCAAGAGTGAAACTTAAAGAAATTGACGGAATGGCACCACAAGACGTGGAGCGTGCGGTTTAATTTGACTCAACACGGGGAACTTTACCAGATCCGGACAGGATGAGGATTGACAGATTGAGTGTTCTTTCTCGATTCCCTGAATGGTGGTGCATGGCCGCTTTTGGTCGGTGGAGTGATTTGTTTGGTTGATTCCGTCAACGGACGAGATCCAAGCTGCCCAGTAGAATTCAGAATTGCCCATAGGATAGCAAACTCATCGGCGGGTTTTACCCAACGGTGGGCCGCATTCGGTTGAATTCTTCTCTGCGGGATTCCTTTGTATTTGCACAAGGTGAAATTTTGGGCAACAGCAGGTCTGTGATGCTCCTCAATGTTCTGGGCGACACGCGCACTACAATGTCAGTGAGAACAAGAAAAACGACTTTTGTCGAACCTACTTGATCAAAAGAGTGGGGAAACCCCGGAATCACATAGACCCACTTGGGACCGAGGATTGCAATTATTGGTCGCGCAACGAGGAATGTCTCGTAGGCGCAGCTCATCAAACTGTGCCGATTACGTCCCTGCCATTTGTACACACCGCCCGTCGTTGTTTCCGATGATGGTGCAATACAGGTGATCGGACAGGCGGATGTCTCATCTGCCCGAAAGTTCACAGA
>Eukaryota;Excavata;Discoba;Discicristata;Neobodonida;Neobodo;Neobodo designis
CTGCCAGTAGTCATATGCTTGTTTCAAGGACTAAGCCATGCATGCCTCAGAATAACTGCTTTGCAGGAATCTGCGCATGGCTCATTACATCAGACGCAATCTGCCGCAAAAATGTTGCGGTTTCCGCAAAATTGGATACCTTGGCGAAACGCCAAGCTAATACATGAATCTATGTTGGCGTCCTCCATTCACGCGGCGATTTCGGTCGTCGTAGCGAGGCGTCATGCGAATGAATGCAATTAAAACCAATGCCTTTCACGAGGCAGGAACACCAAGTAGTGTTGAATCAATTCATTCCGCGAAAGCCGGTTTACCGGCGTCTTTTGATGAACAACTGCCCTATCAGCCAGTGATGGCCGTGTAGTGGACTGCCATGGCGTTGACGGGAGCGGGGGATTAGGGTTCGATTCCGGAGAGGGAGCCTGAGAAATGGCTACCACTTCTACGGAGGGCAGCAGGCGCGTAAATTGCCCAATCACAAAAAATGTGGAGGCAGCGAAAAGAAATAGGTCTCCTAGACGTCTCTACGGCGTCTGGGAGTTGCAATGGGGGATATTTAAAGCCATCCAATATCGAGTAACAATTGGAGGACAAGTCTGGTGCCAGCACCCGCGGTAATTCCAGCTCCAAGAGCGTATATTAACGCTGTTGCTGTTAAAGGGTTCGTAGTTGAACTGAGGGCTGTCAAGGAGACGGATCCGTCCAACCCTCCGGGTCTGTGACTTCCGCTCTTGCAGCTCGTGAACGCTAGAAACAAACATCTCGGGATTGCACCTTCCAACCACGCATGCAATGTATGGAGGGGGGCGCCCGTGTGTCTTACTGTGACTAAAAGAGCGCGACCAAAGCAGTCGTTCGACCTGAATTTGAAAGCATGGGATAACAAAGTAGCAGCCTACGGGTTACCGTTTCGGCTTTTGTTGGTTTTAAAGATCTGTGGGAGATTATGGGTGCGCATGACCAGCGGTTCGGGGTTCTGTCCCCACGCCTCCGGTGCTTGGAGCCATCCAGCTTCAGTGCCGGCTTGTGTTGCCCAGGAATGAAGGAGGGTTGTTCGGGGGAGAACGTACTTGGGCGTGAGAGGTGAAATTCTTAGACCGCCCAAAGACGAACTACAGCGAAGGCATTCTCCAAGGATACCTTCCTCAATCAAGAACCAAAGTGTGGAGATCGAAGATGATTAGAGACCATTGTAGTCCACACCACAAACGGTGACCCCCACGAATTGGGGAGTATTTGGTTGCGGTAGGGCAAGTTCGCTTGTTCCTATCCTCCAAAAGAGAATTCAATTTACGTGCATATTCCAAGTGGGTTCGCCCATTAACGGGAATATCCTCAGCACGTTCTCTTTTTTCACGCGAAAGCTCGAGGTTACAGTCTCAGGGGGGAGTACGTTCGCGAGAGTGAAACTTAAAGAAATTGACGGAATGGCACCACAAGACGTGGAGCGTGCGGTTTAATTTGACTCAACACGGGGAACTTTACCAGATCCGGACAGGGTGAGGATTGACAGATTGAGTGTTCTTTCTCGATCCCTTGAATGGTGGTGCATGGCCGCTTTTGGTCGGTGGAGTGATTTGTTTGGTTGATTCCGTCAACGGACGAGATCCAAGCCGCCTAGTAGAAGCCAAAATCATTACCAAAGAAAGCAATCTCTTGTCCAACTTCGGTTGGCGGGAGTCACCCTTGGTTGGTTTCTTCTTTGCGGGATTCCTTGCTTTTGCGCAAGGTGAGATTTTGGGCAACAGCAGGTCTGTGATGCTCCTCAATGCTCTGGGCGACACGCGCACTACAATGTCAGTGAGAACAAGATTACCGACCTTTTGATCGGACCTCCTTGATTCAAAAGAGGGGGGAAACACCTGAATCACATCGACCCACTTGGGACCGAGTATTGCAATTATTGGTCGCGCAACGAGGAATGTCTCGTAGGCGCAGCTCATCAAACTGTGCCGATTACGTCCCTGCCATTTGTACACACCGCCCGTCGTTGTTTCCGATGATGGTGCAATACAGGTGATCGGACAGGTGGATCTCTGATCTGCTTGAAAGTTCACCGATATTTCTTCAATAGAGGAAGTAAAAGTCGTAACAAGGTAGCTGTAGGTGAACCTGCAGAAG
>Eukaryota;Excavata;Discoba;Discicristata;Prokinetoplastina;Ichthyobodo;Perkinsiella-like sp. PLO/AMOPI
GGATAACTTCGCGAAACGCGAAGCTAATACATGTACGACACGCAGGCTGCTCCACCCAAGCGCGCGCGGCTAAACCCGCGTGCGCGGAGCGTCTGTGCGGATGGTTGCTACTAAGGCCAGCGCCGCTCGCGCGGCAGCGTCGAAGAGCGATGAATCAGACCATTCAGCGAAAGCGCGCTTCGGCGCGCGTGTCCCGACAAGTCTCTGCCCTATCAGCTCTGATGGTACTGTATTGGACTACCATGGCGATAACGGGTACGGGGAATTAGGGTTCGATTCCGGAGAGGGAGCCTGAGAGATAGCTACCACTTCTACGGAGGGCAGCAGGCGCGTAAATTGCCCAATGCCAAATCGGCGAGGCAGCGAAGAAAGATAGCGATCCCGTTTTTTACAAATCGGGAGTTGCAATGTGTGGTACGTAAACCCACCAACGAGTAACGATTGGAGGACAAGTCTGGTGCCAGCACCCGCGGTAATTCCAGCTCCAATAGCGTATATTAATGTTGCTGCTGTTAAAGGGTTCGTAGTTGGACTCGGGGCGCGCGGATGCCCGCACACTCGTGCGCGCTCTTGCGCGCCCCGTCACAGATGGAGCCGCGTTCCGCCGCGTGCCTTCAGTGGTACGCGGCCCCCGCAAGGGACCGAGTGCGACACACTCTTTGAACCGTCCGTCGTTCTCACCGTGAATAAAACAGCGTGTTCAAGGCAGCCGTTCGGCCGCATGACAAAGCATGGAATGACAGAGCATCGACCAGCTGGGCGTGCTTTTGTTGGTTTTACTACCCCGTTGGGTAACTCGCCCCCGTGGGCTCGCTCTTCGGAGCGTCCCGCGGGCGCACGGGATTAACGGGGGTTGTCGGGGAAAACCGTATGCGGGCGTGAGAGGTGAAATTCTTAGACCGCCCGGGGACGAACTCAAGCGAAGGCAGTTTTCAAGTATACCTTCATCAATCAAGAACTAAAGTGTGGAGATCGAAGATGATTAGATACCATTGTAGTCCACCACTGCAAACGATGACGCCCATGGATCGGACAGTATTTTACTCCGATGGGATCTTTTCGGCACTGCTCCCCTTCAACGCGAAAGCTGAGGCTATGGTCTCATGGGGAAGTACGTTCACAAGGCTGAAACTTAAAGAAATTGACGGAATGGCACCACCAGACGTGGAGTGTGCGGTTTAATTTGACTCAACACGGGAAACCTTACCAGGACAGGACAACGGAATGATTGACAGATTGATAGCTCTTTCTTGATTCGTTTGACGGCGGTGCATGGCCGCTTTTGGTCGGTGAAGTGATTTGTTTGGTTGATTCCTTTAACGGACGAGACCCAATCCGCTTACTAGGTGCGTCATTCTCTTCGGGGTCGTGCCTCCGGGCGCGGCCCTGAAAATGGCGCCCCTTCTTCGCGGCATTCCATGCGCCTTAGCATGGTGGCATTTTGGGCAACAGCAGGTCCGTGATGCTCCTAAATGTCCTGGGCGACACGCGCACTACAATGACGAAGTGAATGAGTGAAACCTCTTCGGGTCCTGCTCCGAGAGGAGTGGGAAAACTTCGAAAACTATGTCGTGCTTGGGATCGAAGCTTGCAATTATTCTTCTTGAACGAGGAATGTCTAGTAGACGTGCTTCATCAAAGC
>Eukaryota;Excavata;Discoba;Discicristata;Trypanosomatida;Trypanosoma;Trypanosoma cruzi marinkellei
TCTGGTTGATTCTGCCAGTAGTCATATGCTTGTTTCAAGGACTTAGCCATGCATGCCTCAGAATCACTGCATTGCAGGAATCTGCGCATGGCTCATTACATCAGACGTAATCTGCCGCAAAAATCTTGCGGTCTCCGCAACATTGGATAACTTGGCGAAACGCCAAGCTAATACATGAACCAACCGGATGTTCTCTGTTCCGGCGGCAGGGCAACCTGCTGCCATGGGACGTCCAGCGAATGAATGAAAGTAAAACCAATGCCTTCACCGGCAGTAACACTCAGAAGTGTTGATTCAATTCATTCCGTGCGAAAGCCGGGTTTTTTTACCCGGCGTCTTTTGACGAACAACTGCCCTATCAGCCAGCGATGGCCGTGTAGTGGACTGCCATGGCGTTGACGGGAGCGGGGGATTAGGGTTCGATTCCGGAGAGGGAGCCTGAGAAATAGCTACCACTTCTACGGAGGGCAGCAGGCGCGCAAATTGCCCAATGTCAAAAAAAAAAGATGAGGCAGCGAAAAGAAATAGAGCCGACAGTGCTTTTGCATTGTCGTTTTCAATGGGGGATATTTAAACCCATCCAAAATCGAGTAACAATTGGAGGACAAGTCTGGTGCCAGCACCCGCGGTAATTCCAGCTCCAAAAGCGTATATTAATGCTGTTGCTGTTAAAGGGTTCGTAGTTGAATTGAGGGCCTCTAAGGCGCAATGGTTTAGTCCCATCCACTTCGGATTTGGTGACCCATGCCCTTGTGGTCCGTGAACACATTCAGAAACAAAAAACACGGGAGTGGTACCTTTTCTGATTATCGCATGTCATGCATGCCAGAGGGCGCCCGTGATTTTTTACTGTGACTAAAAAAGTGTGACCAAAGCAGTCATTCGACTTGAATTAGAAAGCATGGGATAACAAAGGAGCAGCCTATGGGCCACCGTTTCGGCTTTTGTTGGTTTTAAAAGTCCATTGGAGATTATGGGGCAGTGTGACAAGCGGCTGGGTGGTTATTCCACACACACGCTCCTTTTGGACGTGTGTGTGGCACTCGTCGCCTTTGTGGGAAATCCGTGTGGCACTGTTTGTTGTTGGCAGACTTCGGTCTTGCCTTCGCATCTCACACGTGTCATGCCTTCCCTCAACTCACGGCATCCAGGAATGAAGGAGGGTAGTTCGGGGGAGAACGTACTGGTGCGTCAGAGGTGAAATTCTTAGACCGCACCAAGACGAACTACAGCGAAGGCATTCTTCAAGGATACCTTCCTCAATCAAGAACCAAAGTGTGGGGATCGAAGATGATTAGAGACCATTGTAGTCCACACTGCAAACGATGACACCCATGAATTGGGGAGTTTTTGGTCGTAGGCGTGGTCGGGTTTGATTACTTTTTCATCCCGTTCCTCGTCTCGCCAATGAATATCAATTTACGTGCATATTCTTTTTGGTCCTCGTTTTTTTACGGCGAGGGCCTTTAACGGGAATATCCTCAGCACGTTATCTTACTTCTTCACGCGAAAGCTTTGAGGTTACAGTCTCAGGGGGGAGTACGTTCGCAAGAGTGAAACTTAAAGAAATTGACGGAATGGCACCACAAGACGTGGAGCGTGCGGTTTAATTTGACTCAACACGGGGAACTTTACCAGATCCGGACAGGGTGAGGATTGACAGATTGAGTGTTCTTTCTCGATCCCCTGAATGGTGGTGCATGGCCGCTTTTGGTCGGTGGAGTGATTTGTTTGGTTGATTCCGTCAACGGACGAGATCCAAGCTGCCCAGTAGGATTCAGAATTGCCCATAGGATAGCAATCCCTTCCGCGGGTTTTACCCAAGGGGGGGCGGTATTCGCTTGTATCCTTCTCTGCGGGATTCCTTGTTTTGCGCAAGGTGAGATTTTGGGCAACAGCAGGTCTGTGATGCTCCTCAATGTTCTGGGCGACACGCGCACTACAATGTCAGTGAGAACAAGAAAAACGACTCTTGTCGGACCTACTTGATCAAAAGAGTGGGAAAACCCCGGAATCACGTAGACCCACTTGGGACCGAGTATTGCAATTATTGGTCGCGCAACGAGGAATGTCTCGTAGGCGCAGCTCATCAAACTGTGCCGATTACGTCCCTGCCATTTGTACACACCGCCCGTCGTTGTTTCCGATGATGGTGCAATACAGGTGATCGGACAGTCGAGTGCTTCACTTGACCGAAAGTTCACCGATATTTCTTCAATAGAGGAAGCAAAAGTCGTAACAAGGTAGCTGTAGGTGAACCTGCAGCTG
>Eukaryota;Excavata;Discoba;Discicristata;Neobodonida;Neobodo;uncultured bodonid
TCAGACGCAATCTGCCGCAAAAATGTTGCGGTCTCCGCATATTGGATAACTTGGCGAAACGCCAAGCTAATACATGAACTCCGGGCGTCCTCCACTCACGTGGCTTTCGGGTCACAGCGAGGTTCGCCCCGCGAATGAATGAAACTAAAACCAACGCTCCTCACGGAGCAGCAACACCCAGAAGTGTTGACCCAATTCATTCCGTGCGTAAGCCGGCTTGCCGGCGTATTTTGATGAACAACTGCCCTATCAGCCAGTGATGGCCGTGTAGTGGACTGCCATGGCGTTGACGGGAGCGGGGGATTAGGGTTCGATTCCGGAGAGGGAGCCTGAGAAACGGCTACCACTTCTACGGAGGGCAGCAGGCGCGTAAATTGCCCAATGGCGAAAAAAGTTGAGGCAGCGAAAAGAAATAGGTCTCCTAAACGTCTCTACGGCGTTTGGGAGTTGCAATGGGGGATATTTAAAGCCATCCAACATCGAGTAACAATTGGAGGACAAGTCTGGTGCCAGCACCCGCGGTAATTCCAGCTCCAAGAGCGTACATTAACGCTGTTGCTGTTAAAGGGTTCGTAGTTGAACTGAGGGCTGTCAAGGAGACGGATCCGTCCCATCCACCGGATTGGCGACCTCCGCTCTTGCAGCTCGTGAGCGTCAGAAACAACTATCGCGGGATTGTTTCCCTCCATCCACGCATACAACGTATGTAGGAGGGCGCCCGTGTGTCTTACTGTGACTAAAAAAGCGCGACCAAAGCAGTCGTTCGACCTGAATTTGAAAGCATGGGATAACGAAGGCCACCTACGGGTTACCGTTTCGGCTTTTGTTGGTTTTAAAGATCTGTGGGAGATTATGGATGCTGCATGACCGGCGGCTCGGGGTACCATCCCCACGCCTCCGCTTCGGCGGCTTGCACGTCCTTGAATGAAGGAGGGTTGTTCGGGGGAGAACGTACTTGAGTGTGAGAGGTGAAATTCTTAGACCACTCAAAGACGAACTACAGCGAAGGCATTCTCCGAGGATACCTTCCTCAATCAAGAACCAAAGTGTGGAGATCGAAGATGATTAGAGACCATTGTAGTCCACACCACAAACGATGACCCCCACGAATTGGGGAGTTTTCGGCGGCGGTGGGGCGGGTCCGCCCGTACCCATCTCCTCCGAGAAAGAATACAATTTACGTGCATATTCCAAGCCGGTCCTTCGGGGCCGGTGTTACGGGAATATCCTCAGCACGTTCTCTTTTCCACGCGAAAGCTCGAGGTTACAGTCTCAGGGGGGAGTACGTTCGCAAGAGTGAAACTTAAAGAAATTGACGGAATGGCACCACAAGACGTGGAGCGTGCGGTTTAATTTGACTCAACACGGGGAACTTTACCAGATCCGGACAGGGTGAGGATTGACAGATTGAGTGTTCTTTCTCGATCCCCTGAATGGTGGTGCATGGCCGCTTTTGGTCGGTGGAGTGACTTGTTTGGTTGATTCCGTCAACGGACGAGATCCAAGCCGCCTAGTAGAAATCAAAATCATTCAAAGACAGCATCCTCTTGCCTAACTTCGGTTGGGTGGAGTCACCTTTGGTTGGTTTCTTCTTTGCGGGATTCCTCGTTTCGCGCGAGGTGAGATTTTGGGCAACAGCAGGTCTGTGATGCTCCTCAATGTTCTGGGCGACACGCGCACTACAATGTCAGTGAGAACAAGACTACCGACCTTCTGATCGGACCCGCTTGATTCAAAAGAGCGGGGAGTCGTTTGAATCACATCGACCCACTTGGGACCGAGTATTGCAATTATTGGTCGCGCAACGAGGAATGTCTCGTAGGCGCAGCTCATCAAACTGCGCCGATTACGTCCCTGCCATTTGTACACACCGCCCGTCGTTGTTTCCGATGATGGTGCAATACAGGTGATCGGACAGACGGACCCTTGTTCGTTTGAAGTTCACCGATATTCTTCAATAGAGAA
>Eukaryota;Excavata;Discoba;Discicristata;Neobodonida;Rhynchobodo;uncultured eukaryote
CTGCCAGTAGTCATATGCTTGTTTCAAGGACTAAGCCATGCACGCCTCAGAATCACTGCACTGCAGGGATCTGCGCATGGCTCATTACATCAGACGTAATCTGCCGCAAAAATATTGCGGTTTACACCGTATTACTGGACACCTTGGCGAAACGCCAAGCTAATACATGAACAAAGGGGCGTCCTCCACTGAAGCTACTCATTCTTTCGGGGGTGGGGGCTGCGAGGCGTTCTGCGAATGAATGAAATTAGAACCAACGCCAGCAATGGCAGCAAGACTAAGTAGTGTTGAATCAATTCATTCTGCGAAAGCCGGCTTGCCGGCGTATTCTGACGAACAACTGCCCTATCAGCCAGTGATGGCCGTGTAGTGGACTGCCATGGCGTTGACGGGAGCGGGGGATTAGGGTTCGATTCCGGAGAGGGAGCCTGAGAAACGGCTACCACTTCTACGGAGGGCAGCAGGCGCGTAAATTGCCCAATGCCAAGACAAATGATGAGGCAGCGAAAAGAAATAGGTTTTCCAGAGGCCCACACGGGAATTTGGGAATTTACAATGGGGGATATTTAAACCCATCCAATATCGAGTAACAATTGGAGGACAAGTCTGGTGCCAGCACCCGCGGTAATTCCAGCTCCAAAAGCGTATATTAACGCTGTTGCTGTTAAAGGGTTCGTAGTTGAATTGGGGGCTGCCGAGTAAACAATGGCGTCTTACCTTCGGGGAGACTCACCATTGTACTCGCTGCTCGAGAACATTCGAAACAAACACCACGGAATCGTTATCATCCCGAATCTCGCATGCAATGTATGCAGGGGGACGTCCCGTGATTTTTACTGTGACAAAAGAAGGGTGACCAAAGCAGTCATTCGACATGAATTAGAAAGCATGGGATAACAAAGGAGCGGCCTACGGGCTTCCATTTTGGCTTTTGTTGGTTTTAAAGGTCTGTGGGAGATTGTGGACGCGTAAGACCGGCTGCACGGGATACGTTCCCGACAGTCCTCTAGATCGGCTTCGGTTGGTCTAGACTTACTGTGTCCAGGAATGAAGGAGGGTTGTTCGGGGGAGAACGTACTTGAGCGTGAGAGGTGAAATTCTTAGACCGCTCAAAGACGAACTACAGCGAAGGCATTCTCCAAGGATACCTTCCTCAATCAAGAACCAAAGTGTGGAGATCGAAGATGATTAGAGACCATTGTAGTCCACACCACAAACGATGACCCCCATGAATTGGGGAGTTTTTGGTTTGGGGTGTCTGGTTCGCCCAGTTCACCTCGCCAAAGAGTTTTTATGTGCATGTTCTATCCGGGCTTCGGCCCTTTTACGAGAACATCCTCAGCACGTTTTCTGACTGTTTAACGCGAAAGCTTTGAGGTTACAGTCTCAGGGGGGAGTACGTTCGCAAGAGTGAAACTTAAAGAAATTGACGGAATGGCACCACAAGGCGTGGAGCGTGCGGTTTAATTTGACTCAACACGGGGAACTTTACCAGGTCCGGACAGGGTGAGGATTGACAGATTGAGTGTTCTTTCTCGATCCCCTGAATGGTGGTGCATGGCCGCTTTTGGTCGGTGGAGTGATTTGTTTGGTTGATTCCGTCAACGGACGAGATCCAATCTGCCCAGTAGAAACCTGAAGCTTCTCAACGACAGCAATCCGTGATTCACTTCGGTGTTTCGCTGGATACCTCTTCGGTGGTTTCTTCTCTGCAGGATTCCTTGCCCTCTCGCAAGGTGAGATTTTGGGCAACAGCAGGTCTGTGATGCTCCTCAATGTTCTGGGCTACACGCGCACTACAATGTCAGTGAGAACAAGAATACCGACATTTTGTTCGGACCCGCTTGATTCAATAGAGTGGGGAAACACCGGAATCACATCGACCCAATTGGGACCGAGGATTGCAATTATTGGTCGCGCAACGAGGAATGCCTCGTAGGCGCAGCTCATCAAACTGTGCCGATTACGTCCCTGCCATTTGTACACACCGCCCGTCGTTGTTTCCGATGATGGTGCAATACAGGTGATCGGACTGGAGATGAAATTCTTTGGGAAGTTCACCGATATTTCTTCAATAGAGGAAGCAAAAGTCGTAACAAGGTAGCTGTAGGTGAACCTGCAGAAG
>Eukaryota;Excavata;Discoba;Discicristata;Prokinetoplastina;Ichthyobodo;uncultured eukaryote
CCTGGTTGATCCTGCCAGTAGTCATATGCTTGTTTCAAGGATTAAGCCATGCAAGCCTAAGAGTAACTGAGACTAACAGGAGGTCTGCGAACGGCTCATTATATCAGACATTATCTACCGGAAAAATTGCAGTGAGAACTGCTTTAATGGATAACTTCGCGAAACGCGAAGCTAATACATGTACGGCACGTGGTGTTCTCTACTTGACCGCTTGGGGGAAACCCCTTGTGGGGAGAATGCTTCGCGAATGGTTGAAACAAAGATCGACGCCAGCAATGGCAGTGTCAAAACGCGATGAATCAAACCATTCAGCAGAAGCTCGTTTCGGCGAGCGTGTTCCGACGAATGTCTGCCCTATCAGCTTTTGACGGTAGTGTAGTGGACTACCGTGGCGATAACGGGTACGGGGAATTAGGGTTCGATTCCGGAGAGGGAGCCTGAGAAATAGCTACCACTTCTACGGAGGGCAGCAGGCGCGTAAATTGCCCAATGCCAAATTGGTGAGGCAGCGAAGAGAAATAGCGACCCCGCCTCTTAGAGTGCGGGGATTGCAATGGGTGGTATGTAAACCCACCAACGAGTAACAATTGGAGGACAAGTCTGGTGCCAGCACCCGCGGTAATTCCAGCTCCAATAGCGTATATTAATGCTGCTGCTGTTAAAGGGTTCGTAGTTGAATACGGAGTTGTGACTTTAGATGGGCTCGCCCATCCTTGTTCCCAACTCTGTCATAGACGGGATCGGAGCCTTGCGGATGCGCTCCTTCACTGGGGCGTTGATGCTGTTTGGTGAAGAGCCAAACATTACGCGTGCGATACACGCTTGTGCCGCCCGTCGTTATCACTGTGAAGAAAACAGCGTGTTCAAGGCAGCCGCTTGCGGTTGAATGACAAAGCATGGAATGACAAAGCAACGACCGGTGGGTCCGTCTTTTGTCGGTTTTTACGATCCATTTGGATAATTTGTTTCCGGAGGTCATGGGCTATCTCACGAGGTACCCATACTCCGGTGAACACGGGATTAATGGGGGTTGTCGGGGGAAAACGTATCTGAGCGTGAGAGGTGAAATTCTTAGACCGCTCGGGGACGAACTTATGCGAAGGCATTTTCCAAGTATACCTTCATCAATCAAGAACTAAAGTGTGGAGATCGAAGATGATTAGATACCATTGTAGTCCACTACTGCAAACGATGACGCCCATGGATCGGATAGTTTTTTGCTCGATGGGATCTTTTCGGCACTGCTCCCCCTTCAACGCGAAAGCTGAGGCTATGGTCTGTACGTTCGCAAGGCTGAAACTTAAAGAAATTGACGGAATGGCACCACCAGGCGTGGAGTGTGCGGTTTAATTTGACTCAACACGGGGAACCTTACCAGGACAGGACAACGCAAGGATTGACAGATTAATAGTTCTTTCTTAATTCGTTTGACGGTGGTGCATGGCCGCTTTTGGTCGGTGAAGTGATTTGTTTGGTTGATTCCTTTAACGGACGAGACCCAATCCGCTTAATAGGGGCACCATCTACCTTTCGGTAAACGGACGCAGCGGAATTCGTTCTTGCTGTGCTCCCAGATAGTGACACCCCTTCTTCGCGGCATTCCTTGCGCCTTAGCAAGGTGGCATTTTGGGCAACAGCAGGTCCGTGATGCTCCTAAATGTCCTGGGCGACACGCGCACTACMATGACAAAGTGAATGAGTGAAACCTTCAGGTCCTGCTTCGAAAGGAGTGGGAAAACTGAGAAAACTATGTCGTGCTTGGGATCGAAGCTTGCAATTATTCTTCTTGAACGAGGAATGCCTAGTAGATGTGCTTCATCAAAGCGCATTGACTACGTCCCTGCCATTTGTACACACCGCCCGTCGTTGCTACCGATGCCAGTTGGATACATGTCAACGGACTTTCTGCCCTTCGGGGTTTGAGGGAAAGTTGACCCATGTTTAACTAATACAGGAAGCCAAAGTCGTAGCGAGGTGCCTGTAGGTGAACCTGCAGAAG
>Eukaryota;Excavata;Discoba;Discicristata;Neobodonida;Neobodo;Neobodo designis
CTTGTTTCAAGGATTAAGCCATGCATGCCTCAGAATCACTGCACTGCAGGAATCTGCGCATGGCTCATTACATCAGACGTAATCTGCCGCAAAAATGTTGCGGTCTCCGCAAAATTGGATAACTTGGCGAAACGCCAAGCTAATACATGAACCAATCGGATGTCCTCCATTCACGCGGTGCGGGCTTGCTCGTACCGTAGCGAGGCGTCCAGCGAATGAATGCAATTAAAACCAATGCCGCGGACGCGGCAGCAACGCTCAGAAGTGTTGACTCAATTCATTCCGTGCGAAAGCCGATTTATCGGCGTCTTTTGACGAACAACTGCCCTATCAGCCAGTGATGGCCGTGTAGTGGACTGCCATGGCGTTGACGGGAGCGGGGGATTAGSGTTCGATTCCGGAGAGGGAGCCTGAGAAATAGCTACCACTTCTACGGAGGGCAGCATGCGCGCAAATTGCCCAATGACAAGAAAATTGTTGAGGCAGCGAACAGAAATAGGCCTTCCGAACACCTCACGGTGTTCGGGAGTTACAATGGGGGATATTTAAAGCCATCCAACATCGAGTATCAATTGGAGGACAAGTCTGGTGCCAGCACCCGCGGTAATTCCAGCTCCAAAAGCGTATATTAACGCTGTTGCTGTTAAAGGGTTCGTAGTTGAACTGAGGGTTACCAAGGAGAGGTTTCAGTCCCACTCGCCTTTGAGTCGGTGACCGCCGCTCTTGGAACTCGTGAACATTTTCGGAAACAGAGCGCGGGATCGGTTTCTTCCCAACTTTCGCGTGTCATGCACGCTGGGGGACGCCCGCGACTTTTACTGTGACTAAAAAAGTGCGACCAAAGCAGTCGTTCGACATGAATTAGAAAGCATGGGATAACAAAGCATCAACCTACGGTACTACCGTTTTGGCTTTTGTTGGTTTTAAAAGTCTGTGGGAGATTATGGATCCGCACGACCGGCGGTTCGGGGTTCGTCCCCACGCTTTCGTATCATATCCTCGTGGTGTGGTGCGACTTGCGGTGTCCAGGAATGAAGGAGGGTTGTTCGGGGGAGAACGTACTTGAGCGTGAGAGGTGAAATTCATAGACCGCTCAAAGACGAACTACAGCGAAGGCATTCTCCAAGGATACCTTCCTCAATCAAGAACCAAAGTGTGGAGATCGAAGATGATTAGAGACCATTGTAGTCCACACCACAAACGATGACACCCATGAATTGGGGAGTATTTGGTAGGCGGTGCGAGTTGGGTTCGCCCCAATCTCCATCACTCCAAAAGAAATCAATTTACGTGCATATTCAAACGGGCTTCGGCCCAATAACGGGAATATCCTCAGCACGTTCTCTGACTGTTTCACGCGAAAGCTTTGAGGTTACAGTCTCAGGGGGGAGTACGTTCGCAAGAGTGAAACTTAAAGAAATTGACGGAATGGCACCACAAGATGTGGAGCGTGCGGTTTAATTTGACTCAACACGGGGAACTTTACCAGATCCGGACAGGGTGAGGATTGACAGATTGAGTGTTCTTTCTCGATCCCCTGAATGGTGGTGCATGGCCGCTTTTGGTCGGTGGAGTGATTTGTTTGGTTGATTCCGTCAACGGACGAGATCCAAGCTGCCCAGTAGGAACCAAAATCGCTTGAGACAGCAATCCCTTTGTCGGGCTTCGGTCCGCGGGGGTCACCTTTGGTGGGTTTCTTCTCTGCAGGATTCCCTGCTTTGCGCAGGGTGAGATTTTGGGTAACAGCAGGTCTGTGATGCTCCTCAATGTTCTGGGCGACACGCGCACTACAATGTCAGTGAGAACAAGAAACCCGACCTTTTGATCGGACCCACTTGATTCAAGAGAGGGGGGAAACACCGGAATCACATAGACCCAATTGGGACCGAGGATTGCAATTATTGGTCGCGCAACGAGGAATATCTCGTAGGCGCAGCTCATCAAACTGTGCCGATTACGTCCGTGCCATTT
>Eukaryota;Excavata;Discoba;Discicristata;Trypanosomatida;Herpetomonas;Leptomonas mirabilis
TCTGGTTGATTCTGCCAGTAGTCATATGCTTGTTTCAAGGACTTAGCCATGCATGCCTCAGAATCACTGCATTGCAGGAATCTGCGCATGGCTCATTACATCAGACGTAATCTGCCGCAAAAATCTTGCGGTTTCCGCAACATTGGATAACTTGGCGAAACGCCAAGCTAATACATGAACCAACCAGGTGTTCTCCTTCAAACGGGCGTGCGGGAAACCGCGCGCCCGGTGAGACGCCTTGCGAATGAATGAAATTAAAATCAATGCCTTCACAGGCAGTAACACCCAGCAGTGTTGACTCAATTCATTCCGTGCGAAAGCCGGTTTACCGGCGTCTTTTGATGAACAACTGCCCTATCAGCTGCGGATGGCCGTGTAGTGGACTGCCATGGCATTGACGGGAGCGGGGGATTAGGGTTCGATTCCGGAGAGGGAGCCTGAGAAATAGCTACCACTTCTACGGAGGGCAGCAGGCGCGCAAATTGCCCAATGTCAAAAAAAACGATGAGGCAGCGAAAAGAAATAGATTGGTCAGTCCTATCGGATTGCCTTTTCAATGGGGGATATTTAAAGCCATCCAAAATCGAGTAACAATTGGAGGACAAGTCTGGTGCCAGCACCCGCGGTAATTCCAGCTCCAAAAGCGTATATTAATGCTGTTGCTGTTAAAGGGTTCGTAGTTGAATTGAGGGCCGTGAAGGCTATTTTATCTGGTAAGTCCAGCCCAAGTCGGGCTCGGACCCAGACCCTTGCGGTCCGTGAACGAAGATTTATTCGGATACAAGAAACACGGGAGTGGTTCCTTCCCTGATTTACGCATGTCATGCATGCCAGGGGGCGCCCGTGATTTTTACTGTGACTAAAGAAGTGTGACCAAAGCAGTCGTTCGACTTGAATTAGCAAGCATGGGATAACAAAGGAGCAGCCTTTAGGCTACCGTTTCGGCTTTTGTTGGTTTTAGAGGTCTATTGGAGATTATGGGTCCGTATGACAAGCGCTTAGTGTTCCCCTCGCGGGGTGGCACTGGCGTCTGTGGCCGGGTCTCCCGGCGGCGGTGTCCGCACCGTCGTCGGCGCCCGGTCACCTTGCAGACTCAGGAATGAAGGAGGGTAGTTCGGGGGAGAACGTACTGGGGCGTCAGAGGTGAAATTCTTAGACCGCACCAAGACGAACTACAGCGAAGGCATTCTTCAAGGATACCTTCCTCAATCAAGAACCAAAGTGCGGGGATCGAAGATGATTAGAGACCATTGTAGTCCGTACTGCAAACGATGACACCCATGAATTGGGGGTTTTTGGCCGACTTCCGGGGGCCCTCGCGGGTTCCCCGGGTCGCCAGTTTTAACTTACGTGCATTTTCTATAATGGCGCCGTGTAACAGCGGCGCCGATTACGGGAATATCCTCAGCACGTTTCTACTTTTCCACGCGAAAGCTTTGAGGTTATAGTCTCAGGGGGGAGTACGTTCGCAAGAGTGAAACTTAAAGAAATTGACGGAATGGCACCACAAGACGTGGAGCGTGCGGTTTAATTTGACTCAACACGGGGAACTTTACCAGATCCGGACAGGGTGAGGATTGACAGATTGAGTGTTCTTTCTCGATTCCTTGAATGGTGGTGCATGGCCGCTTTTGGTCGGTGGAGTGATTTGTTTGGTTGATTCCGTCAACGGACGAGATCCAAGCTGCCCAGTAGAATTCAGAATTGTCCATAGAATAGCAATCTCGCTGCTGGGTTCTACCCAGCGGCGGGCAGCATTCGGTCGAATTCTTCTCTGCGGGATTCCTTGTTTTGCACAAGGTGAGATTTTGGGCAACAGCAGGTCTGTGATGCTCCTCAATGTTCTGGGCGACACGCGCACTACAATGTCAGTGAGAACAAGAAAAACGACTTTTGTCGGACCTACTTGATCAAAAGAGTGGGGAAACCACGGAATCACATAGACCCGTTTTGGGACCGAGGATTGCAATTATTGGTCGCGCAACTAGGAATGTCTCGTAGGCGCAGCTCATCAAACTGTGCCGATTACGTCCCTGCCATTTGTACACACCGCCCGTCGTTGTTTCCGATGATGGCGCAATACAGGTGATCGGACAGGCGGACGCTTACGTCTGCCCGAAAGTTCACCGATATTTTTTCAATAGAGGAAGCAAAAGTCGTAACAAGGTAGCTGTAGGTGAACCTGCAGCTG
>Eukaryota;Excavata;Discoba;Discicristata;Trypanosomatida;Trypanosoma;Trypanosoma lewisi
TCATATGCTTGTTTCAAGGACTTAGCCATGCATGCCTCAGAATCACTGCATTGCAGGAATCTGCGCATGGCTCATTACATCAGACGTAATCTGCCGCAAAAATTTTGCGGTTTCCGCAACAGTGGATAACTTGGCGAAACGCCAAGCTAATACATGAACCAACCGGACGCTCTCTGTTCCGGCTGCGGGGGGGCGACCCCCTGTGGTCATGGGACGTCCAGCGAATGAATGAAATTAAAACCAACGCCTTCACCGGCAGTAACACTCAGAAGTGTTGATTCAATTCATTCCGTGCGAAAGCCGGATTCTTTCCGGCGTCTTTTGACGAACAACTGCCCTATCAGCCAGTGATGGCCGTGTAGTGGACTGCCATGGCGTTGACGGGAGCGGGGGATTAGGGTTCGATTCCGGAGAGGGAGCCTGAGAAATAGCTACCACTTCTACGGAGGGCAGCAGGCGCGCAAATTGCCCAATGTCTAAAAAAAACGATGAGGCAGCGAAAAGAAATAGAGCCGACAGTGCCTTTGGCATTGTCGTTTTCAATGGGGGATATTTAAACCCATCCAAAATCGAGTAACAATTGGAGGACAAGTCTGGTGCCAGCACCCGCGGTAATTCCAGCTCCAAAAGCGTATATTAATGCTGTTGCTGTTAAAGGGTTCGTAGTTGAATTGTGGGCCTTTGAGGCGCAATGGTTTAGTCCCGTCCACCTCGGATTGGTGACCCATGCCCTTGGGGTCCGTGAACACTCAGAAACAAGAAACACGGGAGTGGTTCCTTTCCTGATTTTCGCATGTCATGCATGCCAGGGGGCGCCCGTGATTTTTTACTGTGACTAAAAAAGTGTGACCAAAGCAGTCATTTCGACTTGAATTAGAAAGCATGGGATAACAAAGGAGCAGCCTATAGGCCACCGTTTCGGCTTTTGTTGGTTTTAACAGTCTATTGGAGATTATGGGGCTGTGCGACAAGCGCTCGAGTGCTCTCCTTTTCGGTGGCACTCGGCGCCTTTGTGGGAAATCCGCGGTTGCCTCGGCAGGCTTCGGCCTCGCAGAGAGTGCTTCCGTCTTCCCTCAACTCGCGGCATCCAGGAATGAAGGAGGGTAGTTCGGGGGAGAACGTACTGGTGCGTCAGAGGTGAAATTCTTAGACCGCACCAAGACGAACTACAGCGAAGGCATTCTTCAAGGATACCTTCCTCAATCAAGAACCAAAGTGTGGGGATCGAAGATGATTAGAGACCATTGTAGTCCACACTGCAAACGATGACACCCATGAATTGGGGAGTTTTTGGTCGTAGGCGGGGTCGGGTTCATCTCGCTCCTCGTCTCGCCAATGTATATCAATTTACGTGCATATTCTTTTTGGTCCTCGCAAGAGGTCCTTTTACGGGAATATCCTCAGCACGTTATCTGACTTCTTCACGCGAAAGCTTTGAGGTTACAGTCTCAGGGGGGAGTACGTTCGCAAGAGTGAAACTTAAAGAAATTGACGGAATGGCACCACAAGACGTGGAGCGTGCGGTTTAATTTGACTCAACACGGGGAACTTTACCAGATCCGGACAGGGTGAGGATTGACAGATTGAGTGTTCTTTCTCGATCCCCTGAATGGTGGTGCATGGCCGCTTTTGGTCGGTGGAGTGATTTGTTTGGTTGATTCCGTCAACGGACGAGATCCAAGCTGCCCAGTAGGATTCAGAATTGCCCATAGGATAGCAATCCCTTCTGCGGGTTTTACCCAATGGGGGGCGGTATTCGTTTGTATCCTTCTCTGCGGGATTCCTTGTTTTGCGCAAGGTGAGATTTTGGGCAACAGCAGGTCTGTGATGCTCCTCAATGTTCTGGGCGACACGCGCACTACAATGTCAGTGAGAACAAGAAAAACGACTTCTGTCGGACCTACTTGATCAAAAGAGTGGGAAAACCCCGGAATCACATAGACCCACTTGGGACCGAGTATTGCAATTATTGGTCGCGCAACGAGGAATGTCTCGTAGGCGCAGCTCATCAAACTGTGCCGATTACGTCCCTGCCATTTGTACACACCGCCCGTCGTTGTTTCCGATGATGGTGCAATACAGGTGATCGGACAGTCGGGTGTTTCATCTGACCGAAAGTTCACCGATATTTCTTCAATAGAGGAAGCAAAAGTCGTAACAAGGTAGCT
>Eukaryota;Excavata;Discoba;Discicristata;Trypanosomatida;Trypanosoma;Trypanosoma sp. AP-2011a
TGCCATGGCGTTGACGGGAGCGGGGGATTAGGGTTCGATTCCGGAGAGGGAGCCTGAGAAATAGCTACCACTTCTACGGAGGGCAGCAGGCGCGCAAATTGCCCAATGTCAAAAAAAAACGATGAGGCAGCGAAAAGAAATAGAGCCGACAGTGCAATTTGTATTGTCGTTTTCAATGGGGGATATTTAAACCCATCCAAAATCGAGTAACAATTGGAGGACAAGTCTGGTGCCAGCACCCGCGGTAATTCCAGCTCCAAAAGCGTATATTAATGCTGTTGCTGTTAAAGGGTTCGTAGTTGAATTGTGGGCCTTTGAGGCGCAATGGTTTAGTCCCTTCCACTTCGGATTGGTGACCCATGCCCTTGAGGTCCGTGAACACTCAGAAACAAAAAACACGGGAGTGGTACCTTTCTGATTTTCGCATGTCATGCATGCCAGAGGGCGCCCGTGATTTTTACTGTGACTAAAAAAGTGTGACCAAAGCAGTCATTCGACTTGAATTAGAAAGCATGGGATAACAAAGGAGCAGCCTATGGGCCACCGTTTCGGCTTTTGTTGGTTTTAAAAGTCCATTGGAGATTATGGGGCTGTGCGACAAGCGGCCGGGTGATTCCCCCTTCGCGGGGGCACTCGTCGCCTTTGTGGGAAATCCGTGACGGCGTCGACGGACTTCGGTCCATCCTCCCGCCACCTTCCCTCAACTCGCGGCATCCAGGAATGAAGGAGGGTAGTTCGGGGGAGAACGTACTGGTGCGTCAGAGGTGAAATTCTTAGACCGCACCAAGACGAACTACAGCGAAGGCATTCTTCAAGGATACCTTCCTCAATCAAGAACCAAAGTGTGGGGATCGAAGATGATTAGAGACCATTGTAGTCCACACTGCAAACGATGACACCCATGAATTGGGGAGTTTTTGGTCGAAGGCGGGGTCGAGTTCATCTCGCTCCTCGTCTCACCAATGAATATTAATTTACGTGCATATTCTTTTTGGTCCTCGCAAGGGGACCTTTAACGGGAATATCCTCAGCACGTTATCTGACTTCTTCACGCGAAAGCTTTGAGGTTACAGTCTCAGGGGGGAGTACGTTCGCAAGAGTGAAACTTAAAGAAATTGACGGAATGGCACCACAAGACGTGGAGCGTGCGGTTTAATTTGACTCAACACGGGGAACTTTACCAGATCCGGACAGGGTGAGGATTGACAGATTGAGTGTTCTTTCTCGATCCCCTGAATGGTGGTGCATGGCCGCTTTTGGTCGGTGGAGTGATTTGTTTGGTTGATTCCGTCAACGGACGAGATCCAAGCTGCCCAGTAGGATTCAGAATTGCCCATAGGATAGCAATCCCTTCCGCGGGTTTTACCCAAGGGGGGGCGGTATTCGTTTGTATCCTTCTCTGCGGGATTCCTTGTTTTGCGCAAGGTGAGATTTTGGGCAACAGCAGGTCTGTGATGCTCCTCAATGTTCTGGGCGAC
>Eukaryota;Excavata;Discoba;Discicristata;Trypanosomatida;Phytomonas;Phytomonas sp.
TCTGGTTGATTCTGCCAGTAGTCATATGCTTGTTTCAAGGACTTAGCCATGCATGCCTCAGAATCACTGCATTGCAGGAATCTGCGCATGGCTCATTACATCAGACGTAATCTGCCGCAATAACTTTGCGGTTTCCGCAACAATGGATAACTTGGCGAAACGCCAAGCTAATACATGAACCAACCAGGTGTCCTCCTCTTTTGTGAGGCGCCTAGCGAATGAATGACAGTAAAACCAATGCCTTCAGTGGCAGTAACACCCAGTAGTGTTGACTCAATTCATTCCGTGCGAAACCGGGGTTTCCCGGCGTCTTTTGACGAACAACTGCCCTATCAGCCAGTGATGGCCGTGTAGTGGACTGCCATGGCGTTGACGGGAGCGGGGGATTAGGGTTCGATTCCGGAGAGGGAGCCTGAGAAATAGCTACCACTTCTACGGAGGGCAGCAGGCGCGCAAATTGCCCAATGTCAAAACAAAACGATGAGGCAGCGAAAAGAAATAGAGTTGTCAGTCCATTTGGATTGTCATTTCAATGGGGGATATTTAAACCCATCCAATATCGAGTAACAATTGGAGGACAAGTCTGGTGCCAGCACCCGCGGTAATTCCAGCTCCAAAAGCGTATATTAATGCTGTTGCTGTTAAAGGGTTCGTAGTTGAATTGAGGGCCGTGCAGGGTGTATTTCTGGTAAGTCCCGTCCACATCGGACCGGTGGCCCCAGACCCTTGCGGCTCGTGAACACATTCGACACAAGAAACACGGGAGTGGTTCCTTTCCTGATTCACGCATGTCATGCATGCCAGGGGGCGCCCGTGATTTTTACTGTGACTAAAGAAGTGCGATCAAAGCAGTCGCATCGACTTGAATTAGCAAGCATGGGATAACAAAGGAGCAGCCATTAGGCTACCGTTTCGGCTTTTGTTGGTTTTAAAGGTCTATTGGAGATTATGGAGGCTGTCGACAAGCGCTACGTCCCGTTCAATCGGCACCGGCGCCTTCCCCCGGGTTGGCGGCCCGCGTTTCGGAGCTTCGGCTCTCGGCGCGTGGCTTCCCTCGGGGGACTTGCGGCCACCAGGAATGAAGGAGGGTAGTTCGGGGGAGAACGTACTGGGGCGTCAGAGGTGAAATTCTTAGACCGCACCAAGACGAACTACAGCGAAGGCATTCTTCAAGGATACCTTCCTCAATCAAGAACCAAAGTGTGGAGATCGAAGATGATTAGAGACCATTGTAGTCCACACTGCAAACGATGACACCCATGAATTGGGGAATCCTGGGTTGCGTTCTGGTTCGGGGCTTCCCCGCTTCCAGTTCCACCCGTTACACCAACCTACGTGCATATTCTTCTTGGCGTCTAGCGGGGGCGGTCGTCACGGGAATATCCTCAGCACGTTCTCTGTCTTCTTCACGCGAAAGCTTTGAGGTTACAGTCTCAGGGGGGAGTACGTTCGCAAGAGTGAAACTTAAAGAAATTGACGGAATGGCACCACAAGACGTGGAGCGTGCGGTTTAATTTGACTCAACACGGGGAACTTTACCAGATCCGGACAGGATGAGGATTGACAGATTGAGTGTTCTTTCTCGATTCCCTGAATGGTGGTGCATGGCCGCTTTTTGTCGGTGGAGTGATTTGTTTGGTTGATTCCGTCAACGGACGAGATCCAAGCTGCCCAGTAGAATTCAGAATTATTCATAGAATAGCAATCTCACTCGCGTCTCTGACCCAACGGTGAGTCGCATTCGGTCGAATTCTTCTCTGCGGGATTCCTTGTTTTTTCACAAGGTGAGATTTTGGGCAACAGCAGGTCTGTGATGCTCCTCAATGTTCTGGGCGACACGCGCACTACAATGTCAGTGAGAACAAGAAAAACGACGTATGTCGGACCTACTTGATCAAAAGAGTGGGGAATCCACGGAATCACGTAGACCCACTTGGGACCGAGGATTGCAATTATTGGTCGCGCAACGAGGAATGTCTCGTAGGCGCAGCTCATCAAACTGTGCCGATTACGTCCCTGCCATTTGTACACACCGCCCGTCGTTGTTTCCGATGATGGTGCAATACAGGTGATCGGACGGGCGGATGTTTTCATCTGCCTGAAAGTTCACCGATATTTCTTCAATAGAGGAAGCAAAAGTCGTAACAAGGTAGCTGTAGGTGAACCTGCAGCTG
>Eukaryota;Excavata;Discoba;Discicristata;Trypanosomatida;Trypanosoma;Trypanosoma grayi
TTAGCCATGCATGCCTCAGAATCACTGCATTGCAGGAATCTGCGCATGGCTCATTACATCAGACGTAATCTGCCGCAAAAATGTTGCGGTTTCCGCAAAATTGGATAACTTGGCGAAACGCCAAGCTAATACATGAACCAAAGGGACGCTCTCTGTTCCGGAGGCGGGGCAACTCGYTTCCATGGGACGTCCAGCGAATGAATGAAAGTAAAACCAATGCCTTCACCGGCAGTAACACCCAGAAGTGTTGACTCAATTCATTCCGTGCGAAAGCTGGGTTTTTTACCCGGCGTCTTTTGACGAACAACTGCCCTATCAGCCAGTGATGGCCGTGTAGTGGACTGCCATGGCGTTGACGGGAGCGGGGGATTAGGGTTCGATTCCGGAGAGGGAGCCTGAGAAATAGCTACCACTTCTACGGAGGGCAGCAGGCGCGCAAATTGCCCAATGTCAAAAAAAACGATGAGGCAGCGAAAAGAAATAGAGCCGACAGTGCCTTTGGCATTGTCGTTTTCAATGGGGGATATTTAAACCCATCCAAAATCGAGTAACAATTGGAGGACAAGTCTGGTGCCAGCACCCGCGGTAATTCCAGCTCCAAAAGCGTATATTAATGCTGTTGCTGTTAAAGGGTTCGTAGTTGAATTGTGGGCCTTTGAGGCGCAATGGTTTTGTCCCGTCCACTTCGGATTGGTGACCCATGCCCTTGAGGTCCGTGAACACTCAGAAACAAGAAACACGGGAGTGGTTCCTTCCTGATTCTCGCATGTCATGCATGCCAGGGGGCGCCCGTGATTTTTACTGTGACTAAAAAAGTGTGACCAAAGCAGTCATTCGACTTGAATTAGAAAGCATGGGATAACAAAGGAGCAGCCTATGGGCCACCGTTTCGGCTTTTGTTGGTTTTAAAAGTCCATTGGAGATTATGGGGCTGTGCGACAAGCGGCTGGGTGTTTCCCTTTCGGGAGCACCCGTCGCCTTTGGTGGAAATCCGTGTCGGTATCGCGGGCTTCGGCTCGTCGATTCGGCGCCTTCCATCGACTCGCGGCATCCAGGAATGAAGGAGGGTAGTTCGGGGGAGAACGTACTGGTGCGTCAGAGGTGAAATTCTTAGACCGCACCAAGACGAACTACAGCGAAGGCATTCTTCAAGGATACCTTCCTCAATCAAGAACCAAAGTGTGGGGATCGAAGATGATTAGAGACCATTGTAGTCCACACTGCAAACGATGACACCCATGAATTGGGGAGTTTTTGGTCGTAGGCGAGGTCGGGTTCATCTCGCTCCTCGCCTCGCCAATGGATATCAATTTACGTGCATATTCTTTTCGGTCCTCGCAAGGGGGCCTTTAACGGGAATATCCTCAGCACGTTATCTGATTTCTTCACGCGAAAGCTTTGAGGTTACAGTCTCAGGGGGGAGTACGTTCGCAAGAGTGAAACTTAAAGAAATTGACGGAATGGCACCACAAGACGTGGAGCGTGCGGTTTAATTTGACTCAACACGGGGAACTTTACCAGATCCGGACAGGGTGAGGATTGACAGATTGAGTGTTCTTTCTCGATCCCCTGAATGGTGGTGCATGGCCGCTTTTGGTCGGTGGAGTGATTTGTTTGGTTGATTCCGTCAACGGACGAGATCCAAGCTGCCCAGTAGGATTCAGAATTGCCCATAGGATAGCAATCCCTTCCGCGGGTTTTACCCAAGGGGGGGCGGTATTCGTTTGTATCCTTCTCTGCGGGATTCCTTGTTTCGCGCAAGGTGAGATTTTGGGCAACAGCAGGTCTGTGATGCTCCTCAATGTTCTGGGCGACACGCGCACTACAATGTCAGTGAGAACAAGAAAAACGACTTTTGTCGGACCTACTTGATCAAAAGAGTGGGGAAACCCCGGAATCACATAGACCCACTTGGGACCGAGTATTGCAATTATTGGTCGCGCAACGAGGAATGTCTCGTAGGCGCAGCTCATCAAACTGTGCCGATTACGTCCCTGCCATTTGTACACACCGCCCGTCGTTGTTTCCGATGATGGTGCAATACAGGTGATCGGACAGTCGAATGTCTCATTCGACCGAAAGTTCACCGATATTTCTTCAATAGAGGAAGCAAAAGTCGTAACAAGGTAGCTGTAGGTGAACCTGC
>Eukaryota;Excavata;Discoba;Discicristata;Neobodonida;Neobodo;uncultured eukaryote
CTGCCAGTAGTCATATGCTTGTTTCAAGGACTAAGCCATGCATGCCTAAGAATAACTGCACTGCAGGAGTCTGCGCATGGCTCATTACATCAGACGCAATCTGCCGCAAAAATGTTGCGGTTTCCGCAAAATTGGATAACTTGGCGAAACGCCAAGCTAATACATGAATCAAGGGGGGTTCTCCACTCACGCGGTTTCGGCCGTAGCGAGACTCCTTGCGAATGAATGAAATTAAAACCAACGCTCTTCACGGAGCAGCAACACCCAGCAGTGTTGAATCAATTCATTCCGTGCGAAAGCCGGTTCACCGGCGTCTTCTGATGAACAACTGCCCTATCAGCCAGTGATGGCCGTGTAGTGGACTGCCATGGCGTTGACGGGAGCGGGGGATTAGGGTTCGATTCCGGAGAGGGAGCCTGAGAAACGGCTACCACTTCTACGGAGGGCAGCAGGCGCGTAAATTGCCCAATGACAAAAAATGTTGAGGCAGCGAAAAGAAATAGGTGTCTTAGACGTCTCTACGGCGTCTGGGATTTTCAATGGGGGATATTTAAAGCCATCCAATATCGAGTAACAATTGGAGGACAAGTCTGGTGCCAGCACCCGCGGTAATTCCAGCTCCAAGAGCGTATATTAACGCTGTTGCTGTTAAAGGGTTCGTAGTTGAACTGAGGGCTGTCCAGGAACAGAGGTGCGTCCCATCCACCGGATCGGCGACCCCTTCCCTGGCAGTCCGTGAACGTCAGAAACAAACATCGCGGGATTGTTTCCACCGGATTCGCATGCAATGTATGCAGGTGGGCGCCCGTGTGTCTTACTGTGACTAAAAAAGCGCGACCAAAGCAGTCGTTCGACATGAATTTGAAAGCATGGGATAACGAGGCCTACCTACGGGTTACCGTTTCGGCTTTTGTTGGTTTTAAAGATCTGTGGGAGATTATGGCTTCTGCATTGACAAGCGGTTCGGGGTTCCGTCCCCACGCCTCCATCCTCACGGGTGGCTTGCAGAGCCCTGAATGAAGGAGGGTTGTTCGGGGGAGAACGTACTTGAGCGTGAGAGGTGAAATTCTTAGACCGCTCAAAGACGAACTACAGCGAAGGCATTCTCCAAGGATACCTTCCTCAATCAAGAACCAAAGTGTGGAGATCGAAGATGATTAGAGACCATTGTAGTCCACACCACAAACGATGACCCCCACGAATTGGGGAGTTTTTGGCGGTTGGTTCGTTGGCCTCTGGTCGGCGCGCCCGCCCCAAGAAAGAATACAATTTACGTGCATATTCCGTTGGTTTCGGCCAAATACGGGAATATCCTCAGCACGTTCCTTTTTCACGCGAAAGCTCGAGGTTACAGTCTCAGGGGGGAGTACGTTCGCAAGAGTGAGACTTAAAGAAATTGACGGAATGGCACCACAAGACGTGGAGCGTGCGGTTTAATTTGACTCAACACGGGGAACTTTACCAGATCCGGACAGGGTGAGGATTGACAGATTGAGTGTTCTTTCTCGATCCCCTGAATGGTGGTACATGGCCGCTTTTGGTCGGTGGAGTGATTTGTTTGGTTGATTCCGTCAACGGACGAGATCCAAGCCGCCTAGTAGAAGCCAAAATTTATCAAAGACAGCAATCACAGGCTTGGCTTCGGCTGACCTGTGTTACCTTTGGTTGGTTTCTTCTTTGCGGGATTCCTCATTTTGCGTGAGGTGAGATTTTGGGCAACAGCAGGTCTGTGATGCTCCTCAATGTTCTGGGCGACACGCGCACTACAATGTCAGTGAGAACAAGATTACCGACCTTCCGATCGGACCCACTTGATTCAAAAGAGGGGGGAAACACCGGAATCACATCGACCCGCTTGGGACCGAGCATTGCAATTATTGGTCGCGCAACGAGGAATGTCTCGTAGGCGCAGCTCATCAAACTGTGCCGATTACGTCCCTGCCATTTGTACACACCGCCCGTCGTTGTTTCCGATGATGGTGCAATACAGGTGATCGGACAGACGGCCTTCGGGCTGTTTGGAAGTTCACCGATATTTCTTCAATAGAGGAAGTAAAAGTCGTAACAAGGTAGCTGTAGGTGAACCTGCAGAAG
>Eukaryota;Excavata;Discoba;Discicristata;Trypanosomatida;Trypanosoma;Trypanosoma sp. LZ-2011
TAGTCATATGCTTGTTTCAAGGACTTAGCCATGCATGCCTCAGAATCACTGCATTGCAGGAATCTGCGCATGGCTCATTACATCAGACGTAATCTGCCGCAAAAATGTTGCGGTCTCCGCAAAATTGGATAACTTGGCGAAACGCCAAGCTAATACATGAATTAATGGACGCGTTCTGTTCCGGCGGTGGGGCAACTCACCGCTTTGGCGCGTCCGGCGAATGAATGAAAGTAAAACCAACGCCTTCACCGGCAGTAACACTTTAGAAGTGCTGACTCAATTCATTCCGTGCGAAAGCTGGGTTTTTTTACCTGGCGTCTTTTGACGAACAACTGCCCTATCAGCCAGCGATGGCCGTGTAGTGGACTGCCATGGCGTTGACGGGAGCGGGGGATTAGGGTTCGATTCCGGAGAGGGAGCCTGAGAAATAGCTACCACTTCTACGGAGGGCAGCAGGCGCGCAAATTGCCCAATGTCAAAAAAAAACGATGAGGCAGCGAAAAGAAATAGAGCCGAGAGCGCCTTTGGCGTTGTCGTATTCAATGGGGGATATTTAAACCCATCCAAAATCGAGTAACAATTGGAGGACAAGTCTGGTGCCAGCACCCGCGGTAATTCCAGCTCCAAAAGCGTATATTAATGCTGTTGCTGTTAAAGGGTTCGTAGTTGAACTGTGGGCCTTTGAGGTGCATTGGTTTTGTCCCGTCCACTTCGGATCGGTGACCCATGCCCTTGAGGTCCGTGAACACACAGAACCAAGAAACACGGGAGTGGTACCTTCCTGATTCTCGCATGTCATGCATGCCAGGGGGCGCCCGTGATTTTTTACTGTGACTAAAAAAGTGTGACCAAAGCAGTCAGTCGACTTGAATTAGAAAGCATGGGATAACAAAGGAGCAGCCTATGGGCCACCGTTTCGGCTTTTGTTGGTTTTAAAAGTCCATTGGAGATTATGGGGCTGCGCGACAAGCGGCTGGGTGTCTTCTTTTAAGGAAGGCAACCGTCGCCTTTGTGGGAAATCCGTGTCCATTCTCGGGGGCTTCGGCTTCTCGTGTTTGGCGCCTTCCCTCAACTCGTGGCTTCCAGGAATGAAGGAGGGTAGTTCGGGGGAGAACGTACTGGTGCGTCAGAGGTGAAATTCTTAGACCGCACCAAGACGAACTACAGCGAAGGCATTCTTCAAGGATACCTTCCTCAATCAAGAACCAGAGTGTGGGGATCGAAGATGATTAGAGACCATTGTAGTCCACACTGCAAACGATGACACCCATGAATTGGGGAGTTTTTGGTCGCAGGCGGAGTCGGGTTCGTCCCGCACTTCGCCTCACCAATAGATATCAATTTACGTGCATATTCTATTCGTCCCTCGCAAGGGGGGCCTATAACGGGAATATCCTCAGCACGTTATCTGACTTCTTCACGCGAAAGCTTTGAGGTTACAGTCTCAGGGGGGAGTACGTTCGCAAGGGTGAAACTTAAAGAAATTGACGGAATGGCACCACAAGACGTGGAGCGTGCGGTTTAATTTGACTCAACACGGGGAACTTTACCAGATCCGGACAGGGTGAGGATTGACAGATTGAGTGTTCTTTCTCGATCCCCTGAATGGTGGTGCATGGCCGCTTTTGGTCGGTGGAGTGATTTGTTTGGTTGATTCCGTCAACGGACGAGATCCAAGCTGCCCAGTAGGATTCAGGATTGTCCATAGGATAGCAATCCCTTCCGCGGGTTTTACCCAAGGGGGGGCGGTATCCAGTTGAATCCTTCTCTGCGGGATTCCTTGTTTCGCGCAAGGTGAGATTTTGGGCAACAGCAGGTCTGTGATGCTCCTCAATGTTCTGGGCGACACGCGCACTACAATGTCAGTGAGAACAAGAAAAACGACTTTTGTCGGACCTACTCGATCAAAAGAGTGGGGAAACCCCGGAATCACATAGACCCACTTGGGACCGAGTATTGCAATTATTGGTCGCGCAACGAGGAATGTCTCGTAGGCGCAGCTCATCAAACTGTGCCGATTACGTCCCTGCCATTTGTACACACCGCCCGTCGTTGTTTCCGATGATGGTGGAATACAGGTGATCGGACAGTCGAGCGTCTCGCTTGACTGAAAGTTCACCGATATTTCTTCAATAGAGGAAGCAAAAGTCGTAACAAGGTAGCT
>Eukaryota;Excavata;Discoba;Discicristata;Trypanosomatida;uncultured;D_9__Trypanosomatidae sp. Ch15
TCATATGCTTGTTTCAAGGACTTAGCCATGCATGCCTCAGAATAACTGCATTGCAGGAATCTGCGCATGGCTCATTACATCAGACGTAATCTGCCGCAAAAACTTTGCGGTTTCCGCAATATTGGATAACTTGGCGAAACGCCAAGCTAATACATGAACCAAAGGGGCGTCTCCATTTCACAGGCGGTGGGCAACCATCGTTTGGCGGGACGCCCGGCGAATGAATGAAAGTAAAACCAATGCCTTCATCGGCAGTAACACCCAGAAGTGTTGACTCAATTCATTCCGTGCGAAAGCCGGTTTATCCGGCGTCTTTTGACGAACAACTGCCCTATCAGCTAGTGATGGCCGTGTAGTGGACTGCCATGGCGTTGACGGGAGCGGGGGATTAGGGTTCGATTCCGGAGAGGGAGCCTGAGAAATAGCTACCACTTCTACGGAGGGCAGCAGGCGCGCAAATTGCCCAATGCCAAGAAAAAACGGTGAGGCAGCGAAAAGAAATAGAGTAGTCAGCCCTTAGGGGTTGTCGATTCAATGGGGGATATTTAAACCCATCCAAAATCGAGTAACAATTGGAGGACAAGTCTGGTGCCAGCACCCGCGGTAATTCCAGCTCCAAAAGCGTATATTAATGCTGTTGCTGTTAAAGGGTTCGTAGTTGAATAGAGGACCGTGTTGAGGCGCTTTGATCCGTCCCGTCCGATTCGGACGTTGTGACCCAAACCCTCCCGGTTCGTGAACATTACAAGAAACAAGAAACACGGAAGTGATTTTCCTCCTGCATTTAACGCATGTCATGCATGCTTCAGGGGGCGTCCGTGATTTTTACTGTGACTAAAGAAGTGTGACCAAAGCAGTCATTCGACTTGAATTAGAAAGCATGGGATAACAAAGGAGCAGCCTCTAGGCTACCGTTTTGGCTTTTGTTGGTTTTAAAGGTCTATTGGAGATTACGGGGTGGTGTGTCCCGCGCTTTTCGGGGAGCCGATTTCGTGCTTTTCCGTGGGCGCGTCCGTTTAAGTGGGATACTTTTGTATTCCCTTTTGCGGCGCATCGCTTCCAGGAATGAAGGAGGGTAGTTCGGGGGAGAACGTACTGGTGCGTCAGAGGTGGAATTCTTAGACCGCACCAAGACGAACTACAGCGAAGGCATTCTTCAAGGATACCTTCCTCAATCAAGAACCAAAGTGTGGGGATCGAAGATGATTAGAGACCATTGTAGTCCACACTGCAAACGATGACACCCATGAATTGGGGAACTCTTGGCGTAGTTTGGGCGGGTGTGTGTAGTTGCATTCACGTGCGCTGCTCGCATCTTTTCGCCCCTCGCCATTTAAATCAATTTACGTGCTTATTCTTTTGGTGGTCGCTCTCCTTTACTGGCGAGATGGCCACATTCCATGGGAATATCCTCAGCACGTTTCTGTCTTCTTCACGCGAAAGCTTTGAGGTTACAGTCTCAGGGGGGAGTACGTTCGCAAGAGTGAAACTTAAAGAAATTGACGGAATGGCACCACAAGACGTGGAGCGTGCGGTTTAATTTGACTCAACACGGGGAACTTTACCAGATCCGGACAGGATGAGGATTGACAGATTGAGTGTTCTTTCTCGATTCCCTGAATGGTGGTGCATGGCCGCTTTTGGTCGGTGGAGTGATTTGTTTGGTTGATTCCGTCAACGGACGAGATCCAAGCTGCCCAGTAGGATTCTGGATTGCCCATATAGGATAGCATTCTCTCTCAGCGGGGTCACACCCAATGGGAGAGGCACATCCGGTTGAATCCTTCTCTGCGGGATTCCCCGTTTTTCGCACGGGGTGAAATTTTGGGCAACAGCAGGTCTGTGATGCTCCTCAATGTTCTGGGCGACACGCGCACTACAATGTCAGTGAGAACAAGAAAAACGACTTACGTCGGACCTACTTGATCAAGAGAGTGGGGAAACCACGGAATCACATAGACCCAGTTGGGACCGAGGATTGCAATTATTGGTCGCGCAACGAGGAATGTCTCGTAGGCGCAGCTCATCAAACTGTGCCGATTACGTCCCTGCCATTTGTACACACCGCCCGTCGTTGTTTCCGATGATGGTGCAATACAGGTGATCGGACAGGCGAGTGTTTCATTTGCCCGAAAGTTCACCGATATTTCTTCAATAGAGGAAGCAAAAAGTCA
>Eukaryota;Excavata;Discoba;Discicristata;Eubodonida;Bodo;Bodo sp. ATCC50149
GGTTGATTCTGCCAGTAGTCATATGCTTGTTTCAAGGACTAAGCCATGCATGCCTCAGAATCACTGCATTGCAGGAATCTGCGCATGGCTCATTACATCAGACGTAATCTGCCGCAAAAATGTTGCGGTCTCCGCATTATTGGATACCTTGTGCGAAACGCCAAGCTAATACATGAACCAACCGGACGTGCTCCATTCACGCGGCGCGTGGGCTCACCCCTGCGCGTCGTAGCGAGTCGTCCAGCGAATGAATGAAAGTAAAACCAATGCCGCGGACGCGGCAGCAGCACCCAGAAGTGTTGACTCAATTCATTCCGTGCGAAAGCTGGTCTGACCAGCGTATTTTGACGAACAACTGCCCTATCAGCCAGTGATGGCCGTGTAGTGGACTGCCATGGCGTTGACGGGAGCGGGGGATTAGGGTTCGATTCCGGAGAGGGAGCCTGAGAAATAGCTACCACTTCTACGGAGGGCAGCAGGCGCGCAAATTGCCCAATGTCGAGAAAAACGATGAGGCAGCGAAAAGAAATAGGCCTCCCAGCCACTCTGTGGTTGGGAGATACAATGGGGGATATTCAAAGCCATCCAATATCGAGTAACAATTGGAGGACAAGTCTGGTGCCAGCACCCGCGGTAATTCCAGCTCCAAAAGCGTATATTAACGCTGTTGCTGTTAAAGGGTTCGTAGTTGAACTGAGGGCCGCCAAGCGCACAAGCAAGTCATGCCCACTTCGGGTGGTGACCCTTGACCTTGCGGTTCGTGAACACATTCAGAAACAAAAAGCACGGGAGTGGTTCCTTCCCGATTCTCGCATGTCATGCATGCCGGGGGGCGCCCGTGATTTTTACTGTGACTAAAGAAGCGCGACCAAAGCAGTCATCCGACTTGAATTAGAAAGCATGGGATAACAAAGGAGCAACCTACGGTACTACCGTTTTCGGCTTTTGTTGGTTTTAAAAGTCTGTGGGAGATTATGGTTTCGTGCGACCAGCGGTCTGGGGTTCGTCCCCGCGCTCTTTGCTTTGTGGGCCTCGGCCTGCATTGTAGACTCGCGAGACCAGGAATGAAGGAGGGTTGTTCGGGGGAAAACGTACTGGGACGTGAGAGGTGAAATTCTTAGACCGTCCCATGACGAACTACAGCGAAGGCATTTTCCAAGGATACCTTCCTCAATCAAGAACCAAAGTGTGGAGATCGAAGATGATTAGAGACCATTGTAGTCCACACCACAAACGGTGACACCCATGAATTGGGGAGTACTTTGGTCGCCCCGCTGGGCTTGTCCCAGTGAGGCACCAAAAACAACAATTTACGTGCACGTTCTACTGGCCTTCGGGCCGTCAACGGGAATGTCCTCAGCACGTTATCTTACTTTTTCACGCGAAAGCTTTGAGGTTACAGTCTCAGGGGGGAGTACGTTCGCAAGAGTGAAACTTAAAGAAATTGACGGAATGGCACCACAAGATGTGGAGCGTGCGGTTTAATTTGACTCAACACGGGGAACTTTACCAGATCCGGACAGGGTGAGGATTGACAGATTGAGTGTTCTTTCTCGATCCCTTGAATGGTGGTGCATGGCCGCTTTTGGTCGGTGGAGTGATTTGTTTGGTTGATTCCGTCAACGGACGAGATCCAAGCTGCCCAGTAGGAACCAGGATTGTCCAAAAGACAGCAATCTTCGCGCCAGCTTCGGTTGGCAGGAGTTACCTCCAGTGGGTTTCTTCTCTGCAGGATTCCTTGCTTTTCGCAAGGTGAGATTTTGGGCAACAGCAGGTCTGTGATGCTCCTCAATGTTCTGGGCGACACGCGCACTACAATGTCAGTGAGAACAAGAATCCCGACCATTTGATCGGACCCACTTGATCCAAAAGAGGGGGGAATCACCGGAATCACATAGACCCAATTGGGACCGAGTATTGCAATTATTGGTCGCGCAACGAGGAATATCTCGTAGGCGCAGCTCATCAAACTGTGCCGATTACGTCCCTGCCATTTGTACACACCGCCCGTCGTTGTTTCCGATGATGGTGCAATACAGGTGATCGGACTGGCGAGCGTTTCGCTTGCTTGAAAGTTCACCGATATTTCTTCAATAGAGGAAGCAAAAGTCGTAACAAGGTAGCTGTAGGTGAACCTGCAGCTG
>Eukaryota;Excavata;Discoba;Discicristata;Trypanosomatida;Trypanosoma;Trypanosoma otospermophili
TCTGGTTGATTCTGCCAGTAGTCATATGCTTGTTTCAAGGACTTAGCCATGCATGCCTCAGAATCACTGCATTGCAGGAATCTGCGCATGGCTCATTACATCAGACGTAATCTGCCGCAAAAATTTTGCGGTTTCCGCAACATTGGATAACTTGGCGAAACGCCAAGCTAATACATGAACCAACCGGACGCTCTCTGTTTCGGCTGCGGGGTAACCCCTCGTGGTCATGGGACGTCCAGCGAATGAATGAAATTAAAACCAATGCCTTCACCGGCAGTAACACCCAGAAGTGTTGATTCAATTCATTCCGTGCGAAAGCCGGATTTTTTCCGGCGTTTTTTGACGAACAACTGCCCTATCAGCCAGTGATGGCCGTGTAGTGGACTGCCATGGCGTTGACGGGAGCGGGGGATTAGGGTTCGATTCCGGANAGGGAGCCTGAGAAATAGCTACCACTTCTACGGAGGGCAGCAGGCGCGCAAATTGCCCAATGTCAAAAAAAACGATTAGGCAGCGAAAAGAAATAGAGCCGACAGTGCCTTTGGCATGTCGTTTTCAATGGGGGATATTTAAACCCATCCAAAATCGAGTAACAATTGGAGGACAAGTCTGGTGCCAGCACCCGCGGTAATTCCAGCTCCAAAAGCGTATATTAATGCTGTTGCTGTTAAAGGGTTCGTAGTTGAATTGTGGGCCTTTGAGGCGCAATGGTTTAGTCCCGTCCACCTCGGATTGGTGACCCATGCCCTTGAGGTCCGTGAACGCTCAGAAACAAGAAACACGGGAGTGGTTCCTTTCCTGATTTTCGCATGTCATGCATGCCAGGGGGCGCCCGTGATTTTTTACTGTGACTAAAAAAGTGTGACCAAAGCAGTCATTTCGACTTGAATTAGAAAGCATGGGATAACAAAGGAGCAGCCTATAGGCCACCGTTTCGGCTTTTGTTGGTTTTAACAGTCTATTGGAGATTATGGGGCTGTGCGACAAGCGCTCGAGTGCTCTCCTTTTCGGTGACACTCGGCGCCTTTGTGGGAAATCCACGGTTGCCTCGGCAGCAGGCTTCGGCCTCGCAGAGAGCACTTCCGTCTTCCCTCAACTCGCGGCATCCAGGAATGAAGGAGGGTAGTTCGGGGGAGAACGTACTGGTGCGTCAGAGGTGAAATTCTTAGACCGCACCAAGACGAACTACAGCGAAGGCATTCTTCAAGGATACCTTCCTCAATCAAGAACCAAAGTGTGGGGATCGAAGATGATTAGAGACCATTGTAGTCCACACTGCAAACGATGACACCCATGAATTGGGGAGTTTTTGGTCGTAGGCGGGGTCGGGTTCATCTCGCTCCTCGTCTCGCCAATGTGTATCAATTTACGTGCATATTCTTTTTGGTCCTCGCAAGAGGTCCTTTTACGGGAATATCCTCAGCACGTTATCTGACTTCTTACGCGAAAGCTTTGAGGTTACAGTCTCAGGGGGGAGTACGTTCGCAAGAGTGAAACTTAAAGAAATTGACGGAATGGCACCACAAGACGTGGAGCGTGCGGTTTAATTTGACTCAACACGGGGAACTTTACCAGATCCGGACAGGGTGAGGATTGACAGATTGAGTGTTCTTTCTCGATCCCCTGAATGGTGGTGCATGGCCGCTTTTGGTCGGTGGAGTGATTTGTTTGGTTGATTCCGTCAACGGACGAGATCCAAGCTGCCCAGTAGGATTCAGAATTGCCCATAGGATAGCAATCCCTTCTGCGGGTTTTACCCAATGGGGGGCGGTATTCGTTTGTATCCTTCTCTGCGGGATTCCTTGTTTTGCGCAAGGTGAGATTTTGGGCAACAGCAGGTCTGTGATGCTCCTCAATGTTCTGGGCGACACGCGCACTACAATGTCAGTGAGAACAAGAAAAACGACTTCTGTCGGACCTACTTGATCAAAAGAGTGGGAAAACCCCGGAATCACATAGACCCACTTGGGACCGAGTATTGCAATTATTGGTCGCGCAACGAGGAATGTCTCGTAGGCGCAGCTCATCAAACTGTGCCGATTACGTCCCTGCCATTTGTACACACCGCCCGTCGTTGTTTCCGATGATGGTGCAATACAGGTGATCGGACAGTCGGGTGTTTCACCTGACCGAAAGTTCACCGATATTTCTTCAATAGAGGAAGCAAAAGTCGTAACAAGGTAGCTGTAGGTGAACCTGCAGCTG
>Eukaryota;Excavata;Discoba;Discicristata;Trypanosomatida;Trypanosoma;Trypanosoma sp. B08-471
CATATGCTTGTTTCAAGGACTTAGCCATGCATGCCTCAGAATCACTGCATTGCAGGAATCTGCGCATGGCTCATTACATCAGACGTAATCTGCCGCAAGAATTTTGCGGTTTCCGCAACAATGGATAACTTGGCGAAACGCCAAGCTAATACATGAACCAACCGGACGCTCTCTGTTCCGGCTGCGGGGGGGCGACCCTCCGTGGTCATGGGACGTCCAGCGAATGAATGAAATTAAAACCAATGCCTTCACCGGCAGTAACACCCAGAAGTGTTGATTCAATTCATTCCGTGCGAAAGCCGGGTCTTTTCCTGGCGTCTTTTGACGAACAACTGCCCTATCAGCCAGTGATGGCCGTGTAGTGGACTGCCATGGCGTTGACGGGAGCGGGGGATTAGGGTTCGATTCCGGAGAGGGAGCCTGAGAAATAGCTACCACTTCTACGGAGGGCAGCAGGCGCGCAAATTGCCCAATGTCAAAAAAAAACGATGAGGCAGCGAAAAGAAATAGAGCCGACAGTGCCTTTGGCATTGTCGTTTTCAATGGGGGATATTTAAACCCATCCAAAATCGAGTAACAATTGGAGGACAAGTCTGGTGCCAGCACCCGCGGTAATTCCAGCTCCAAAAGCGTATATTAATGCTGTTGCTGTTAAAGGGTTCGTAGTTGAATTGTGGGCCTTTGAGGCGCAATGGTTTAGTCCCGTCCACCTCGGATTGGTGACCCATGCCCTTGAGGTCCGTGAACACTCAGAAACAAGAAACACGGGAGTGGTTCCTTTCCTGATTTTCGCATGTCATGCATGCCAGGGGGCGCCCGTGATTTTTTACTGTGACTAAAAAAGTGTGACCAAAGCAGTCATTTCGACTTGAATTAGAAAGCATGGGATAACAAAGGAGCAGCCTATAGGCCACCGTTTCGGCTTTTGTTGGTTTTAACAGTCTATTGGAGATTATGGGGCTGTGCGACAAGCGCTCGAGTGCCCTCCTTTCGGTGTGACACTCGGCGCCTTTGTGGGAAATCCGCGGTTGCGTGTTCGCAGGCTTCGGTCTCGCGGGCACCTTCCGTCTTCCCTCAACTCGCGGCATCCAGGAATGAAGGAGGGTAGTTCGGGGGAGAACGTACTGGTGCGTCAGAGGTGAAATTCTTAGACCGCACCAAGACGAACTACAGCGAAGGCATTCTTCAAGGATACCTTCCTCAATCAAGAACCAAAGTGTGGGGATCGAAGATGATTAGAGACCATTGTAGTCCACACTGCAAACGATGACACCCATGAATTGGGGAGTTTTTGGTCGTAGGCGGGGTCGGGTTCATCTCGCTCCTCGTCTCGCCAATGTATATCAATTTACGTGCATATTCTTTCTGGTCCTCGCAAGGGGGCCTTTTACGGGAATATCCTCAGCACGTTATCTGACTTCTTCACGCGAAAGCTTTGAGGTTACAGTCTCAGGGGGGAGTACGTTCGCAAGAGTGAAACTTAAAGAAATTGACGGAATGGCACCACAAGACGTGGAGCGTGCGGTTTAATTTGACTCAACACGGGGAACTTTACCAGATCCGGACAGGGTGAGGATTGACAGATTGAGTGTTCTTTCTCGATCCCCTGAATGGTGGTGCATGGCCGCTTTTGGTCGGTGGAGTGATTTGTTTGGTTGATTCCGTCAACGGACGAGATCCAAGCTGCCCAGTAGGATTCAGAATTGCCCATAGGATAGCAATCCCTTCCGCGGGTTTTACCCAAGGGGGGGCGGTATTCGTTTGTATCCTTCTCTGCGGGATTCCTTGTTTTGCGCAAGGTGAGATTTTGGGCAACAGCAGGTCTGTGATGCTCCTCAATGTTCTGGGCGACACGCGCACTACAATGTCAGTGAGAACAAGAAAAACGACTTCTGTCGGACCTACTTGATCAAAAGAGTGGGGAAACCCCGGAATCACATAGACCCACTTGGGACCGAGTATTGCAATTATTGGTCGCGCAACGAGGAATGTCTCGTAGGCGCAGCTCATCAAACTGTGCCGATTACGTCCCTGCCATTTGTACACACCGCCCGTCGTTGTTTCCGATGATGGTGCAATACAGGTGATCGGACAGTCGGGTGTTTCACCTGACCGAAAGTTCACCGATATTTCTTCAATAGAGGAAGCAAAAGTCGTAACAAGGTAGCTGTAGGTGAACCTGCAGAAG
>Eukaryota;Excavata;Discoba;Discicristata;Trypanosomatida;Trypanosoma;Trypanosoma chelodinae
CCAGCACCCTAAAATCACTGCACTTGCAGGAATCTGCGCATGGCTCATTACATCAGACGTAATCTGCCGCAATCTTGTTGCGGGCTCCCCATTATTGGGTGACTTGGCGAAACGCCAACCTAATACATGAATAGAAGGAACGCTCTCTGTTTCGGGCGGTGAGGCAACTCACCGCTTATGGGACGTTCAGCGAATGAATGAAAGTAAAACCAATGCCTTAAGGGCAGTAACACCCAGAAGTGTTGACTCAATTCATTCCGTGCGAAAGCCGGCTTGTCCGGCGTCTTTTGACGAACAACTGCCCTATCAACTGGTGATGGCCGCGTAGTGGACTGCCATGGCGTTGACGGGAGCGGGGGATTAGGGTTCGATTCCCGAGAGGGAGCCTGAGAAATACTCCACTTCTCTGAGGGCAGCAGGCGCGCAAATTGCGCAATGTCAAACCAAACGATGAGGCAGCGAAAAGGAATAGAGCCGCAGTCCCTAGTGGATTGTCGTTTTCAATGGGGGATATATAACATCATCCAATATCGAGTATCAATTGGAGGACAAGTCTGGTGCCAGCACCCGCGGTAATTCCAGCTCCAAAAGCGTATATTAATGCTGTTGCTGTTAAAGGGTTCGTAGTTGAATTGAGGGCCTCTGAGGCGCACTGGTATGTCCCATTCACTTCGAATAGGTGACCCAGGCCCTTGTGGTCCGTGAACATTCAGAAACAAAAAGCACGGGAGTGGTTCCTTCGTGATTTTCGCATGTCATGCATGCAAGGGGGCGTCCGTGATTTTTACTGTGACTAAAAAATGTGGCCAAAGCAGTCATCCGACTTGAATTAGAAAGCATGGGATAACAATGAAGCAGCCTATGTCCCTTCGAATCGGCTTTTGTTGGTTTTAAAAGCTCATTGGAGATTATGGGGTTGTGCGACAAGCGGCTGGGTGCCTAATCCGTACCCGTCGCCTTTGTGGGAAATCCGTACCGGTGCAGGAATGGCTTCGGCTATTTCCCTGCCCGGTGCCTTCCCACAACTCACTGCTTCCAGGAATGAAGGAGGGTAGTTCGGGGGAGAACGTACTGGTGCGTCAGAGGTGAAATTCTTAGACCGCACCAAGACGAACTACAGCGAAGGCATTCTTCAAGGATACCTTCCTCAATCAAGAACCAAAGTGTGGGGATCGAAGATGATTAGAGACCATTGTAGTCCACACTGCAAACGATGACACCCATGAATTGGGGATGTTTTGGTTGGGAGCGATGTCGGGTTCATCTCGTTCATCGTCCCACCAGAGATATCAATTTACGTGTTTATTCTTTTCGGCCTCGCAAGAGGGCCTTTTACGGGAATATCCTCAGCACGTTTTCTTACTTCTTCACGCCAAAGCTTTTAGGTTCAGTTAAGGGGGGGTACGTTCACCAGGGTGAAACTTAAAGAAATTGCTGGATGGTCCACAAAACATTTAACGTGCGTTTTAATTTGGCTCAACACGGGGAACTTTAACAAATCCTGGCAGGGTGAAGGATGACAGATTGAGTGTTCTTTCTTCGATCCCTCAATGGCGGCGCATGGCCGCTTTTGGTCAGCGGAGTGATTTGTTTGGTTGATTCCGCCAACAGACGAGATCAAGCTTTCTACTAGGATTCAGAATTGCCCATAGGATATCAATCCCTTCGCGGGTTTTACCTAAAGAAGGGCGGGATTCATTTGTATNCTTCTCTGCGGGATTTCTTGCTTTGCACAAAAGGAGAAATTTGGGCAACAGCAGGTCTGTGATGCTCCTCAATGTTCTGGGCGACACGCGCACTACAATGTCAGTGAGAACAAGAAAAACGACTTTTGTCGTACCTACTTGATCAAAAGAGTGGGAAAACACCGGAATCACATAGACCCACTTGGGACCGAGTATTGCAATTATTGGTCGCGCAACGAGGAATGTCTCGTAGGCGCAGCTCATCAAACTGTGCCGATTAGGTCCATGCCATTTGTACACACCGTCTGTAGTTGTTTCCGATGATGGTGCAATACAGGTGATCGGACAGTCGAGTGTTT
>Eukaryota;Excavata;Discoba;Discicristata;Trypanosomatida;uncultured;Trypanosomatidae sp. G64
CATATGCTTGTTTCAAGGACTTAGCCATGCATGCCTCAGAATAACTGCACTGCAGGAATCTGCGCATGGCTCATTACATCAGATGTAATCTGCCGCAAAAGCTTTGCGGTTTGCCGCAACAATGGATAACTTGGCGAAACGCCAAGCTAATACATGAACCAACCGGGCGTCCTCCATTCCAGGCGGTGGGTCAAACCATCGTCGTGAGGCGCCCAGCGAATGAATGAAATTTAAAACCAATGCCTTCACTGGCAGTAACACCCAGACGTGTTGACTCAATTCATTCCGTGCGAAAGCCGAATTCTTCGGCGTTTTTTGACGAACAACTGCCCTATCATGCTAGGATGGCCGTGTAGTGGACTGCCATGGCGTTGACGGGAGCGGGGGATTAGGGTTCGATTCCGGAGAGGGAGCCTGAGAAATAGCTACCACTTCTACGGAGGGCAGCAGGCGCGCAAATTGCCCAATGTCAAAACAATACGATGAGGCAGCGAAAAGAAATAGAGTGGTCAGTCCTATTAGGATTGGCTTTTCAATGGGGGATATTTAGACCCATCCAAAATCGAGAAACAATTGGAGGACAAGTCTGGTGCCAGCACCCGCGGTAATTCCAGCTCCAAAAGCGTATATTAATGCTGTTGCTGTTAAAGGGTTCGTAGTTGAACTGTGGGCCGTGTTCAAGGAAGCGTCGTGGAATGTCCCATCCTTTCTGGATTTTGGTGACACACGACCTCGCGGTCCGTGAACGTACACGTCGCGCAAGCGACTGAAACAAAAAGCACGGGAGTGGTTCCTTCCTGATTTCCGCATGTCATGCATGCACCAGGGGGCGCCCGTGATTTTTTACTGTGACTAAAGAAGTGCGACCAAAGCAGTCAAACGACTTGAATTAGAAAGCATGGGATAACAAAGGAGCAGCCATTAGGCTACCGTTTCGGCTTTTGTTGGTTTTAAAGGTCTATTGGAGATTATGGGGTCGTGTGACCAGCACTCCCTTCCGCACGCTTACGGCGTTTGCCGGTGTCTAATGCTGCGTGCGTTCACTCGTGCGTGGCCTCTTACCCGGCATTCACCTGTGCGGTCGGTGGCGCCTTTGGGTGCGCGTTATCACTTGCAGTCTCGGACTGCCGCCACGGACGTAGTCACTCCTCACGGTGTGCTGCGCGCCTGGTGTGTATGCCGTGCGCCGCTTGTGTGCACACTCAACTCGCGACTCTAGGAATGAAGGAGGGTAGTTCGGGGGAGAACGTACTGGTGCGTCAGAGGTGGAATTCTTAGACCGCACCAAGACGAACTACAGCGAAGGCATTCTTCAAGGATACCTTCCTCAATCAAGAACCAAAGCGTGGGGATCGAAGATGATTAGAGACCATTGTAGTCCACGCTGCAAACGATGACACCCATGAATTGGGGAGTTTCAGGGCGCTTTGCGTTTGTGTGCCCTCCGGCCTGGTCACCACGCACATATCCACAAGCCTTCACGGGTGCGTGCTCTGTGTGTGTGGCCCACCGGAACACCCTACGCACGCCCATTTTTACCAACCTTACGTGCATATTCTATTATGCCCACGCCCCTCTCCAGCTCCGCAAGGGGTTGCGACGAGCGTGGGTTGTTTACGGGAATATCCTCAGCACGTTATCTGTTTTCTTCACGCGAAAGCTTTGAGGTTACAGTCTCAGGGGGGAGTACGCTCGCAAGAGTGAAACTTAAAGAAATTGACGGAATGGCACCACAAGACGTGGAGCGTGCGGTTTAATTTGACTCAACACGGGGAACTTTACCAGATCCGGACAAGATGAGGATTGACAGATTGAGTGTTCTTTCTCGATTCCTTGAATGGTGGTGCATGGCCGCTTTTGGTCGGTGGAGTGATTTGTTTGGTTGATTCCGTCAACGGACGAGATCCAAGCTGCCCAGTAGAACTCAGGATTGTCCATAGGACAGCAATCTCAGCGGCGGGTTTTACCCAACGTTTGAGCAGCATCCGGTCGAGTTCTTCTCTGCGGGATTCCTTGTTTTTTGCACAAGGTGAGATTTTGGGCAACAGCAGGTCTGTGATGCTCCTCAATGTTCTGGGCGACACGCGCACTACAATGTCAGTGAGAACAAGAAAAATGACTTTTGTCAGACCTACTTGATCAAAAGAGTGGGGAACCCCCGGAATCACGTAGACCCAGTTGGGACCGAGGATTGCAATTATTGGTCGCGCAACCAGGAATGTCTCGTAGGCGCAGCTCATCAAACTGCGCCGATTACGTCCCTGCCATTTGTACACACCGCCCGTCGTTGTTTCCGATGATGGTGGAATACAGGTGATCGGACAGGCGGATGTTTACATCTGCCCGAAAGTTCACCGATATTTCTTCATTAGAGGAAGCAAAAGTC
>Eukaryota;Excavata;Discoba;Discicristata;Trypanosomatida;Endotrypanum;Endotrypanum monterogeii
TAGTCATATGCTTGTTTCAAGGACTTAGCCATGCATGCCTCAGAATCACTGCACTTGCAGGAATCTGCGCATGGCTCATTACATCAGACGTAATCTGCCGCAAAAATCTTGCGGTTTCCGCAAAATTGGATAACTTGGCGAAACGCCAAGCTAATACATGAACCAACCGGGTGTTCTCTTTTCCGGCGGTGGGCAACCATCGTCGTGAGACGCCCAGCGAATGAATGATAGTAAAACCAATGCCTTCACTGGCAGTAACACCCAGCAGTGTTGACTCAATTCATTCCGTGCGAAAGCCGGCTTGTTCCGGCGTCTTTTGACGAACAACTGCCCTATCAGCTTGTGATGGCCGTGTAGTGGACTGCCATGGCGTTGACGGGAGCGGGGGATTAGGGTTCGATTCCGGAGAGGGAGCCTGAGAAATAGCTACCACTTCTACGGAGGGCAGCAGGCGCGCAAATTGCCCAATGTCAAAACAAACGATGAGGCAGCGAAAAGAAATAGAGTAGTCAGTCCATTTGGATTGTCTTTTCAATGGGGGATATTTAAACCCATCCAATATCGAGTAACAATTGGAGGACAAGTCTGGTGCCAGCACCCGCGGTAATTCCAGCTCCAAAAGCGTATATTAATGCTGTTGCTGTTAAAGGGTTCGTAGTTGAACTGTGGGCTGTGCAGGTTTGTCCCTGGTCGTCCCGTCCATGTCGGATTTGGTGACCCAGGCCCTTGCAGCCCGTGAACATTCAAAGAAACAAGAAACACGGGAGTGGTTCCTTTCCTGATTTACGCATGTCATGCATGCCAGGGGGCGTCCGTGATTTTTTACTGTGACTAAAGAAGTGTGACTAAAGCAGTCATTTGACTTGAATTAGAAAGCATGGGATAACAAAGGAGCAGCCTCTAGGCTACCGTTTCGGCTTTTGTTGGTTTTAAAGGTCTATTGGAGATTATGGAGCTGTGCGACAAGCGCTTTCCCATCGCAACTCCGGTTCGGTGTGTGGCGCCTTTGGGTGGTTTAGTGCGTTCGGTGGGGGCTCCGGCTCCCCCGGTCGTTACGCCATCCCAACTCACGGCCTCTAGGAATGAAGGAGGGTAGTTCGGGGGGGAACGTACTGGGGCGTCAGAGGTGAAATTCTTAGACCGCACCAAGACGAACTACAGCGAAGGCATTCTTCAAGGATACCTTCCTCAATCAAGAACCAAAGTGTGGAGATCGAAGATGATTAGAGACCATTGTAGTCCATACTGCAAACGATGACACCCATGAATTGGGGATCTTATGGGTCGGCTTGCGGCAGGGTTTACCCTGTGCCAGCACCGCGCCCGCTTTTACCAACTTACGTATCTTTTCTATCTGGCCTTTACCGGCCACCCACGGGAATATCCTCAGCACGTTTTCTGTTTTTTCACGCGAAAGCTTTGAGGTTACAGTCTCAGGGGGGAGTACGTTCGCAAGAGTGAAACTTAAAGAAATTGACGGAATGGCACCACAAGACGTGGAGCGTGCGGTTTAATTTGACTCAACACGGGGAACTTTACCAGATCCGGACAGGATGAGGATTGACAGATTGAGTGTTCTTTCTCGATTCCCTGAATGGTGGTGCATGGCCGCTTTTGGTCGGTGGAGTGATTTGTTTGGTTGATTCCGTCAACGGACGAGATCCAAGCTGCCCAGTAGAATTCAGAATTGTACATAGAATAGCAAACTCATCGGCGGGTTTTACCCAACGGTGGGCCGCATTCGGTCGAATTCTTCTCTGCGGGATTCCTTTGTAATTGCACAAGGTGAAATTTTGGGCAACAGCAGGTCTGTGATGCTCCTCAATGTTCTGGGCGACACGCGCACTACAATGTCAGTGAGAACAAGAAAAACGACTTTTGTCGAACCTACTTGATCAAAAGAGTGGGGAAACCCCGGAATCACATAGACCCACTTGGGACCGAGGATTGCAATTATTGGTCGCGCAACGAGGAATGTCTCGTAGGCGCAGCTCATCAAACTGTGCCGATTACGTCCCTGCCATTTGTACACACCGCCCGTCGTTGTTTCCGATGATGGCGCAATACAGGTGATCGGACAGGCGGTGTTTCATCCGCCCGAAAGTTCACCGATATTTCTTCAATAGAGGAAGCAA
>Eukaryota;Excavata;Discoba;Discicristata;Trypanosomatida;Trypanosoma;Trypanosoma sp. TryAsTWN301
TGCTTGTTTCAAGGACTTAGCCATGCATGCCTCAGAATCACTGCATTGCAGGAATCTGCGCATGGCTCATTACATCAGACGTAATCTGCCGCAAAAATCTTGCGGTTTCCGCAACATTGGATAACTTGGCGAAACGCCAAGCTAATACATGAACCAATCGGACGCTCTCTGTGTTCCGGCTGCGGGGGGGCAACTCCTCGTGGTCATGGGACGTCCAGCGAATGAATGAAATTAAAACCAATGCCCTCACCGGCAGTAACACCCAGAAGTGTTGATTCAATTCATTCCGTGCGAAAGCCGGGTTTTTCCCGGCGTCTTTTGACGAACAACTGCCCTATCAGCCAGTGATGGCCGTGTAGTGGACTGCCATGGCGTTGACGGGAGCGGGGGATTAGGGTTCGATTCCGGAGAGGGAGCCTGAGAAATAGCTACCACTTCTACGGAGGGCAGCAGGCGCGCAAATTGCCCAATGTCAAAAAAAAACGATGAGGCAGCGAAAAGAAATAGAGCCGACAGTGCCTTTGGCATTGTCGTTTTCAATGGGGGATATTTAAACCCATCCAAAATCGAGTAACAATTGGAGGACAAGTCTGGTGCCAGCACCCGCGGTAATTCCAGCTCCAAAAGCGTATATTAATGCTGTTGCTGTTAAAGGGTTCGTAGTTGAATTGAGGGCCTTTTTGAGGCGCAATGGTTTAGTCCCGTCCAACTCGGATTGGTGACCCATGCCCTTGAGGTCCGTGAACACTCAGAAACAAGAAACACGGGAGTGGTTCCTTTCCTGATTTTCGCATGTCATGCATGCCAGGGGGCGCCCGTGATTTTTTACTGTGACTAAAAAAGTGTGACCAAAGCAGTCATTTCGACTTGAATTAGAAAGCATGGGATAACAAAGGAGCAGCCTATAGGCCACCGTTTCGGCTTTTGTTGGTTTTAACAGTCTATTGGAGATTATGGGGCTGTGCGACAAGCGCTCGAGTGCGCTCCTTTTCGGTGTTGACACTCGGCGCCTTTGTGGGAAATCTGCGGTTGTGTGTTCTCGGGCTTCGGCTTCGCAGGGCACATCCGTCTTCCCTCAACTCGCGGCATCCAGGAATGAAGGAGGGTAGTTCGGGGGAGAACGTACTGGTGCGTCAGAGGTGAAATTCTTAGACCGCACCAAGACGAACTACAGCGAAGGCATTCTTCAAGGATACCTTCCTCAATCAAGAACCAAAGTGTGGGGATCGAAGATGATTAGAGACCATTGTAGTCCACACTGCAAACGATGACACCCATGAATTGGGGAGTTTTTGGTCGTAGGCGGGGTCGGGTTCATCTCGTTCCTCGTCTCGCCAATGTATATCAAATTTACGTGCATATTCTTTCTGTGGTCCCCTCTCGCAAGAGGGGGGGTCCTTCTACGGGAATATCCTCAGCACGTTATCTGACTTCTTCACGCGAAAGCTTTGAGGTTACAGTCTCAGGGGGGAGTACGTTCGCAAGAGTGAAACTTAAAGAAATTGACGGAATGGCACCACAAGACGTGGAGCGTGCGGTTTAATTTGACTCAACACGGGGAACTTTACCAGATCCGGACAGGGTGAGGATTGACAGATTGAGTGTTCTTTCTCGATCCCCTGAATGGTGGTGCATGGCCGCTTTTGGTCGGTGGAGTGATTTGTTTGGTTGATTCCGTCAACGGACGAGATCCAAGCTGCCCAGTAGGATGCAGAATTGCCCATAGGATAGCAATCCCTCTCGCGGGTTTTACCCAAGGGGGGGCGGTATTCGTTTGTATCCTTCTCTGCGGGATTCCTTGTTTTGCGCAAGGTGAGATTTTGGGCAACAGCAGGTCTGTGATGCTCCTCAATGTTCTGGGCGACACGCGCACTACAATGTCAGTGAGAACAAGAAAAACGACTTCTGTCGGACCTACTTGATCAAAAGAGTGGGAAAACCCCGGAATCACATAGACCCACTTGGGACCGAGTATTGCAATTATTGGTCGCGCAACGAGGAATGTCTCGTAGGCGCAGCTCATCAAACTGTGCCGATTACGTCCCTGCCATTTGTACACACCGCCCGTCGTTGTTTCCGATGATGGTGCAATACAGGTGATCGGACAGTCGGGTGTTTCACCTGACCGAAAGTTCACCGATATTTCTTCAATAGAGGAAGCAAAAG
>Eukaryota;Excavata;Discoba;Discicristata;Trypanosomatida;Trypanosoma;Trypanosoma cruzi
GTCATATGCCTTGTTTCAAGACTTAGCCATGCATGCCTCAGAATCACTGCATTGCAGGAATCTGCGCATGGCTCATTACATCAGACGTAATCTGCCGCAAAAATCTTGCGGTCTCCGCAAAATTGGATAACTTGGCGAAACGCCAAGCTAATACATGAACCAACCGGATGTTCTCTGTTCCGGCGGCAGGGCAACCTGCTGCCATGGGACGTCCAGCGAATGAATGAAAGTAAAACCAATGCCTTCACCGGCAGTAACACTCAGAAGTGTTGATTCAATTCATTCCGTGCGAAAGCCGGGTTTTTTATCCGGCGTCTTTTGACGAACAACTGCCCTATCAGCCAGCGATGGCCGTGTAGTGGACTGCCATGGCGTTGACGGGAGCGGGGGATTAGGGTTCGATTCCGGAGAGGGAGCCTGAGAAATAGCTACCACTTCTACGGAGGGCAGCAGGCGCGCAAATTGCCCAATGTCAAAAAAAAAAGATGAGGCAGCGAAAAGAAATAGAGCCGACAGTGCTTTTGCATTGTCGTTTTCAATGGGGGATATTTAAACCCATCCAAAATCGAGTAACAATTGGAGGACAAGTCTGGTGCCAGCACCCGCGGTAATTCCAGCTCCAAAAGCGTATATTAATGCTGTTGCTGTTAAAGGGTTCGTAGTTGAATTGAGGGCCTCTAAGGCGCAATGGTTTAGTCCCATCCACTTCGGATTGGTGACCCATGCCCTTGTGGTCCGTGAACAGACATTCAGAAACAAAAAACACGGGAGTGGTACCTTTTCTGATTATCGCATGTCATGCATGCCAGAGGGCGCCCGTGATTTTTTACTGTGACTAAAAAAGTGTGACCAAAGCAGTCATTCGACTTGAATTAGAAAGCATGGGATAACAAAGGAGCAGCCTCTGGGCCACCGTTTCGGCTTTTGTTGGTTTTAAAAGTCCATTGGAGATTATGGGGCAGTGTGACAAGCGGCTGGGTGGTTATTCCACACACACTCCTTTTTTTTGGACGTGTTGTGTGGCACTCGTCGCCTTTGTGGGAAATCCGTGTGGCACTGTTTGTGTTGTTGGCGGACTTCGGTCTTGCCTTCGCATATTTCGCATGTGTCATGCCTTCCCTCAACTCACGGCATCCAGGAATGAAGGAGGGTAGTTCGGGGGAGAACGTACTGGTGCGTCAGAGGTGAAATTCTTAGACCGCACCAAGACGAACTACAGCGAAGGCATTCTTCAAGGATACCTTCCTCAATCAAGAACCAAAGTGTGGGGATCGAAGATGATTAGAGACCATTGTAGTCCACACTGCAAACGATGACACCCATGAATTGGGGAGTTTTTGGTCGTAGGCGTGGTCGGGCTTGATTATTATTTTTCATCCCGTTCCTCGTCTCGCCAATGAATATTAAATTTACGTGCATATTCTTTTTGGTCTTCGTTTTTTTTACGGCGAGGGCCTTTAACGGGAATATCCTCAGCACGTTATCTGACTTCTTCACGCGAAAGCTTTGAGGTTACAGTCTCAGGGGGGAGTACGTTCGCAAGAGTGAAACTTAAAGAAATTGACGGAATGGCACCACAAGACGTGGAGCGTGCGGTTTAATTTGACTCAACACGGGGAACTTTACCAGATCCGGACAGGGTGAGGATTGACAGATTGAGTGTTCTTTCTCGATCCCCTGAATGGTGGTGCATGGCCGCTTTTGGTCGGTGGAGTGATTTGTTTGGTTGATTCCGTCAACGGACGAGATCCAAGCTGCCCAGTAGGATTCAGAATTGCCCATAGGATAGCAATCCCTTCCGCGGGTTTTACCCAAGGGGGGGCGGTATTCGCTTGTATCCTTCTCTGCGGGATTCCTTGTTTTGCGCAAGGTGAGATTTTGGGCAACAGCAGGTCTGTGATGCTCCTCAATGTTCTGGGCGACACGCGCACTACAATGTCAGTGAGAACAAGAAAAACGACTCTTGTCGGACCTACTTGATCAAAAGAGTGGGAAAACCCCGGAATCACGTAGACCCACTTGGGACCGAGTATTGCAATTATTGGTCGCGCAACGAGGAATGTCTCGTAGGCGCAGCTCATCAAACTGTGCCGATTACGTCCCTGCCATTTGTACACACCGCCCGTCGTTGTTTCCGATGATGGTGCAATACAGGTGATCGGACAGTCGAGTGCTTCACTTGACCGAAAGTTCACCGATATTTCTTCAATAGAGGAAGCAAAAG
>Eukaryota;Excavata;Discoba;Discicristata;Trypanosomatida;Trypanosoma;Trypanosoma sp. 1155
TGCACTGCAGGAATCTGCGCATGGCTCATTACATCAGACGTAATCTGCCGCAAAAACTTTGCGGTCTCCGCATTATTGGATAACTTGGCGAAACGCCAAGCTAATACATGAACTGGAGGGGCGGTCTCTGTCACGGGCTGTGGGTCACACCGCAGCTTATGGGGCGCCCAGCGAATGAATGAAAGTAAAACCAATGCCCTCGCGGGCAGTAACACTCAGACGTGTTGACTCAATTCATTCCGTGCGAAAGCCGGCTTGTCCGGCGTCTTTTGACGAACAACTGCCCTATCAGCCAGTGATGGCCGTGTAGTGGACTGCCATGGCGTTGACGGGAGCGGGGGATTAGGGTTCGATTCCGGAGAGGGAGCCTGAGAAATAGCTACCACTTCTACGGAGGGCAGCAGGCGCGCAAATTGCCCAATGTCAAAAAAAACGATGAGGCAGCGAAAAGAAATAGAGCCGGCAGTCCTTTTTGGGATTGCCGTATTCAATGGGGGATATTTAAACCCATCCAAAATCGAGTAACTATTGGAGGACAAGTCTGGTGCCAGCACCCGCGGTAATTCCAGCTCCAAAAGCGTATATTAATGCTGTTGCTGTTAAAGGGTTCGTAGTTGAATTGAGGGCCTCCGAGGCGCACTGGTACGTCCCATCCACTTCGGATCGGTGACCCAGGCCCTTGTGGTCCGTGAACACTCTCAGAAACAAGAAACACGGGAGCGGTTCCCTTCCTGATTCACCGCATGTCATGCATGCCAGGGGGGCGTCCGTGATTTTTTACTGTGACTAAAAAAGTGTGACCAAAGCAGTCATCCGACTTGAATTAGAAAGCATGGGATAACAAAGGAGCAGCCTATGGGCCACCGTTTCGGCTTTTGTTGGTTTTAAACGTCCATTGGAGATTATGGGGCTGTGCGACAAGCGGCCGGGTGTCTTTTTCTTTTAGGCACCCGTCGCCTTTGGGGGAAACCAGTGCCGGCCGGTTCCCGGACTTCGGTCCTGGCCGGCCCGGCGCCTTCCCTCGACTCACGGCATCCAGGAATGAAGGAGGGTAGTTCGGGGGAGAACGTACTGGTGCGTCAGAGGTGAAATTCTTAGACCGCACCAAGACGAACTACAGCGAAGGCATTCTTCAAGGATACCTTCCTCAATCAAGAACCAAAGTGTGGGGATCGAAGATGATTAGAGACCATTGTAGTCCACACTGCAAACGATGACACCCATGAATTGGGGAGTTTTTGGTCGCAGGCAAGGTCGGGTTCATCTCGCTCCTTTTGCCTCGCCAATGTATATCAATTTACGTGCATATTCTTTTCGGCTCTCGCAAGGGAGCCTCTAACGGGAATATCCTCAGCACGTTTTCTTACTTCTTCACGCGAAAGCTTTGAGGTTACAGTCTCAGGGGGGAGTACGTTCGCAAGAGTGAAACTTAAAGAAATTGACGGAATGGCACCACAAGACGTGGAGCGTGCGGTTTAATTTGACTCAACACGGGGAACTTTACCAGATCCGGACAGGGTGAGGATTGACAGATTGAGTGTTCTTTCTCGATCCCCTGAATGGTGGTGCATGGCCGCTTTTGGTCGGTGGAGTGATTTGTTTGGTTGATTCCGTCAACGGACGAGATCCAAGCTGCCCAGTAGGATTCAGAATTGCCCATAGGATAGCAATCCCCTCCACGGGTTTTTCCCAAGGGGGGGCCGTATTCGGTTGTATCCTTCTCTGCGGGATTCCTTGTTTTGCACAAGGTGAGATTTTGGGCAACAGCAGGTCTGTGATGCTCCTCAATGTTCTGGGCGACACGCGCACTACAATGTCAGTGAGAACAAGAAAAACGACTTTTGTCGGACCTACTTGATCAAAAGAGTGGGGAAACACCGGAATCACATAGACCCACTTGGGACCGAGTATTGCAATTATTGGTCGCGCAACGAGGAATGTCTCGTAGGCGCAGCTCATCAAACTGTGCCGATTACGTCCCTGCCATTTGTACACACCGCCCGTCGTTGTTTCCGATGATGGTGCAATACAGGTGATCGGACAGTCGGATGCTTCATCTGACCGAAAGTTCACCGATATTTCTTCAATAGAGGAAGCAAAAGTCGTAACAAGGTAGCTGTAGGTGAACCTGCAGCTG
>Eukaryota;Excavata;Discoba;Discicristata;Eubodonida;Bodo;uncultured eukaryote
CTGCCAGTAGTCATATGCTTGTTTCAAGGACTAAGCCATGCATGCCTCAGAATCACTGCATTGCAGGAATCTGCGCATGGCTCATTACATCAGACGTAATCTGCCGCAAAAATTCTGCGGTTTACCGCATCATTGGATACCTTGGCGAAACGCCAAGCTAATACATGAACCAAAAGGACGTGCCCCATCCACGCGGCACGGGGTTGTCGGGCAACCGGCCGCCTCGTGTTGCAGCGGGTCGTCCAGCGAATGAATGAAATTAAAACCAATGCCGCGGACGCGGCAGCAACACCCAGAAGTGTTGAATCAATTCATTCCGTGCGAAAGCTGGTCTCACCAGCGTCTTTTGATGAACAACTGCCCTATCAGCCAGTGATGGCCGTGTAGTGGACTGCCATGGCGTTGACGGGAGCGGGGGATTAGGGTTCGATTCCGGAGAGGGAGCCTGAGAAATAGCTACCACTTCTACGGAGGGCAGCAGGCGCGCAAATTGCCCAATGTCGAGAAAGAACGATGAGGCAGCGAAAAGAAATAGGCCTCCCAGCCACTCTGTGGTTGGGAGATTACAATGGGGGATATTCAAAACCATCCAATATCGAGTAACAATTGGAGGACAAGTCTGGTGCCAGCACCCGCGGTAATTCCAGCTCCAAAAGCGTATATTAACGCTGTTGCTGTTAAAGGGTTCGTAGTTGAACTGAGGGCCGCCAAGCGAAATCAGGCCAGTCCCATCCACTTCGGAGCGGCGACTCCTGACCTTGCGGTTCGTGAACACATTCAGAAACAAAAAACGCGGGAGTGGTTCCTTCCCGATTTTCGCATGTCATGCATGCCGGGGGGCGCCCGTGATTTTTACTGTGACTAAAGAAGCGCGACCAAAGCAGTCAATGACTTGAATTAGAAAGCATGGGATAACAAAGGAGCAACCTACGGTACTACCGTTTTCGGCTTTTGTTGGTTTTAGAAGTCTGTGGGAGATTATGGTTTCGTGTGACAAGCGGCTCTGGGGTTCGTCCCCGCGCTTTTTGCTTTGTTCGGTTTCGGCCGTGCACTGTGAACTCGCGAGACCAGGAATGAAGGAGGGTTGTTCGGGGGAGAACGTACTGGAACGTGAGAGGTGAAATTCTTGGACCGTTCCAAGACGAACTACAGCGAAGGCATTCTCCAAGGATACCTTCCTCAATCAAGAACCAAAGTGTGGAGATCGAAGATGATTAGAGACCATTGTAGTCCACACCACAAACGGTGACACCCATGAATTGGGGAGTACTTTGGTTTGTCCCAGCTGGGTTCGCCCAGCGGGCGCCAAAAACATCAATTTACGTGCACGTTCTATTCGGGTCCTCTTCACGGGGGGCCCATCAACGGGAATGTCCTCAGCACGTTATCTTATTTTTTCACGCGAAAGCTTTGAGGTTACAGTCTCAGGGGGGAGTACGTTCGCAAGAGTGAAACTTAAAGAAATTGACGGAATGGCACCACAAGACGTGGAGCGTGCGGTTTAATTTGACTCAACACGGGGAACTTTACCAGATCCGGACAGGGTGAGGATTGACAGATTGAGTGTTCTTTCTCGATCCCCTGAATGGTGGTGCATGGCCGCTTTTGGTCGGTGGAGTGATTTGTTTGGTTGATTCCGTCAACGGACGAGATCCAAGCTGCCCAGTAGGAACCAGGATTGTCCAAAAAACAGCAATCTTCACGCTGGCTTCGGTCAGCTGGAGTCACCATCAGTGGGTTTCTTCTCTGCAGGATTCCCTGCTTTGCGCAGGGTGAGATTTTGGGCAACAGCAGGTCCGTGATGCTCCTCAATGTTCTGGGCGACACGCGCACTACAATGTCAGTGAGAACAAGAATCCCGACCATTTGATCGGACCCACTTGATCCAAAAGAGGGGGGAAACACCGGAATCACATAGACCCAATTGGGACCGAGTATTGCAATTATTGGTCGCGCAACGAGGAATGTCTCGTAGGCGCAGCTCATCAAACTGTGCCGATTACGTCCCTGCCATTTGTACACACCGCCCGTCGTTGTTTCCGATGATGGTGCAATACAGGTGATCGGACTGGCGAGTGTCTCACTTGCTCGAAAGTTCACCGATATTTCTTCAATAGAGGAAGCAAAAGTCGTAACAAGGTAGCTGTAGGTGAACCTGCAGAAG
>Eukaryota;Excavata;Discoba;Discicristata;Trypanosomatida;Angomonas;Angomonas deanei
TCTGGTTGATTCTGCCAGTAGTCATATGCTTGTTTCAAGGACTTAGCCATGCATGCCTCAGAATCACTGCATTTGCAGGAATCTGCGCATGGCTCATTACATCAGACGTAATCTGCCGCAAGAATTTAGCGGTTTACCGTTCTATTGGATAACTTGTGCGAAACGCCAAGCTAATACATGAACCAACCGGGTGCTCTCCTTTTGCGGGACGCCCAGCGAATGAATGACAGTAAAACCAATGCCTTCACGGGCAGTAACACCTAGCCGTGTTGACTCAATTCATTCCGTGCGAAAGCCGGATTTCCGGCGTTTTTTGACGAACAACTGCCCTATCAGCTTGTGATGGCCGTGTAGTGGACTGCCATGGCGTTGACGGGAGCGGGGGATTAGGGTTCGATTCCGGAGAGGGAGCCTGAGAAATAGCTACCACTTCTACGGAGGGCAGCAGGCGCGTAAATTGCCCAATGTCAAAAAAAAACGATGAGGCAGCGAAAAGAAATAGGTTTCATAGTCCCTTTCGGGATTGTGATTTCAATGGGGGATATTTAAACCCATCCAATATCGAGTAACAATTGGAGGACAAGTCTGGTGCCAGCACCCGCGGTAATTCCAGCTCCAAAAGCGTATATTAATGCTGTTGCTGTTAAAGGGTTCGTAGTTGAACTGAGGGCCGTTGAGTGCGCTGTCCGGTCCCACCCGCGTTCGGGTGTGTGGCCTCAGCCCTTGCGGTCCGTGAACACTCAGAAACAAGAAACACGGGAGTGGTACCTTTCCTGATTCACGCATGTCATGCATGCCAGGGGGCGTCCGTGATTTTTACTGTGACTAAAGAAGTGTGACCAAAGCAGTCATTCGACTTGAATTAGAAAGCATGGGATAACAAAGGAGCAGCCATTGGGCTACCGTTTCGGCTTTTGTTGGTTTTAGAGGTCCTTTGGAGATTGTGGGGCTGCGCGACCGGCGTCAACCTCGCGGTTGGCGCTTTCGGCTTGCCGACTCGCGGCCCTAGGAATGAAGGAGAGTAGTCGGGGGAGAACGTACCCGAGCGTCAGAGGTGAAATTCTTGGACCGCACGGAGACGAACTACAGCGAAGGCATTCTTCAAGGATACTTTCCTCAATCAAGAACCAAAGTGTGGGGATCAAAGATGATTAGAGACCATTGTAGTCCACACTGCAAACGATGACACCCATGAATTGGGGACTTTCTGCGGCGCGCCCGGCTTGCCGGGACCGCGTCGCTACTAAATCTACGTGCACTTTCCATCTGCCTTCGGGCAACAAGGGAATGCCCTCAGCACATCTGTTCTACTTCACGCGAAAGCTTTGAGGTTACAGTCTCAGGGGGGAGTACGTTCGCAAGAGTGAAACTTAAAGAAATTGACGGAATGGCACCACAAGACGTGGAGCGTGCGGTTTAATTTGACTCAACACGGGGAACTTTACCAGATCCGGACAAGATGAGGATTGACAGATTGAGTGTTCTTTCTCGATTTCTTGAATGGTGGTGCATGGCCGCTTTTGGTCGGTGGAGTGATTTGTTTGGTTGATTCCGTCAACGGACGAGATCCAAGCTGCCCAGTAGAATCCAGAATTGTCCATAGGATAGCTTACTCGCTGGCGGCTTCTTGCCAACGGCGACCGACATTCGGTCGGATTCTTCTCTGCGGGATTCCCTGTTTTGCACAGGGTGAAATTTTGGGCAACAGCAGGTCTGTGATGCTCCTCAATGTTCTGGGCGACACGCGCACTACAATGTCAGTGAGAACAAGAAAAACGATATTTCGTCGGACCTACATGATCAAAAGTGTGGGGAATCCACGGAATCACATAGACCCACTTGGGACCGAGGATTGCAATTATTGGTCGCGCAACGAGGAATGTCTCGTAGGCGCAGCTCATCAAACTGTGCCGATTACGTCCCTGCCATTTGTACACACCGCCCGTCGTTGTTTCCGATGATGGTGGAATACAGGTGATCGGACGAAGCGGACCCTGTCTGCTCGAAAGTTCACCGATATTTCTTCAATAGAGGAAGCAAAAGTCGTAACAAGGTAGCTGTAGGTGAACCTGCAGCTG
>Eukaryota;Excavata;Discoba;Discicristata;Trypanosomatida;Herpetomonas;Leptomonas costoris
TCTGGTTGATTCTGCCAGTAGTCATATGCTTGTTTCAAGGACTTAGCCATGCATGCCTCAGAATCACTGCACTGCAGGAATCTGCGCATGGCTCATTACATCAGACGTAATCTGCCGCAAAAACCTTGCGGTCTCCGCAACATTGGATAACTTGGCGAAACGCCAAGCTAATACATGAACCAACTAGGTGTTCTCCGCCCATGGGCGTGCGGGCAACCGTGCGTCCAGTGAGACGCCTTGCGAATGAATGACAGTAAAACCAATGCCTTCACTGGCAGTAACACCCAGCAGTGTTGACTCAATTCATTCCGTGCGAAAGCCGGTCTACCGGCGTCTTTTGACGAACAACTGCCCTATCAGCTTGTGATGGCCGTGTAGTGGACTGCCATGGCGTTGACGGGAGCGGGGGATTAGGGTTCGATTCCGGAGAGGGAGCCTGAGAAATAGCTACCACTTCTACGGAGGGCAGCAGGCGCGCAAATTGCCCAATGTCAAAAAAAACGATGAGGCAGCGAAAAGAAATAGAGTTGTCAGTCCAACTGGATTGTCATTTCAATGGGGGATATTTAAACCCATCCAATATCGAGTAACAATTGGAGGACAAGTCTGGTGCCAGCACCCGCGGTAATTCCAGCTCCAAAAGCGTATATTAATGCTGTTGCTGTTAAAGGGTTCGTAGTTGAACTGAGGGCCGTCAAGGGGCATTTTCTCTGGCAAGTCCTGTCCAAGCCGGGCACGGACCCAGACCCTTGCGGCCCGTGAACGAAGAATACCATTCGGATACAAGAAACACGGGAGTGGTTCCTTCCCTGGTCCACGCATGCCATGCATGCAACAGGGGGCGTCCGTGATTTTTTACTGTGACTAAAGAAGTGTGACCAAAGCAGTCGTTCGACTTGAATTAGCAAGCATGGGATAACAAAGGAGCAGCCTTTAGGCTACCGTTTCGGCTTTTGTTGGTTTTAGAGGTCTATTGGAGATTATGGAGCCGTACGACAAGCGTCCCGTGCGCCCCCTCGCGGGGGTGCACTGGCGCCTGTGGCTGGTGGTCGCGCCATACCGGGTTCGCCCGGCGTGTGTGCGCCCCAGTCACTTTGCGGCTTTCTGGAATGAAGGAGGGTAGTTCGGGGGAGAACGTACTGGGGCGTGAGAGGTGAAATTCTTAGACCGCACCAAGACGAACTACAGCGAAGGCATTCTCCAAGGATACCTTCCTCAATCAAGAACCAAAGTGCGGGGATCGAAGATGATTAGAGACCATTGTAGTCCGCACTGCAAACGATGACACCCATGAATTGGGGACCATACTGGTTGGCTCCGGGGGGGGCTTCCTCGCGAAGCTCTCTTCCCTCGGGCCACCACTCTACTAATTTACGTGCACATTCTTTTATGGCCCCGCCCTTTACCGGGCGGGTGTCCACTTACGGGAATATCCTCAGCACGTTTCTTCTTTCTTCACGCGAAAGCTTTGAGGTTACAGTCTCAGGGGGGAGTACGTTCGCAAGAGTGAAACTTAAAGAAATTGACGGAATGGCACCACAAGACGTGGAGCGTGCGGTTTAATTTGACTCAACACGGGGAACTTTACCAGATCCGGACAGGATGAGGATTGACAGATTGAGTGTTCTTTCTCGATTCCCTGAATGGTGGTGCATGGCCGCTTTTGGTCGGTGGAGTGATTTGTTTGGTTGATTCCGTCAACGGACGAGATCCAAGCTGCCCAGTAGAATTCAGAATCGTCCACAGAATAGCAATCTCGCCGCAGGGTTCTTCCCAGCAGCGAGCAGCATTCGGTCGAATTCTTCTCTGCGGGATTCCTTTGTTTTTTGCACAAGGTGAGATTTTGGGCAACAGCAGGTCTGTGATGCTCCTCAATGTTCTGGGCGACACGCGCACTACAATGTCAGTGAGAACAAGAAAAACGACTCTCGTCGGACCTACTTGATCAAAAGAGTGGGGAAACCCCGGAATCACATAGACCCGTCTTGGGACCGAGGATTGCAATTATTGGTCGCGCAACTAGGAATGTCTCGTAGGCGCAGCTCATCAAACTGTGCCGATTACGTCCCTGCCATTTGTACACACCGCCCGTCGTTGTTTCCGATGATGGTGCAATACAGGTGATCGGACAGGCAAGCGTTTACGCTCGCCCGAAAGTTCACCGATATTTCTTCAATAGAGGAAGCAAAAGTCGTAACAAGGTAGCTGTAGGTGAACCTGCAGCTG
>Eukaryota;Excavata;Discoba;Discicristata;Trypanosomatida;Blechomonas;Blechomonas englundi
CATATGCTTGTTTCAAGGACTTAGCCATGCATGCCTCAGAATCACTGCACTTGCAGGAATCTGCGCATGGCTCATTACATCAGACGTAATCTGCCGCAATAACTTTGCGGTTTACCGCAATATTGGATAACTTGGCGAAACGCCAAGCTAATACATGAACCAACCGGGCGTCCTCCACCCACGCAGCGGGCAACCGCTGTAGTGAGGCGCCCAGCGAATGAATGAAAGTAAAACCAATGCCTTCACTGGCAGTACCACACTCAGAAGTGTTGACTCAATTCATTCCGTGCGAAAGCCGTTCTTCGGCGTCTTTTGACGAACAACTGCCCTATCAGCTAGTGATGGCCGTGTAGTGGACTGCCATGGCGTTGACGGGAGCGGGGGATTAGGGTTCGATTCCGGAGAGGGAGCCTGAGAAATAGCTACCACTTCTACGGAGGGCAGCAGGCGCGCAAATTGCCCAATGTCAAAAAAACACGATGAGGCAGCGAAAAGAAATAGATTGGTCAGTCCCTTTGGGATTGTCTTTTCAATGGGGGATATTTAAACCCATCCAATATCGAGTAACAATTGGAGGACAAGTCTGGTGCCAGCACCCGCGGTAATTCCAGCTCCAAAAGCGTATATTAATGCTGTTGCTGTTAAAGGGTTCGTAGTTGAATTGAGGGCCGTCGGAGCGCGCTGGTCTGTCCCGTCCACCTCGGACCGGTGACCCAGCCCTCTGCGGCTCGTGAACATTCGAAACAAGAAACACGGGAGTGGTTCCTTTCCTGACTTCGCGCATGTCATGCATGCACCAGGGGGCGCCCGTGATTTTTACTGTGACTAAAGAAGTGTGACCAAAGCAGTCATCCGACTTGAATTAGAAAGCATGGGATAACAAAGGAGCAGCCTCTAGGCCACCGTTTCGGCTTTTGTTGGTTTTAAAGGTCTATTGGAGATTATGGGGCCGTGCGACAAGCGTTTCACGTGCGTCGCCTCGCGCGCGCACTGTGGCGCCTTTGGGTGGCACCGCGTGCCACACGGCCGGGCTTCGGTCCGCGCCGCGTCACGTCGCCATTCAACTTGCGGCATCCAGGAATGAAGGAGGGTAGTTCGGGGGAGAACGTACTGGGGCGTCAGAGGTGAAATTCTTAGACCGCACCAAGACGAACTACAGCGAAGGCATTCTTCAAGGATACCTTCCTCAATCAAGAACCAAAGTGTGGAGATCGAAGATGATTAGAGACCATTGTAGTCCACACTGCAAACGATGACACCCATGAATTGGGGAGTTTTGGTTGCGGGCGCGTTCGGGTTTACCCCGCTTCGCGCCCCACCAGTTTATCAATTTACGTGCATATTCTTTTCGGCCTAACGGCCTTTCACGGGAATATCCTCAGCACGTTTTCTGACTTTTTCACGCGAAAGCTTTGAGGTTACAGTCTCAGGGGGGAGTACGTTCGCAAGAGTGAAACTTAAAGAAATTGACGGAATGGCACCACAAGACGTGGAGCGTGCGGTTTAATTTGACTCAACACGGGGAACTTTACCAGATCCGGACAGGATGAGGATTGACAGATTGAGTGTTCTTTCTCGATTCCCTGAATGGTGGTGCATGGCCGCTTTTGGTCGGTGGAGTGATTTGTTTGGTTGATTCCGTCAACGGACGAGATCCAAGCTGCCCAGTAGGATTCAGAATTGTCCATAGGATAGCAATCTCACCAGCGGGTTTTTCCCAACGGTGAGCAGCATTCTCGGATCCTTCTCTGCGGGATTCCTTGTTTTGCACAAGGTGAGATTTTGGGCAACAGCAGGTCTGTGATGCTCCTCAATGTTCTGGGCGACACGCGCACTACAATGTCAGTGAGAACAAGAAAAACGACTTCTGTCGGACCTACTTGATCAAAAGAGTGGGGAAACCACGGAATCACATAGACCCACTTGGGACCGAGGATTGCAATTATTGGTCGCGCAACGAGGAATGTCTCGTAGGCGCAGCTCATCAAACTGTGCCGATTACGTCCCTGCCATTTGTACACACCGCCCGTCGTTGTTTCCGATGATGGTGCAATACAGGTGATCGGACAGGCGGTGCCTAGCATCTGCCCGAAAGTTCACCGATATTTCTTCAATAGAGGAAGCAAAAGTCGTAACAAGGTAGCTGTAGGTGAACCTGCAGAAG
>Eukaryota;Excavata;Discoba;Discicristata;Trypanosomatida;Blastocrithidia;Trypanosomatidae sp. Ch6
TTCAAGGACTTAGCCATGCATGCCTCAGAATAACTGCACTGCAGGAATCTGCGCATGGCTCATTACATCAGATGTAATCTGCCGCAAAAGCTTTGCGGTTTCCGCAATAATGGATAACTTGGCGAAACGCCAAGCTAATACATGAACCAATCGGGTGTTCTCCACTCCAGACGGTGGGTCAACCACCGTCGTGAGGCGCCCAGCGAATGAATGAAATTTAAAATCAATGCCTTCACTGGCAGTAACACTCAGAAGTGTTGACTCAATTCATTCCGTGTGAAAGCCGGACTCGTTTCGGCGTCTTTTGACGAACAACTGCCCTATCAGCTAGGATGGCCGTGTAGTGGACTGCCATGGCGTTGACGGGAGCGGGGGATTAGGGTTCGATTCCGGAGAGGGAGCCTGAGAAATAGCTACCACTTCTACGGAGGGCAGCAGGCGCGCAAATTGCCCAATGTCAAAACAAAACGATGAGGCAGCGAAAAGAAATAGAGTTGTCAGTCCATTTGGATTGGCATTTCAATGGGGGATATTTAAACCCATCCAAAATCGAGTAACAATTGGAGGACAAGTCTGGTGCCAGCACCCGCGGTAATTCCAGCTCCAAAAGCGTATATTAATGCTGTTGCTGTTAAAGGGTTCGTAGTTGAACTGTGGGCCGTTGAGGAAGCGTCCTGGTACGTCCTGTCCATTTCGGATTTAGTGACCCAGGGCCTCGCGGTCCGTGAACGTACATCGCAAGATTGAAACAAAAAACACGGGAGTGGTTCCTTCCTGAATTCCGCATGTCATGCATGCAACAGGGGGCGTCCGTATTTTTTTACTGTGACTAAAGAAGTGTGACCAAAGCAGTCATTCGACTTGAATTAGAAAGCATGGGATAACAAAGGAGCAGCCTATAGGCTACCGTTTCGGCTTTTGTTGGTTTTAAAGGTCTATTGGAGATTGTGGGGTCGTGCGACCGGTACTCCCGCTAGTACATTCAAGAATGTTGGTTTCGACCTCCACTTCATTGTGAATGAGCGTTTTCACTTCGGTGGAGATTGTTTGTTCATATTATGAGGTGTGTGGTCTACCAATATTCTGTGCTAGTTTTAGGTGGTACTTTCATATGAGCTTCCCGTGGCGGGGTGACTAGACTTCGGTCTATTGTCTGCTTCGTTCACGTGTTCATATGGCTTACGACTCTAGGAATGAAGGAGGGTAGTTCGGGGAAGAACGTACTGATGCGTCAGAGGTGGAATTCTTAGACCGCATTGAGACGAACTACAGCGAAGGCATTCTTCAAGGATACCTTCCTCAATCAAGAACCAAAGCGTGGGTATCAAAGATGATTAGAGACCATTGTAGTCCACGCTGCAAACGATGACATCCATGAATTGGGGAATTTTAAAGTGTTTTTACATAATTCGCAAGAATTTTACATTTTCACTTATTTAACCTACGTGCATATTCTATTGCCTACTGTTTCTTTTTGGAGGCAGTTAGGTTTTCAGGGAATATCCTCAGCACGTTATCTGTCTTCTTCACGCGAAAGCTTTGAGGTTACAGTCTCAGGGGGGAGTACGCTCGCAAGAGTGAAACTTAAAGAAATTGACGGAATGGCACCACAAGACGTGGAGCGTGCGGTTTAATTTGACTCAACACGGGGAACTTTACCAGATCCGGACAGGATGAGGATTGACAGATTGAGTGTTCTTTCTCGATTTCTTGAATGGTGGTGCATGGCCGCTTTTGGTCGGTGGAGTGATTTGTTTGGTTGATTCCGTCAACGGACGAGATCCAAGCTGCCCAGTAGGATTCAGAATTGCCCATAGGATAGCAATCTCATCGGCGGGTTCTACCCAACGGTGAGCAGCATTCCGTTGACTCCTTCTCTGCGGGATTCCTTGTTTTTTGCACAAGGTGAGATTTTGGGCAACAGCAGGTCTGTGATGCTCCTCAATGTTCTGGGCGACACGCGCACTACAATGTCAGTGAGAACAAGAAAAATGACGTTTGTCAGACCTACTTGATCAAAAGAGTGGGGAAACCCCGGAATCACGTAGACCCACTTGGGACCGAGGATTGCAATTATTGGTCGCGCAACGAGGAATGTCTCGTAGGCGCAGCTCATCAAACTGTGCCGATTACGTCCCTGCCATTTGTACACACCGCCCGTCGTTGTTTCCGATGATGGTGGAATACAGGTGATCGGACAGGCGGATATTACATCTGCCCGAAAGTTCACCGATATTTCTTCAATAGAGGAG
>Eukaryota;Excavata;Discoba;Discicristata;Trypanosomatida;Trypanosoma;Trypanosoma sp. 858
TCTGGTTGATTCTGCCAGTAGTCATATGCTTGTTTCAAGGACTTAGCCATGCATGCCTCAGAATCACTGCATTGCAGGAATCTGCGCATGGCTCATTACATCAGACGTAATCTGCCGCAAACATGTTGCGGTCTCCGCAAAATTGGATAACTTGGCGAAACGCCAAGCTAATACATGAGCTGAAGGGACGCTCTCTGTTTCGGGCGGTGGGGCGACTCACCGCTTATGGGACGTCCAGCGAATGAATGAAAGTAAAATCAATGCCTTCATTGGCAGTAACACCCAGAAGTGTTGACTCAATTCATTCCGTGCGAAAGCCGATTTACTCGGCGTCTTTTGACGAACAACTGCCCTATCAGCCAGTGATGGCCGTGTAGTGGACTGCCATGGCGTTGACGGGAGCGGGGGATTAGGGTTCGATTCCGGAGAGGGAGCCTGAGAAATAGCTACCACTTCTACGGAGGGCAGCAGGCGCGCAAATTGCCCAATGTCAAAAAAAACGATGAGGCAGCGAAAAGAAATAGAGCCGACAGTCCATTCGGATTGTCGTTTTCAATGGGGGATATTTAAACCCATCCAATATCGAGTAACAATTGGAGGACAAGTCTGGTGCCAGCACCCGCGGTAATTCCAGCTCCAAAAGCGTATATTAATGCTGTTGCTGTTAAAGGGTTCGTAGTTGAACTGAGGGCCTCCGAGGCGCACTGGTTAGTCCCATCCACTCCGGATTGGTGACCCAGGCCCTTGTGGTCCGTGAACACTCAGAAACAAGAAACACGGGAGCGGTTCCTTCCTGATTTTCGCATGTCATGCATGCCAGGGGGCGTCCGTGATTTTTACTGTGACTAAAAAAGTGTGACCAAAGCAGTCATCCGACTTGAATTAGAAAGCATGGGATAACAAAGGAGCAGCCTATGGGCCACCGTTTCGGCTTTTGTTGGTTTTAGAAGTCCATTGGAGATTATGGGGCAGTGCGACAAGCGGCCGGGTGTGCTTCAACGCGCGCCCGTCGCCTTTGTTGGAAATCAGTGCCGGCGCAGCACGGGCTTCGGTTCGCGGCTGTCCGGTGCCTTCCTTCAACTCACGGCATCCAGGAATGAAGGAGGGTAGTTCGGGGGAGAACGTACTGGTGCGTCAGAGGTGAAATTCTTAGACCGCACCAAGACGAACTACAGCGAAGGCATTCTTCAAGGATACCTTCCTCAATCAAGAACCAAAGTGTGGGGATCGAAGATGATTAGAGACCATTGTAGTCCACACTGCAAACGATGACACCCATGAATTGGGGAGTTTTTGGTCGATGTCAGGGACGAGTTCACCTCGCTCCCTGACTCACCAAGGATATCAATTTACGTGCATATTCTTTTCGGCTCTTTCGGGAGCCTTTGACGGGAATATCCTCAGCACGTTTTCTTACTTCTTCACGCGAAAGCTTTGAGGTTACAGTCTCAGGGGGGAGTACGTTCGCAAGAGTGAAACTTAAAGAAATTGACGGAATGGCACCACAAGACGTGGAGCGTGCGGTTTAATTTGACTCAACACGGGGAACTTTACCAGATCCGGACAGGGTGAGGATTGACAGATTGAGTGTTCTTTCTCGATCCCCTGAATGGTGGTGCATGGCCGCTTTTGGTCGGTGGAGTGATTTGTTTGGTTGATTCCGTCAACGGACGAGATCCAAGCTGCCCAGTAGGATTCAGAATTGCCCATAGGATAGCAATTCCTTCCGCGGGTTTTACCCAAGGGGGGTGGTATTCATTTGTATCCTTCTCTGCGGGATTCCTTGTTTTGCACAAGGTGAGATTTTGGGCAACAGCAGGTCTGTGATGCTCCTCAATGTTCTGGGCGACACGCGCACTACAATGTCAGTGAGAACAAGAAAAAAGACTTTTGTCTCACCTGCTTGATCAAAAGAGCGGGAAAACCCCGGAATCACATAGACCCACTTGGGACCGAGTATTGCAATTATTGGTCGCGCAACGAGGAATGTCTCGTAGGCGCAGCTCATCAAACTGTGCCGATTACGTCCCTGCCATTTGTACACACCGCCCGTCGTTGTTTCCGATGATGGTGCAATACAGGTGATCGGACAGTCTTCTGTTTCAGTCGACCGAAAGTTCACCGATATTTCTTCAATAGAGGAAGCAAAAGTCGTAACAAGGTAGCTGTAGGTGAACCTGCAGC
>Eukaryota;Excavata;Discoba;Discicristata;Trypanosomatida;Blechomonas;Blechomonas danrayi
CATATGCTTGTTTCAAGGACTTAGCCATGCATGCCTCAGAATCACTGCACTTGCAGGAATCTGCGCATGGCTCATTACATCAGACGTAATCTGCCGCAATAACTTTGCGGTTTACCGCAATATTGGATAACTTGGCGAAACGCCAAGCTAATACATGAACCAACCGGGCGTCCTCCACCACAGGCAGCGGGCAACCGTTGTCGCGAGGCGCCCAGCGAATGAATGAAAGTAAAACCAATGCCTTCACTGGCAGTACCACACTCAGAAGTGTTGACTCAATTCATTCCGTGCGAAAGCCGTTTTCGGCGTCTTTTGACGAACAACTGCCCTATCAGCTAGTGATGGCCGTGTAGTGGACTGCCATGGCGTTGACGGGAGCGGGGGATTAGGGTTCGATTCCGGAGAGGGAGCCTGAGAAATAGCTACCACTTCTACGGAGGGCAGCAGGCGCGCAAATTGCCCAATGTCAAAAAAAACGATGAGGCAGCGAAAAGAAATAGAGTTGTCCAGTCCTTTTAGGATTGGCATTTCAATGGGGGATATTTAAACCCATCCAATATCGAGTAACAATTGGAGGACAAGTCTGGTGCCAGCACCCGCGGTAATTCCAGCTCCAAAAGCGTATATTAATGCTGTTGCTGTTAAAGGGTTCGTAGTTGAATTGAGGGCCGTCGGAGTCGCGCTGGTCTGTCCCGTCCACCTCGGACCGGTGACCCAGCCCTCTGCGGCTCGTGAACATTCGAAACAAGAAACACGGGAGTGGTTCCTTTCCTGATTTTCCGCATGTCATGCATGCTCCAGGGGGCGCCCGTGATTTTTACTGTGACTAAAGAAGTGTGACCAAAGCAGTCATCCGACTTGAATTAGAAAGCATGGGATAACAAAGGAGCAGCCTCTAGGCTACCGTTTCGGCTTTTGTTGGTTTTAAAGGTCTATTGGAGATTATGGGGCCGTGCGACAAGCGTTTTAGTGCGCCGCCTCGCGCGCGTGCACTGGCGCCTTTGGGTGGCATCGCGCGCCGGTCTCGGGCTTCGGCTCGCGGCCGTCGCGTCGCCTCTCAACTTGCGGCATCCAGGAATGAAGGAGGGTAGTTCGGGGGAGAACGTACTGGGGCGTCAGAGGTGAAATTCTTAGACCGCACCAAGACGAACTACAGCGAAGGCATTCTTCAAGGATACCTTCCTCAATCAAGAACCAAAGTGTGGAGATCGAAGATGATTAGAGACCATTGTAGTCCACACTGCAAACGATGACACCCATGAATTGGGGAATTTTTGGTTGAGGGTGCGTTCGGGTTTACCCGCTTCGCGCCCCACCGTTTTATCAATTTACGTGCATATTCTTTCGGCTTTACCGCCGTTCACGGGAATATCCTCAGCACGTTTCTGACTTTTTCACGCGAAAGCTTTGAGGTTACAGTCTCAGGGGGGAGTACGTTCGCAAGATTGAAACTTAAAGAAATTGACGGAATGGCACCACAAGACGTGGAGCGTGCGGTTTAATTTGACTCAACACGGGGAACTTTACCAGATCCGGACAGGATGAGGATTGACAGATTGAGTGTTCTTTCTCGATTTCTTGAATGGTGGTGCATGGCCGCTTTTGGTCGGTGGAGTGATTTGTTTGGTTGATTCCGTCAACGGACGAGATCCAAGCTGCCCAGTAGAATTCGGAATTATCTATAGGATAGCGATCTTACTGGCGGGTTCTTCCCAATGGTGAGCAGCATTCTCGGATTCTTCTCTGCGGGATTCCTTGTTTCTTTCACAAGGTGAGATTTTGGGCAACAGCAGGTCTGTGATGCTCCTCAATGTTCTGGGCGACACGCGCACTACAATGTCAGTGAGAACAAGAAAAACGACTCTGTCGGACCTACTTGATCAAAAGAGTGGGGAAACCACGGAATCACATAGACCCACTTGGGACCGAGGATTGCAATTATTGGTCGCGCAACGAGGAATGTCTCGTAGGCGCAGCTCATCAAACTGTGCCGATTACGTCCCTGCCATTTGTACACACCGCCCGTCGTTGTTTCCGATGATGGTGGAATACAGGTGATCGGACAGGCGGTGCATTGCATCTGCCTGAAAGTTCACCGATATTTCTTCAATAGAGGAAGCAAAAGTCGTAACAAGGTAGCTGTAGGTGAACCTGCAGAAG
>Eukaryota;Excavata;Discoba;Discicristata;Trypanosomatida;Leptomonas;Trypanosomatidae sp. MCZ-11
CATATGCTTGTTTCAAGGACTTAGCCATGCATGCCTCAGAATCACTGCACTTGCAGGAATCTGCGCATGGCTCATTACATCAGACGTAATCTGCCGCAAAAATCTTGCGGTTTCCGCAAAATTGGATAACTTGGCGAAACGCCAAGCTAATACATGAACCAACCGGGTGTTCTCCATCCCAGACAGTGGGCAACCATTGTCGTGAGACGCCCAGCGAATGAATGATAATAAAACCAATGCCTTCACTGGCAGTAACACTCAGCAGTGTTGACTCAATTCATTCCGTGCGAAAGCCGGCTTGTTCCGGCGTCTTTTGACGAACAACTGCCCTATCAGCTAGTGATGGCCGTGTAGTGGACTGCCATGGCGTTGACGGGAGCGGGGGATTAGGGTTCGATTCCGGAGAGGGAGCCTGAGAAATAGCTACCACTTCTACGGAGGGCAGCAGGCGCGCAAATTGCCCAATGTCAAAACAAAACGATGAGGCAGCGAAAAGAAATAGAGTTGTCAGTCCATCTGGATTGTCATTTCAATGGGGGATATTTAAACCCATCCAATATCGAGTAACAATTGGAGGACAAGTCTGGTGCCAGCACCCGCGGTAATTCCAGCTCCAAAAGCGTATATTAATGCTGTTGCTGTTAAAGGGTTCGTAGTTGAACTGTGGGCTGTGTAGGTTTGTTCCTGGTCGTCCCGTCCATGTCGGATTTGGTGGCCCAGGCCCTTGCAGCCCGTGAACATTCAAAGAAACAAGAAACACGGGAGTGGTTCCTTTCCTGATTTACGCATGTCATGCATGCCAGGGGGCGTCCGTGATTTTTTACTGTGACTAAAGAAGTGTGACTAAAGCAGTCATCCGACTTGAATTAGAAAGCATGGGATAACAAAGGAGCAGCCTCTAGGCTACCGTTTCGGCTTTTGTTGGTTTTAAAGGTCTATTGGAGATTATGGAGCTGTGCGACAAGTGCTTTCCCATCGTACTTCTGTGCGGTGTGTGGCGCCTTTGGAGGGGTTTAGTGCTTGGCTTGGGCTTCGGTYCATTTCTCGTATCGCCTCTTCAACTCACGGCCTCTAGGAATGAAGGAGGGTAGTTCGGGGGAGAACGTACTGGGGCGTCAGAGGTGAAATTCTTAGACCGCACCAAGACGAACTACAGCGAAGGCATTCTTCAAGGATACCTTCCTCAATCAAGAACCAAAGTGTGGAGATCGAAGATGATTAGAGACCATTGTAGTCCACACTGCAAACGATGACACCCATGAATTGGGGATCTTTTGGGTCGGCTGCGGCAGGGTTTACTCTGTGTCTTGCACCGTGCCCGCTTTTACCAACTTACGTATCTTTTCCATTCGGCCTTTACCGGCCACCCACGGGAATATCCTCAGCACGTTTTCTGTTTTTTCACGCGAAAGCTTTGAGGTTACAGTCTCAGGGGGGAGTACGTTCGCAAGAGTGAAACTTAAAGAAATTGACGGAATGGCACCACAAGACGTGGAGCGTGCGGTTTAATTTGACTCAACACGGGGAACTTTACCAGATCCGGACAGGATGAGGATTGACAGATTGAGTGTTCTTTCTCGATTCCCTGAATGGTGGTGCATGGCCGCTTTTGGTCGGTGGAGTGATTTGTTTGGTTGATTCCGTCAACGGACGAGATCCAAGCTGCCCAGTAGAATTCAGAATTGCCCATAGGATAGCAAACTCATCGGCGGGTTTTACCCAACGGTGGGCCGCATTCGGTCGAATTCTTCTCTGCGGGATTCCTTTGTATTTGCACAAGGTGAAATTTTGGGCAACAGCAGGTCTGTGATGCTCCTCAATGTTCTGGGCGACACGCGCACTACAATGTCAGTGAGAACAAGAAAAACGACTTTGTCGAACCTACATGATCAAAAGAGTGGGGAAACCCCGGAATCACATAGACCCACGCGGGACCGAGGATTGCAATTATTGGTCGCGCAACGAGGAATGTCTCGTAGGCGCAGCTCATCAAACTGTGCCGATTACGTCCCTGCCATTTGTACACACCGCCCGTCGTTGTTTCCGATGATGGTGCAATACAGGTGATCGGACAGGCGGATGTTTCATCTGCCCGAAAGTTCACCGATATTTCTTCAATAGAGGAAGCAAAAGTC
>Eukaryota;Excavata;Discoba;Discicristata;Neobodonida;Neobodo;Neobodo designis
CATATGCTTGTTTCAAGGAATAAGCCATGCATGCCTCAGAATAACTGCTATGCAGGAGTCTGCGCATGGCTCATTACATCAGACGCAATCTGCCGCAAAAATGTTGCGGTTTCCGCAAAAATGGATAACTTGGCGAAACGCCAAGCTAATACATGAATCTATAGGAGTATCCTCCACTCACGCGGCTGCTTTCGGGTAGTCGTAGCGAGGTGCTCTGCGAATGAATGAAAGTAAAACCAATGCCCTTCACGGGGCAGCAACACCAAGTAGTGTTGAATCAATTCATTCCGTGCGAAAGCCGGTTCACCGGCGCCTTTTGATGAACAACTGCCCTATCAGCCAGTGATGGCCGTGTAGTGGACTGCCATGGCGTTGACGGGAGCGGGGGATTAGGGTTCGATTCCGGAGAGGGAGCCTGAGAAACGGCTACCACTTCTACGGAGGGCAGCAGGCGCGTAAATTGCCCAATGACTAAAAATGTTGAGGCAGCGAAAAGAAATAGGTCTCCTGAACATCTCTACGGTGTTCGGGAGTTGCAATGGGGGATATTTAAAGCCATCCAATATCGAGTAACAATTGGAGGACAAGTCTGGTGCCAGCACCCGCGGTAATTCCAGCTCCAAGAGCGTATATTAACGCTGTTGCTGTTAAAGGGTTCGTAGTTGAACTGAGGGCTGCCAAGGAGACAGATACGTCCCATCCTCCGGATCGGTGACCTCTGCTCTTGCAGCCCGTGAACGTCAGAAACAAATATCGCGGGATTGTTTCCCTCCAACCACGCATACAATGTATGTAGGGGGGCGCCCGTGTGTTTTACTGTGACTAAAAAAGCGCGACCAAAGCAGTCGTTCCGACATGAATTTGAAAGCATGGGATAACGAAGGCCACCTACGGGTTACCGTTTCGGCTTTTGTTGGTTTTAAAGATCTGTGGGAGATTATGGATATTGCATGACCGGCGGTTCGGGGTTTCATCCCCACGCCTCCGCCTCACGGCGGCTTGCATGTCCTCGAATGAAGGAGGGTTGTTCGGGGGAGAACGTACTTGGGCGTGAGAGGTGAAATTCTTAGACCGCCCAAAGACGAACTACAGCGAAGGCATTCTCCAAGGATACCTTCCTCAATCAAGAACCAAAGTGTGGAGATCGAAGATGATTAGAGACCATTGTAGTCCACACCACAAACGGTGACCCCCACGAATTGGGGAGTCTTCGTCGGAGGTGGAACGGGTTCGCCCGTTCCCATCTCCGGCGAGAAAGAATACAATTTACGTGCATATTCCACGCCAGTCCTTCGGGGCTGGTGCAACGGGAATATCCTCAGCACGTCCTTTTACTTCACGCGAAAGCTCGAGGTTTCAGTCTCAGGGGGGAGTACGTTCGCAAGAGTGAAACTTAAAGAAATTGACGGAATGGCACCACAAGACGTGGAGCGTGCGGTTTAATTTGACTCAACACGGGGAACTTTACCAGATCCGGACAGGGTGAGGATTGACAGATTGAGTGTTCTTTCTCGATCCCTTGAATGGTGGTGCATGGCCGCTTTTGGTCGGTGGAGTGATTTGTTTGGTTGATTCCGTCAACGGACGAGATCCAAGCCGCCTAGTAGAAGCCAAAATCTTACTAAAGAAAGCATCCTCTTGCTCGGCTTCGGCTGACGGGAGTCATCTTTGGTTGGTTTCTTCTTTGCGGGATTCCTTGCTTTGCGCAAGGTGAGATTTTGGGCAACAGCAGGTCTGTGATG
>Eukaryota;Excavata;Discoba;Discicristata;Trypanosomatida;Trypanosoma;Trypanosoma theileri
TCCAAAAGCGTATATTAATGCTGTTGCTGTTAAAGGGTTCGTAGTTGAATTGTGGGCCTTTGAGGCGCAATGGTTTGTCCCGTCCACCTCGGATTGGTGACCCATGCCCTTGAGGTCCGTGAACAATCAGAAACAAAAAACACGGGAGCGGTTCCTTCCTGATTTTCGCATGTCATGCATGCCAGGGGGCGTCCGTGATTTTTACTGTGACTAAAAAAGTGTGACCAAAGCAGTCATTCGACTTGAATTAGAAAGCATGGGATAACAAAGGAGCAGCCTATGGGCCACCGTTTCGGCTTTTGTTGGTTTTAAAAGTCCATTGGAGATTATGGCGTCGTGCGACAAGCGTCTGGGTGTTTTCCCATCTTTGGGGCACCCGTCGCCTTTGCGAGAAATCCGTGTCGGTGTTGATGAGCTTCGGCCCATCTCTCCGGCGCCTTCTCGTGACTCACGGCATCCAGGAATGAAGGAGGGTAGTTCGGGGGAGAACGTACTGGCGCGTCAGAGGTGAAATTCTTAGACCGCGCCAAGACGAACTACAGCGAAGGCATTCTTCAAGGATACCTTCCTCAATCAAGAACCAAAGTGTGGGGATCGAAGATGATTAGAGACCATTGTAGTCCACACTGCAAACGATGACACCCATGAATTGGGGAATTTTTGGTCGTAGGCGAGGTCGGGTTCATCTCGCTCCTCGCCTCGCCAATGGATATCAATTTACGTGCATATTCTTTTCGGTCCTCGCAAGGGGGCCTTTAACGGGAATATCCTCAGCACGTTATCTGACTTCTTCACGCGAAAGCTTTGAGGTTACAGTCTCAGGGGGGAGTACGTTCGCAAGAGTGAAACTTAAAGAAATTGACGGAATGGCACCACAAGACGTGGAGCGTGCGGTTTAATTTGACTCAACACGGGGAACTTTACCAGATCCGGACAGGGTGAGGATTGACAGATTGAGTGTTCTTTCTCGATCCCCTGAATGGTGGTGCATGGCCGCTTTTGGTCGGTGGAGTGATTTGTTTGGTTGATTCCGTCAACGGACGAGATCCAAGCTGCCCAGTAGGATTCAGAATTGCCCATAGGATAGCAATCCCCTCCGCGGGTTTTTCCCAAGGAGGGGCGATATTCGTTTGTATCCTTCTCTGCGGGATTCCTTGTTTTGCGCAAGGTGAGATTTTGGGCAACAGCAGGTCTGTGATGCTCCTCAATGTTCTGGGCGACACGCGCACTACAATGTCAGTGAGAACAAGAAAAACGACTTTTGTCGGACCTACTTGATCAAAAGAGTGGGAAAACCCCGGAATCACATAGACCCACTTGGGACCGAGTATTGCAATTATTGGTCGCGCAACGAGGAATGTCTCGTAGGCGCAGCTCATCAAACTGTGCCGATTACGTCCCTGCCATTTGTACACACCGCCCGTCGTTGTTTCCGATGATGGTGCAATACAGGTGAACGGACAGTCGAACGTTTCGTTTGACCGAAAGTTCACCGATATTTCTTCAATAGAGGAAGCAAAAGTCGTAACAAGGTAGCTGTAGGTGAACCTGCAGCTG
>Eukaryota;Excavata;Discoba;Discicristata;Prokinetoplastina;Ichthyobodo;uncultured kinetoplastid
TGCCTAAGAGTACTGGATTAAAAGGAGGCGAACGGCTCATTATATCAGTGATTTTCTACCGGGAGAATCGCAGGTAACACTGCTAATGGATAGCATCGCGAAACGCGATGCTAATACATGTGAAAACGTGGTGTTTGCCATCCAACTGTTTGAGGGAAACCTTTTGCAGGGCAAATGCTTCGCGAATGGTTGGTATAAAAACCAACGCCAGCAATGGCAGTGTCGAAAAGCGATGAATCAAACCATTCAGCATAAGCGTGTTTACGCACGCGAATCCCGAAGAATTTCTGCCCTATCAGCTTTTGACGGTAGTGTAGTGGACTACCGTGGCTATAACGGGTACGGGGAATTAGGGTTCGATTCCGGAGAGGGAGCCTGAGAGATAGCTACCACTTCTACGGAGGGCAGCAGGCGCGTAAATTGCCCAATGCCAAGTTGGCGAGGCAGCGAAGAGAAATAGCGTCCCCGCCTCAAATGAGTGTGGGGATTGCAATGGGTGGTATTTAAACCAACCAACGAGTAACAATTGGAGGACAAGTCTGGTGCCAGCACCCGCGGTAATTCCAGCTCCAATAGCGTATATTAACGCTGCTGCTGTTAAAGGGTTCGTAGTTGGATGCGGAGTATAGGGATTACTTGCTTTGCAAGATCTATCCCTGCTCTGTTTTAAGACGGGACAGGATGCCATGCGGAAGCCTCCCTTCACTGGGAGGTGGAAGCAGCCAGCCGAAGAGGCAGGTATTACGCATGCGACGCATGCTTTTGGCCGCCCGTCGTTATTACTGTGAATAAAACAGCGTGTTCAAGGCAGCCTTTCGGCTGAATGACAAAGCATGGAATAACAAGGGATCGACCGGTGGGTCATTCTTTTGTTGGTTTTTAAGATCCATTTGGATAATATGTGGGCAAAGTGTTTCCTTGCACTTCTTCAGGTTCTCCTGTTGATGAGCATTGGACCTTTGCCGAACACGGGATTAATGGGGGTTGTCGGGGGAAAACGTATCGGAGCGTGAGAGGTGAAATTCTTAGACCGCTCTGGGACGAACTTATGCGGAGGCATTTTCCAAGTATACCTTCATCAATCAAGAACTAAAGTGTGGAGATCGAAGATGATTAGATACCATTGTAGTCCACTACTGCAAACGATGACGCCCATGGATTGGATAGCTTTTTGTTATCATGGGATCTCTTCTGCACTGCTCCCCCTTTAACGCGAAAGCTGAGGCTATGGTCTCATGGGGGAGTACGTTCGCAAGGCTGAAACTTAAAGAAATTGACGGAATGGCACCACCAGGCGTGGAGTGTGCGGTTTAATTTGACTCAACGCGGGGAACCTTACCAGGACAGGATAACGCAAGGATTGACAGATTGATAGTTCTTTCTTAATTCGTTTGACGGTGGTGCATGGCCGCTTTTGGTCGGTGAAGTGATTTGTTTGGTTGATTCCTTTAACGGACGAGACCCAATCCGCTTAATAGCGGCGCCATCTACCTTTTGGTAAACGGAGCCCGATGAAGCTTGCTTCCTTGGGACCTCCCAGATGGTGATTCTCCTTCTTCGCGGCATTCCGTGCGTTTATAGCACGGTGGCATTTTGGGCAACAGCCGGTCCGTGATGCTCCTAAATGTTCAGGGCTACACGCGCACTACAATGACAAAGTGAATGAGCGAAACCTCTCGGTCCTGCCTCGAAGGGGGTGGGAAAACTGAGAAAACTATGTCGTGCTTGGGATCGAAGCTTGCAATTATTCTTCTTGAACGAGGAATGCCTAGTGGATGTGCTTCATCAGAGCGCATTGACTACGTCCCTGCCATTTGTACACACCGCCCGTCGTTGCTACCGATGCTAGTGGGACACAGGTCAACAGACGTAGATACGGTTCGCTGTGTCCGCGAAAGTTGACCCATGTTTTTCTAGTAGAGGAAGCAAAAGTCGC
>Eukaryota;Excavata;Discoba;Discicristata;Trypanosomatida;Trypanosoma;Trypanosoma congolense
TCTGGTTGATTCTGCCAGTAGTCATATGCTTGTTTCAAGGACTTAGCCATGCATGCCTCAGAATCACTGCATTGCAGGAATCTGCGCATGGCTCATTACATCAGACGTAATCTGCCGCCAAAGTCTTGCGGTCTCCGCATTATTGGATAACTTGGCGAAACGCCAAGCTAATACATGAACCAAAGGGACGCTTTTCCCTGCTACGGCCGCGGGGTGACTCGCGGTCACGGGACGTCCTGCGAATGAATGAAATTAAGACCAACGCCCCCACCCGGGGGCAGTAACACCCAGACGTGTTGACTCAATTCATTCCGTGCGAAAGCCGGCCCTTTTTACGGCGCCGGCGTGTGCTGACGAACAACTGCCCTATCAGCCAGTGATGGCCGTGTAGTGGACTGCCATGGCGTTGACGGGAGCGGGGGATTAGGGTTCGATTCCGGAGAGGGAGCCTGAGAAATAGCTACCACTTCTACGGAGGGCAGCAGGCGCGCAAATTGCCCAATGTCGAAAAAAAACGATGAGGCAGCGAAAAGAAATAGAGCCGACCGTGCCTCTAGTGCACGGTCGTTTTCAATGGGGGATATTTAAACCCATCCAACATCGAGTAACTATTGGAGGCAAGTCTGGTGCCAGCACCCGCGGTAATTCCAGCTCCAAAAGCGTATATTAATGCTGTTGCTGTTAAAGGGTTCGTAGTTGAACTGTGGGCGTTGTGCAGGTGCCGTGTCCGTCCCACCCGACTCCGGGTGGTTTTGACCCACGCCCTCGGCGCCCGAGAACATACACACAGAGAAACAAGAAACACGGGAGCGGTCCCCCACCCATTTTTTCTTACGCATGTCATGCATGCGGGGGCGTCCGTGATTTTTACTGTGACTAAAAAAGTGCGACCAAAGCAGTCCGCCGACTTGAATTACAAAGCATGGGATAACAAAGCACCAGCCCTAGGGCCACCGTTTCGGCTTTTGTTGGTTTTAGAAGTCCTTGGGAGATTATGGTGTCGCGTGCCCGCACTGCGCGCCGCCCTCTCCTCCTTTTTCACGGGGGCGTGTGGCGGGCCGCCAGTGCCTTCGTCGCGTGACTTTCTTTCTTTTTGGGGATTGTCTACGCGGCGACGCGCGGTACCAGGAATGAAGGAGGGTAGTTCGGGGGAGAACGTACTGGTGCGTCAGAGGTGAAATTCTTAGACCGCACCAAGACGAACTACAGCGAAGGCATTCTTCAAGGATACCTTCCTCAATCAAGAACCAAAGTGTGGGGATCAAAGATGATTAGAGACCATTGTAGTCCACACTGCAAACCATGACACCCATGAATTGGGGACCACCTGGCTCGCATGGCGCGGCGCTTGCGCTGCTGTCCGTGCAGCCACACAACAAACAACTTACGTGTCTATTCTGCTGCCGTGTAAACGCTTTCCTCTCTCTCTTTCTCTTGAGGGAGGGAGAGGGTCTTCAGGCGTGCGGCGTAACGGGAATATCCTCAGCACGTTGTTTACACTTTTTCACGCGAAAGCTTTGAGGTTACAGTCTCAGGGGGGAGTACGTTCGCAAGAGTGAAACTTAAAGAAATTGACGGAATGGCACCACAAGACGTGGAGCGTGCGGTTTAATTTGACTCAACACGGGGAACTTTACCAGATCCGGACAGGGTGAGGATTGACAGATTGAGTGTTCTTTCTCGATCCCCTGAATGGTGGTGCATGGCCGCTTTTGGTCGGTGGAGTGATTTGTTTGGTTGATTCCGTCAACGGACGAGATCCAAGCTGCCCAGTAGGGCCCGTGATCGTCCACACAGGACAGCCTACCGTTGGCTGGCACGCGGTGCATTCCTCCTTTGGTGGTGTGGTGCATTCGTCGTGTTCAGCGGCGGCGCTATCACACGGGGCCCTTCTCTGCGGGATTCCTTGCCCCTGTGAAGGTGAGATTTTGGGCAACAGCAGGTCTGTGATGCTCCTCAATGTTCTGGGCGACACGCGCACTACAATGTCAGTGAGAACAAGAGAAACACGCGGCGTCTGTCGCTCCTGCTTGATCAAAAGAGCGGGGAAACCACGGAATCACGTAGACCCACTTGGGACCGAGTATTGCAATTATTGGTCGCGCAACGAGGAATGTCTCGTAGGCGCAGCTCATCAAACTGTGCCGATTACGTCCCTGCCATTTGTACACACCGCCCGTCGTTGTTTCCGATGATGGTGCAATACAGGTGATCGGACCGTCGCGTGTCTCACGTGACCGAAAGTTCACCGATATTGCTTCAATAGAGGAAGCAAAAGTCGTAACAAGGTAGCTGTAGGTGAACCTGCAGCTG
>Eukaryota;Excavata;Discoba;Discicristata;Neobodonida;Rhynchomonas;Rhynchomonas nasuta
GACGGGCAAGTGTTTTAGTAATAAAACGCTAGTTGTGTTTTGAGTTGCAGCAACACCATCAAATTGTTCCGGAAGTCCGTTAGAGCTCATGAGACCGCGGCGACCAGTAATGGATTCGTGCAGCAGCAGGTGTAATGGCCTGTGGATGGTAAAACTTCATGAGATTCGGTAACCGGCAGCCAAGTGACAAGAAACATTTGTTTTTTGCCATGCAGTTCACAGACTAAATGTTGGTGGGCGTTCTATTCTTTTCTTTTTGAAAAAATAGTTCGCTTAAGATATAGTCGGCCCACTAGTGAAAGCTAGTCCTTTGAGAGGATTCGGAAAACTTGAACTCAAAACGAACACACACCAAGTTTCTGAGGAGAGCTCAAAGGGGTCTTGCGATATTGGTAACTAACCAATTGTTGCGAGGCTGGATTCAGCGGAGAAATGGCTACCACTTCTACGGAGGGCAGCAGGCGCGCAAATTGCCCAATGCCAAAACAAATGATGAGGCAGCGAAAAGAAATAGGTGTCCCAAACGCCTCGTGCGTTTGGGACTTTCAATGGGGGATATTCAAAACCATCCAACATCGAGTAACAATTGGAGGACAAGTCTGGTGCCAGCACCCGCGGTAATTCCAGCTCCAAGAGCGTATATTAACGCTGTTGCTGTTAAAGGGTTCGTAGTTGAATTGTGGAGTATGGCCACGGGATTCAGTCCTTTTCCCACGGTCTAGGAACGTCCCGACCATACTCCGAGAACGTCAGAAACTAAGATCACGGAAGCGTTTTTTACAAACTGCCACCGACTACGCGAGCAATGTTCGCTGGTGGACGTCCGTGTTTTTTACTGTGACTAAAGAAGTGCGACCAAGGCAGTCCATCGACATGAATTAGAAAGCATGGGATAACAAAGCAGCAGCCTATGAGCTACCGTTTAGGCTTTTGTTGGTTTTAAAGGTTCGTGGGAGATTACGGGCGTGTAGGACCGGCGTTGGGGGTTTTCCAAAATCCCCGCGTCTCCTCCTGGCATCGGAAACGGTGCTTGCGGGGCCTGCTTCGCTCAGGAATGAAGGAGGGTTGCTCGGGGGAAAACGTACTTGGGCGTGAGAGGTGAAATTCTTAGACCGCCCAAAGACGAACTACAGCGAAGGCATTTTCCAAGGATACCTTCCTCAATCAAGAACCAAAGTGTGGGGATCGAAGATGATTAGAGACCATTGTAGTCCACACCACAAACGATGACCCCCATGAATTGGGGAGTTTTTGCGGAGGCGCCTCCCGGCTTGTCCGGGTGGGCGTCCCGCAATAAAGTATTCAACCTACGTGCACGTTCTATCCAGCCGAGAGGTAACACTCTCGGCCTTGACGGGAACATCCTCAGCACGTTCTCTTACTGTTTCACGCGAAAGCTTTGAGGTTACAGTCTCAGGGGGGAGTACGTTCGCAAGAGTGAAACTTAAAGAAATTGACGGAATGGCACCACAAGATGTGGAGCGTGCGGTTTAATTTGACTCAACACGGGGAACTTTACCAGATCCGGAAAGGGTAAGGATTGACAGATTGATTGTTCTTTCTCGATTCTCTCAATGGTGGTGCATGGCCGCTTTTGGTCGGTGGAGTGATTTGTTTGGTCGATTCCGTCAACGGACGAGATCCAAGCTGCCCAGTAGGGGCCTGAATTGTCAATTTGAAGACAGCGCTCCGGAGCTGGCTCCGGCTTAGCTCTTGGACTTTCTTCGGTTGGCTCCTTCTCTGCAGGATTCCTGGTTTTGCGCTAGGTGAAATTTTGGGCAACAGCAGGTCTGTGATGCTCCTCAATGCTCTGGGCGACACGCGCACTACAATGTCAGTGAGAACAAGAAGACCTACGTTTCGTAGGACCTGCCTGACCACAAGGGCGGGGAAACACCGGAATCACATCGACCCAATTGGGACCGAGTATTGCAATTATTGGTCGCGTAACGAGGAATATCTCGTAGGCGTAGCTCATCAAACTGTGCCGATTACGTCCCTGCCATTTGTACACACCGCCCGTCGTTGTTTCCGATGATGGTGCAATGCAGGTGATCGGACAAGCAGAGGCTCTGTCTTTGCTTGAAAGTTCACCGACATTTCTTCAATAGAGGAAGCAAAAGTCGTAAAAGAAAAAAAAACTGCGGCTAACAGGTC
>Eukaryota;Excavata;Discoba;Discicristata;Neobodonida;Neobodo;Cryptaulaxoides-like sp. TCS-2003
CCTGGTTGATCCTGCCAGTAGTCATATGCTTGTTTCAAGGACTAAGCCATGCATGCCTCAGAATAACTGCTTTGCAGGAATCTGCGCATGGCTCATTACATCAGACGTAATCTGCCGCAAATATTTTGCGGTTTCCGCAAGACTGGATAACTTGGCGAAAAGCCAAGCTAATACATGAATCTAGTGGGTGTCCTCCGTTCCATGCGGGTGATGGCTTGCCTGATCCCGTAGCGAGGCGCCCTGCGAATGAATGAAAATAAAACCAACGCCGCGGACGCGGCAGCAACACCAAGTAGTGTTGATTCAATTCATTCTGCGAAAGCTGAATTTTCAGCGTCTTTTGACGAACAACTGCCCTATCAGCTGGTGATGGCCGTGTAGTGGACTGCCATGGCGTTGACGGGAGCGGGGGATTAGGGTTCGATTCCGGAGAGGGAGCCTGAGAAACGGCTACCACTTCTACGGAGGGCAGCAGGCGCGCAAATTGCCCAATGCCAAAAACTTGGTGAGGCAGCGAAAAGAAATAGGCCTCCTTAGCACTCACGGTGCTTGGGAGATTCCAATGGGGGATATTTAAACCCATCGAACATCGAGTTACCATTGGAGGACAAGTCTGGTGCCAGCACCCGCGGTAATTCCAGCTCCAAGAGCGTATATTAACGCTGTTGCTGTTAAAGGGTTCGTAGTTGAATTGAGGGTGCCCAGGTGGTCGGCCCCGTCCCATACCCTTCTGGGTCTTGGCGACAACCGCTCCTGGCACTCGTGAACGACAGAAACAAAGACCACGGGATTTCTCCCCGCAACATCACCACACGTACGATGTACGTCGTGTGCGGGGGCGCCCGTGATTTTTACTGTGACTAAAAAAGCGCGACCAAAGCAGTCTTGCGACTTGAATTTCAAAGCATGGGATAACAACGAAGCGACCTACGGATTACCGTTTCGGCTTTTGTTGGTTTTAAAGGTCTGTGGGAGACTATGGGCCCGCACGACAAGCGGTCGGAGGCAGCTTGCTGTTTTCCTACGCCTCCGTGATCCTCGTGGTTACGGTTTGCGGCGCCCAGGAATGAAGGAGGGTTGTTCGGGGGAGAACGTACTTGAGCGTGAGAGGTGAAATTCTTAGACCGCTCAAAGACGAACTACAGCGAAGGCATTCTTCAAGGATACCTTCCTCAATCAAGAACCAAAGTGTGGAGATCGAAGATGATTAGAGACCATTGTAGTCCACACCACAAACGGTGACCCCCATGAATTGGGGAGTATTTGGCCGGTTGCAGCCTGAGTTCGCTCAGCGTCTGTGCCGCCAAGATGATTCAATTTACGTGCACATTCAACGCCCTTTCGGGCCTATGGGAATATCCTCAGCACGTTCTCTGACTGTCTCACGCGAAAGCTCGAGGTTACAGTCTCAGGGGGGAGTACGTTCGCAAGAGTGAAACTTAAAGAAATTGACGGAATGGCACCACAAGACGTGGAGCGTGCGGTTTAATTTGACTCAACACGGGGAACTTTACCAGATCCGGACTGGGTGAGGATTGACAGATTGAGTGTTCTTTCTCGATCCCTAGAATGGTGGTGCATGGCCGCTTTTGGTCGGTGGAGTGATTTGTTTGGTTGATTCCGTCAACGGACGAGATCCAAGCTGCCCAGTAGAAACCAAAATCTCTTACCAAAAGACAGCAATCCCTCTGGTTGCGGCTTGCCGTAACCGAGGGTTACCTTTGGTGGGTTTCTTCTCTGCAGGATTCCCGGTTCTGCGCCGGGTGAGATTTTGGGCAACAGCAGGTCTGTGATGCTCCTCAATGTTCTGGGCGACACGCGCACTACAATGTCAGTGAGAACAAGACTTCCGACTTCTAGTCGGACCCACGTGATCAAAAGCGGGGGGAATCACCGGAATCACATCGACCCACTTGGGACCGAGATTGCAATTATTGGTCGCGCAACGAGGAATGTCTCGTAGGCGCAGCTCATCAAACTGTGCCGATTACGTCCCTGCCATTTGTACACACCGCCCGTCGTTGTTTCCGATGATGGTGCAATACAGGTGATCGGATAGATGGGTGTTTCACTCGTCTAAAAGTTCACCGATATTTCTTCAATAGAGGAAGCAAAAGTCGTAACAAGGTAGCTGTAGGTGAACCTGCAGAAG
>Eukaryota;Excavata;Discoba;D_3__Discicristata;D_7__Neobodonida;D_8__Rhynchomonas;D_9__Rhynchomonas nasuta
GGACTAAGCCATGCATGCCTCAGAATAACTGCTATGCAGGAGTCTGCGCATGGCTCATTACATCAGACGCAATCTGCCGCAAAAATGTTGCGGAAACGCATTATTGGATACCTTGTGCGAAACGCCAAGCTAATACATGAACTAATGGGATCGTCCGTTCCACACGCCGTAGGCTTGCCGAAAGCGTGGTGACCGACCCTGCGGATGAATGAAAGTACAAACCAATGCATCTCACGATGCAGTACCACGGAGTAGTGCTGAATCAATTCATCTTTGCGAAAGCTGGCCTAGCCAGCGTTTTTTGACGAACAACTGCCCTATCAGCCAGTGATGGCCGTGTAGTGGACTGCCATGGCGTTGACGGGAGCGGGGGATTAGGGTTCGATTCCGGAGAGGGAGCCTGAGAAATGGCTACCACTTCTACGGAGGGCAGCAGGCGCGCAAATTGCCCAATGCCAAAACAAATGATGAGGCAGCGAAAAGAAATAGGTGTCCCAAACGCCTCGTGTGTTTGGGACTTTCAATGGGGGATATTCAAAACCATCCAACATCGAGTAACAATTGGAGGACAAGTCTGGTGCCAGCACCCGCGGTAATTCCAGCTCCAAGAGCGTATATTAACGCTGTTGCTGTTAAAGGGTTCGTAGTTGAATTGTGGAGTATGACCACGGGATTCAGTCCTTTTCCCACGGTCTAGGAACGTCCCGATCATACTCCGAGAACGTCAGAAACTAAGATCACGGAAGCGTTTTTTACAAATTGCCACCGACTACGCGAGCAATGTTCGCTGGTGGACGTCCGTGTTTTTTACTGTGACTAAAGAAGTGCGACCAAGGCAGTCCATCGACATGAATTAGAAAGCATGGGATAACAAAGCAGCAGCCTATGAGCTACGTTTAGGCTTTTGTTGGTTTTAAAGGTTCGTGGGAGATTACGGGTGTGTAGGACCGGCGTTGTGGGGTCTTCGGATCCCCTCGTCTCCTCCTGGTATCGGAAACGGTGCCTGGGGGCCTACTTCACTCAGGAATGAAGGAGGGTTGCTCGGGGGAAAACGTACTTGGGCGTGAGAGGTGAAATTCTTAGACCGCCCAAAGACGAACTACAGCGAAGGCATTTTCCAAGGATACCTTCCTCAATCAAGAACCAAAGTGTGGGGATCGAAGATGATTAGAGACCATTGTAGTCCACACCACAAACGATGACCCCCATGAATTGGGGAGTTTTTGCGGGCGTCCCCGGCTTGTCCGGGCGGACGTCCCGCAATAAAGTATTCAACCTACGTGCACGTTCTATCCAGCCGAGAGGTAACACTCTCGGCCTTGACGGGAACATCCTCAGCACGTTCTCTTACTGTTTCACGCGAAAGCTTTGAGGTTACAGTCTCAGGGGGGAGTACGTTCGCAAGAGTGAAACTTAAAGAAATTGACGGAATGGCACCACAAGATGTGGAGCGTGCGGTTTAATTTGACTCAACACGGGGAACTTTACCAGATCCGGAAAGGGTAAGGATTGACAGATTGATTGTTCTTTCTCGATTCTCTCAATGGTGGTGCATGGCCGCTTTTGGTCGGTGGAGTGATTTGTTTGGTCGATTCCGTCAACGGACGAGATCCAAGCTGCCCAGTAGGGGCCTGAATCGTCAATTTGAAGACAGCGCTCCGGAGGTGGCTCCGGCTTACCTCTTGGACTTTCTTCGGTTGGCTCCTTCTCTGCAGGATTCCTGGTTTTGCGCTAGGTGAAATTTTGGGCAACAGCAGGTCTGTGATGCTCCTCAATGCTCTGGGCGACACGCGCACTACAATGTCAGTGAGAACAAGAAGACCTACGTTTCGTAGGACCTGCCTGACCACAAGGGCGGGGAAACACCGGAATCACATCGACCCAATTGGGACCGAGTATTGCAATTATTGGTCGCGTAACGAGGAATATCTCGTAGGCGTAGCTCATCAAACTGTGCCGATTACGTCCCTGCCATTTGTACACACCGCCCGTCGTTGTTTCCGATGATGGTGCAATGCAGGTGATCGGACAAGCAGAGGCTCTGTCTTTGCTTGAAAGTTCACCGACATTTCTTCAATAGAGGAAGCAAAAGTCGTAACAAGGTAGCTGTAGGTGAACCTGCAGA
>Eukaryota;Excavata;Discoba;Discicristata;Trypanosomatida;Trypanosoma;Trypanosoma cruzi
GTCATATGCTTGTTTCGAGGACTTAGCCATGCATGCCTCAGAATCACTGCATTGCAGGAATCTGCGCATGGCTCATTACATCAGACGTAATCTGCCGCAAAAATCTTGCGGTCTCCGCAAAATTGGATAACTTGGCGAAACGCCAAGCTAATACATGAACCAACCGGATGTTCTCTGTTCCGGCGGCAGGGCAACCTGCTGCCATGGGACGTCCAGCGAGTGAATGAAAGTAAAACCAATGCCTTCACCGGCAGTAACACTCAGAAGTGTTGATTCAATTCATTCCGTGCGAAAGCCGGGTTTTTTACCCGGCGTCTTTTGACGAACAACTGCCCTATCAGCCAGCGATGGCCGTGTAGTGGACTGCCATGGCGTTGACGGGAGCGGGGGATTAGGGTTCGATTCCGGAGAGGGAGCCTGAGAAATAGCTACCACTTCTGCGGAGGGCAGCAGGCGCGCAAATTGCCCAATGTCAACAAAAAAAATGAGGCAGCGAAAAGGAATAGAGCCGACAGTGCTTTTGCATTGTCGTTTTCAATGGGGGATATTTAAACCCATCCAAAATCGAGTAACAATTGGAGGACAAGTCTGGTGCCAGCACCCGCGGTAATTCCAGCTCCAAAAGCGTATATTAATGCTGTTGCTGTTAAAGGGTTCGTAGTTGAATTGAGGGCCTCTAAGGCGCAATGGTTTAGTCCCATCCACTTCGGATTGGCGACCCATGCCCTTGTGGTCCGTGAACAGACATTCAGAAACAAAAAACACGGGAGTGGTACCCTTTCTGATTATCGCATGTCATGCATGCCAGAGGGCGCCCGTGATTTTTTACTGTGACTAAAAAAGTGTGACCAAAGCAGTCATTCGACTTGAATTAGAAAGCATGGGATAACAAAGGAGCAGCCTCTGGCCACCGTTTCGGCTTTTGTTGGTTTTAAAAGTCCATTGGAGATTATGAGGCAGTGTGACAAGCGGCTGGGTGGTTATTCCACACACACTCCCCTTTTTTTGGACGTGTTGTTGTTGTGTGGCACTCGTCGCCTTTGTGGGAAATCCGTGTGGCACTGTTTGTGAGTTGTTGGCAGACTTCGGTCTTGCCTCCGCATATTTTTACATGAGTCATGCCTTCCCTCAACTCACGGCATCCAGGAATGGAGGAGGGTAGTTCGGGGGAGAACGTACTGGTGCGTCAGAGGTGAAATTCTTAGACCGCACCAAGACGAACTACAGCGAAGGCATTCTTCAAGGATACCTTCCTCAATCAAGAACCAAAGTGTGGGGATCGAAGATGATTAGAGACCATTGTAGTCCACACTGCAAACGATGACACCCATGGATTGGGGAGTTTTTGGTCGCAGGCGTGGTCGGGCTTGATTATTATTTTTCATCCCGTTCCTCGTCTCGCCAATGAGTATTAAATTTGCGTGCATATTCTTTTTGGTCTTCGTTTTTACGGCGAGGGCCTTTAACGGGAATATCCTCAGCACGCTAACTGACTTCTTCACGCGAAAGCTTTGAGGTTACAGTCTCAGGGGGGGGTACGTTCGCAAGAGTGAAACTTAAAGAAATTGACGGAATGGCACCACAAGACGTGGAGCGTGCGGTTTAATTTGACTCAACACGGGGAACTTTACCAGATCCGGACAGGGTGAGGATTGACAGATTGAGTGTTCTTTCTCGATCCCCTGAATGGTGGTGCATGGCCACTTTTGGTCGGTGGAGTGATTTGTTTGGTTGATTCCGTCAACGGACGAGATCCAAGCTGCCCAGTAGGATTCAAAATTGCCCATAGGATAGCAATCCCTTCCGCGGGTTTTACCCAGGGGGGGGCGGTATTCGCTTGTATCCTTCTCTGCAGGATTCCTTGTTTTGCGCAAGGTGTGATTTTGGGCAACAGCAGGTCTGTGACGCTCCTCAATGTTCTGGGCGACACGCGCACTACAATGTCAGTGAGAACAAGAAAAACGACCCTTGTCGGACCTACTTGATCAAAAGAGTGGGAAAACCCCGGAATTACGTAGACCCACTTGGGACCGAGTATTGCGAATATTGGTCGCGCAACGAGGAATGTCTCGTAGGCGCAGCTCATCAAACTGTGCCGATTACGTCCCTGCCATTTGTACACGCCGCCCGTCGTTGTTTCCGATGATGGTGCAATACAGGTGATCGGACAGCCGAGAGCTTCACTTGACCGAAAGTTCACCGATATTTCTTCAATAGAGGAAGCAAAAG
>Eukaryota;Excavata;Discoba;Discicristata;Trypanosomatida;Trypanosoma;Trypanosoma sp. 1 EA-2008
CATATGCTTGTTTCAAGGACTTAGCCATGCATGCCTCAGAATCACTGCATTGCAGGAATCTGCGCATGGCTCATTACATCAGACGTAATCTGCCGCAAAAATCTTGCGGTCTCCGCAACATTGGATAACTTGGCGAAACGCCAAGCTAATACATGAACCAACCGGATGTTCTCTGTTCCGGCGGTGGGGTCACACTCACCGCCATGGGACGTCCAGCGAATGAATGAAAGTAAAACCAATGCCTTCACCGGCAGTAACACTCAGAAGTGTTGATTCAATTCATTCCGTGCGAAAGCTGGGTTTCTTACCTGGCGTCTTTTGACGAACAACTGCCCTATCAGCCAGCGATGGCCGTGTAGTGGACTGCCATGGCGTTGACGGGAGCGGGGGATTAGGGTTCGATTCCGGAGAGGGAGCCTGAGAAATAGCTACCACTTCTACGGAGGGCAGCAGGCGCGCAAATTGCCCAATGTCAAAAAAAAACGATGAGGCAGCGAAAAGAAATAGAGCCGACAGTGCTTTGCATTGTCGTTTTCAATGGGGGATATTTAAACCCATCCAAAATCGAGTAACAATTGGAGGACAAGTCTGGTGCCAGCACCCGCGGTAATTCCAGCTCCAAAAGCGTATATTAATGCTGTTGCTGTTAAAGGGTTCGTAGTTGAATTGTGGGCCTTCGAGGCGCAATGGTTTAGTCCCGTCCACTTCGGATTGGTGACCCATGCCCTTGAGGTCCGTGAACACTCAGAAACAAAAAACACGGGAGTGGTACCTTTCTGATTTTCGCATGTCATGCATGCCAGGGGGCGCCCGTGATTTTTTACTGTGACTAAAAAAGTGTGACCAAAGCAGTCATTCGACTTGAATTAGAAAGCATGGGATAACAAAGGAGCAGCCTATGGGCCACCGTTTCGGCTTTTGTTGGTTTTAAAAGTCCATTGGAGATTATGGGGCAGTGTGACAAGCGGTCGGGTGCTTTCCCCTTCAATGGGGGACACTCGTCGCCTTTGTAGGAAATCCGCGTCGGTAGCGCTGCTTGCGTTGTGTTGTGTCTTGCGCTTCGGCACAAGCACACACACGTCTCGCACACTGCCTTCGCCTTCCCGCAACTCACGGCATCCAGGAATGAAGGAGGGTAGTTCGGGGGAGAACGTACTGGTGCGTCAGAGGTGAAATTCTTAGACCGCACCAAGACGAACTACAGCGAAGGCATTCTTCAAGGATACCTTCCTCAATCAAGAACCAAAGTGTGGGGATCGAAGATGATTAGAGACCATTGTAGTCCACACTGCAAACGATGACACCCATGAATTGGGGAGTTTTTGGTCGTTAGGCGAGGTCGGGTTCATCTCGCTCCTCGTCTCGCCAATGAATATCAATTTACGTGCATATTCTTTATGGTCCTCGCTTTTCCAGCGGAGACCTTTAACGGGAATATCCTCAGCACGTTATCTGACTTCTTCACGCGAAAGCTTTGAGGTTACAGTCTCAGGGGGGAGTACGTTCGCAAGAGTGAAACTTAAAGAAATTGACGGAATGGCACCACAAGACGTGGAGCGTGCGGTTTAATTTGACTCAACACGGGGAACTTTACCAGATCCGGACAGGGTGAGGATTGACAGATTGAGTGTTCTTTCTCGATCCCCTGAATGGTGGTGCATGGCCGCTTTTGGTCGGTGGAGTGATTTGTTTGGTTGATTCCGTCAACGGACGAGATCCAAGCTGCCCAGTAGGATTCAGAATTGCCCATAGGATAGCAATCCCTTCCGCGGGTTTTACCCAAGGGGGGGCGGTATTCGTTTGTATCCTTCTCTGCGGGATTCCTTGTTTCGCGCAAGGTGAGATTTTGGGCAACAGCAGGTCTGTGATGCTCCTCAATGTTCTGGGCGACACGCGCACTACAATGTCAGTGAGAACAAGAAAAACGACTCTTGTCGGACCTACTTGATCAAAAGAGTGGGAAAACCCCGGAATCACGTAGACCCACTTGGGACCGAGTATTGCAATTATTGGTCGCGCAACGAGGAATGTCTCGTAGGCGCAGCTCATCAAACTGTGCCGATTACGTCCCTGCCATTTGTACACACCGCCCGTCGTTGTTTCCGATGATGGTGCAATACAGGTGATCGGACAGTCGAGTGTCTCACTTGACCGAAAGTTCACCGATATTTCTTCAATAGAGGAAGCAA
>Eukaryota;Excavata;Discoba;Discicristata;Trypanosomatida;Leptomonas;Trypanosomatidae sp. Ch10
TCAAGGACTTAGCCATGCATGCCTCAGAATCACTGCATTTGCAGGAATCTGCGCATGGCTCATTACATCAGACGTAATCTGCCGCAAAAATGTTGCGGTTTCCGCAAAATTGGATAACTTGGCGAAATGCCAAGCTAATACATGAACTAACCGGGTGTTCTCCATTCCAGACGGTGGGCAACCATTGTCGTGAGACGCCCAGCGAATGAATGATAGTAAAACCAATGCCCTCACCGGCAGTAACACTCAGCAGTGTTGACTCAATTCATTCCGTGCGAAAGCCGGCTTGTTCCGGCGTCTTTTGACGAACAACTGCCCTATCAGCTTGATGGCCGTGTAGTGGACTGCCATGGCGTTGACGGGAGCGGGGGATTAGGGTTCGATTCCGGAGAGGGAGCCTGAGAAATAGCTACCACTTCTACGGAGGGCAGCAGGCGCGCAAATTGCCCAATGTCAAAACAAAACGATGAGGCAGCGAAAAGAAATAGAGTTGTCAGTCCATTTGGATTGTCATTTCAATGGGGGATATTTAAACCCATCCAATATCGAGTAACAATTGGAGGACAAGTCTGGTGCCAGCACCCGCGGTAATTCCAGCTCCAAAAGCGTATATTAATGCTGTTGCTGTTAAAGGGTTCGTAGTTGAACTGTGGGCTGTGTAGGTTTGTTCCTGGTCGTCCCGTCCATGTCGGATTTGGTGGCCCAGGCCCTTGCAGCCCGTGAACATTCAAAGAAACAAGAAACACGGGAGTGGTTCCTTTCCTGATTTACGCATGTCATGCATGCCAGGGGGCGTCCGTGATTTTTTACTGTGACTAAAGAAGTGTGACTAAAGCAGTCATCCGACTTGAATTAGAAAGCATGGGATAACAAAGGACCAGCCTTTAGGCTACCGTTTCGGCTTTTGTTGGTTTTAAAGGTCTATTGGACATTATGGAGCTGTGCGACAAGCACTTTCCCATCGTACGTTCAGTGCGGTGTGTGGTGCCTTTGTGGGGTTTAGTGCGTTCGGCTCGGGCTCCGGTCCGACTGGGCGTAACGCCTTTTCAACTCACAGCCTCTAGGAATGAAGGAGGGTAGTTCGGGGGAGAACGTACTGGGGCGTCAGAGGTGAAATTCTTAGACCGCACCAAGACGAACTACAGCGAAGGCATTCTTCAAGGATACCTTCCTCAATCAAGAACCAAAGTGTGGAGATCGAAGATGATTAGAGACCATTGTAGTCCACCCTGCAAACGATGACACCCATGAATTGGGGATCTTTTGGGCCGGTTGCGGCAGGGTTTACTCTGTGTCTTGCACCGTGCCCGCTTTTACCAACTTACGTATACTTTCCATTCGGCCTTTACCGGCCACCCACGGGAATATCCTCAGCACGTTTTCTGTTTTTTCACGCGAAAGCTTTGAGGTTACAGTCTCAGGGGGGAGTACGTTCGCAAGAGTGAAACTTAAAGAAATTGACGGAATGGCACCACAAGACGTGGAGCGTGCGGTTTAATTTGACTCAACACGGGGAACTTTACCAGATCCGGACAGGATGAGGATTGACAGATTGAGTGTTCTTTCTCGATTCCCTGAATGGTGGTGCATGGCCGCTTTTGGTCGGTGGAGTGATTTGTTTGGTTGATTCCGTCAACGGACGAGATCCAAGCTGCCCAGTAGAATTCAGAATTGCCCATAGGATAGCAAACTCATCGGCGGGTTTTACCCAACGGTGGGCCGCATTCGGTCGAATTCTTCTCTGCGGGATTCCTTTGTATTTGCACAAGGTGAAATTTTGGGCAACAGCAGGTCTGTGATGCTCCTCAATGTTCTGGGCGACACGCGCACTACAATGTCAGTGAGAACAAGAAAAACGACTTTTGTCGAACCTACTTGATCAAAAGAGTGGGGAAACCCCGGAATCACATAGACCCACTTGGGACCGAGGATTGCAATTATTGGTCGCGCAACGAGGAATGTCTCGTAGGCGCAGCTCATCAAACTGTGCCGATTACGTCCCTGCCATTTGTACACACCGCCCGTCGTTGTTTCCGATGATGGTGCAATACAGGTGATCGGACAGGCGGATGTCTCATCTGCCCGAAAGTTCACCGATATTTTTTCAATAGAGGAG
>Eukaryota;Excavata;Discoba;Discicristata;Prokinetoplastina;Ichthyobodo;Ichthyobodo sp. HC-2003
GGATTAAGCCATGCAAGCCTAAGAGTAACTGAGACTAATAGGAGGTCTGCGAACGGCTCATTAAAACAGAGATAATCTACCGGGGGAATCGCAGCTTCTGCTGCCATATTGGATAACTTCGCTAACGCGAAGCTAATACATGTAAGTACAGCGAGCGGTCTCTTATGCCGGTTCGCGCCGGTTCGATCGTCTCGTGCTAATGGTTGGAACAAAAACCAACGCCAGCAATGGCAGTTTTTGTAAAGTGTTGATTCAAACCATTCAGCTCAAGCACGCTTCGGCGTGCGTGCCCCGATGAGTCTCTGACCTATCAGCTCTGATGGTAGTGTATTGGACTACCATGGCGATCACGGGTACGGGGAATTAGGGTTCGATTCCGGAGAGGGAGCCTGAGAAACAGCTACCACTTCTACGGAGGGCAGCAGGCGCGTAAATTGCCCAATGCCAAATTTGGTGAGGCAGCGAAGAGAAATAGCGACTCAGACCTTCGGGTGTGGGATCGGAATGGGTGGTATTTACAACCACCAACGAGTAACAATTGGAGGACAAGTCTGGTGCCAGCACCCGCGGTAATTCCAGCTCCAATAGCGTATATTAATGTTGTTGCTGTTAAAGGGTTCGTAGTTGAATGCAGGGTTTGGGAGTAGTGTTGCTTCGGCGATCACGTCATCCCATCCCTGTCTTTTAGACGGGATCGTATGCCTTGCCGAGGGGGCACCTTTACTGGTGTTCCTGAAGCTGTTGAGTGAAGAGCTCAACGTACGCGTCACCACGCGCTCCGGGCCGCCCGTCGTTATCACTGTGAAGAAAACAGCGTGTTCAAGGCAACCGCCTAGCGGTTGAATGACAAAGCATGGAATGACAAAGCATCGACCAATGGGTCTGGCTTTTGTTGGTTTTTACAACCCATTTGGATATCTCATGTCGGTTTGTCGCGTTCCCCTCACGGGGTTCCGACATCTGGCAAACACGGGATTAATGGGGGTTGTCGGGGGAAAACGTATCTGAGCGAGAGAGGTGAAATTCTTAGACCGCTCGGGGACGAACTTATGCGAAGGCATTTTCCAAGTATACCTTCATCAATCAAGAACTAAAGTGTGGAGATCGAAGATGATTAGATACCATTGTAGTCCACGACTGCAAACGATGACGCCCATGGATCGGAAGTGAATACTCACCCTCCGAGATGGGATTTTTTCGGCGCTGCTCTACCCTATTAACGCGAAAGCTGAGGCTATGGTCTCATGGGGGAGTACGTTCGCAAGGCTGAAACTTAAAGAAATTGACGGAATGGCACCACCAGGCGTGGAGTGTGCGGTTTAATTTGACTCAACACGGGGAACCTTACCAGTACAGGAAAACGCAAGGATTGACAGATTGATAGTTCTTTCTTGATTCGTTTGACGGTGGTGCATGGCCGCTTTTGGTCGGTGAAGTGATTTGTTTGGTTGATTCCTTTAACGGACGAGACCCAATCCGCTTAATAGGGGCACCATCTGCTTTCGGGCATGCGGACTTGTCATTGGGCCTTCGGGTTCGGTTTCAGGTTCCGATGGTGAACTCCTTCTTCGCGGCATTCCCTGCTCCTTA
>Eukaryota;Excavata;Discoba;Discicristata;Metakinetoplastina;Trypanosomatida;Trypanosomatidae sp. G755
TGCTTGTTTCAAGGACTTAGCCATGCATGCCTCAGAATCACTGCATTTGCAGGAATCTGCGCATGGCTCATTACATCAGACGTAATCTGCCGCAAAAATCTTGCGGTTTCCGCAAAATTGGATAACTTGGCGAAACGCCAAGCTAATACATGAACCAACCGGGTGTTCTCCACTCCAGACGGTGGGCAACCATCGTCGCGAGACGCCCAGCGAATGAATGACAGTAAAACCAATGCCTTCACTGGCAGTAACACCCAGCAGTGTTGACTCAATTCATTCCGTGCGAAAGCCGGCTTGTTCCGGCGTCTTTTGACGAACAACTGCCCTATCAGCTGGTGATGGCCGTGTAGTGGACTGCCATGGCGTTGACGGGAGCGGGGGATTAGGGTTCGATTCCGGAGAGGGAGCCTGAGAAATAGCTACCACTTCTACGGAGGGCAGCAGGCGCGCAAATTGCCCAATGTCAAAACAAAACGATGAGGCAGCGAAAAGAAATAGAGTTGTCAGTCCATTTGGATTGTCATTTCAATGGGGGATATTTAAACCCATCCAATATCGAGTAACAATTGGAGGACAAGTCTGGTGCCAGCACCCGCGGTAATTCCAGCTCCAAAAGCGTATATTAATGCTGTTGCTGTTAAAGGGTTCGTAGTTGAACTGTGGGCTGTGTAGGTTTGTCCCTGGTCGTCCCGTCCATGTCGGATTTGGTGACCCAGGCCCTTGCAGCCCGTGAACATTCAAAGAAACAAGAAACACGGGAGTGGTTCCTTTCCTGATTCACGCATGTCATGCATGCCAGGGGGCGTCCGTGATTTTTTACTGTGACTAAAGAAGTGTGACTAAAGCAGTCATCCGACTTGAATTAGAAAGCATGGGATAACAAAGCAGCAGCCTCTAGGCTACCGTTTCGGCTTTTGTTGGTTTTAAAGGTCTATTGGAGATTATGGAGCTGTGCGACAAGCGCTCTCCCATCGCAACCTCGGTTCGGTGTGGTGGCGCCTTTGGGGCGGTTTAGTGCGTTCGTACGGGACTCCGGTTTCGTGCGGGCGTGTCGCCGTCACAACTCACAGCCTCTAGGAATGAAGGAGGGTAGTTCGGGGGAGAACGTACTGGGGCGTCAGAGGTGAAATTCTTAGACCGCACCAAGACGAACTACAGCGAAGGCATTCTTCAAGGATACCTTCCTCAATCAAGAACCAAAGTGTGGAGATCGAAGATGATTAGAGACCATTGTAGTCCACACTGCAAACGATGACACCCATGAATTGGGGACCTTCTGGGTCGGCTTGCGGCAGGGTTTACCCCTGTGTCAGCACCGTGCCCACTTTTATCAACCTACGTATATTTTCCATTCGGCCTTTACCGGCCACCCACGGGAATATCCTCAGCACGTTTTCTGTTTTTTCACGCGAAAGCTTTGAGGTTACAGTCTCAGGGGGGAGTACGTTCGCAAGAGTGAAACTTAAAGAAATTGACGGAATGGCACCACAAGACGTGGAGCGTGCGGTTTAATTTGACTCAACACGGGGAACTTTACCAGATCCGGACAGGATGAGGATTGACAGATTGAGTGTTCTTTCTCGATTCCCTGAATGGTGGTGCATGGCCGCTTTTGGTCGGTGGAGTGATTTGTTTGGTTGATTCCGTCAACGGACGAGATCCAAGCTGCCCAGTAGAATTCAGAATTGTCCATAGGATAGCAAACTCATCGGCGGGTTTTACCCAACGGTGGGCCGCATTCGGTCGAATTCTTCTCTGCGGGATTCCTTTGTATTTGCACAAGGTGAAATTTTGGGCAACAGCAGGTCTGTGATGCTCCTCAATGTTCTGGGCGACACGCGCACTACAATGTCAGTGAGAACAAGAAAAACGACTTTTGTCGAACCTACTTGATCAAAAGAGTGGGGAAACCCCGGAATCACATAGACCCACTTGGGACCGAGGATTGCAATTATTGGTCGCGCAACGAGGAATGTCTCGTAGGCGCAGCTCATCAAACTGTGCCGATTACGTCCCTGCCATTTGTACACACCGCCCGTCGTTGTTTCCGATGATGGTGCAATACAGGTGATCGGACAGGCGGATGTTTCATCTGCCCGAAAGTTCACCGATATTTC
>Eukaryota;Excavata;Discoba;Discicristata;Neobodonida;Neobodo;uncultured eukaryote
GATTAGGACTAGCCATGCATGCCTCAGAATAACTGCTATGCAGGAATCTGCGCATGGCTCATTACATCAGACGCAATCTGCCGCAAATACCTTGCGGTTTCCGCAATATTGGATAACTTCTGCGAAATGCGAAGCTAATACATGAATCAAAGGCGTAGTCACCATTCACTCTGTGCGTTCTTCGGGGCGTACAGAAGTGTGACACCCTGCGAATGAATGAAATTAAAACCATCCCCTCTCACGAGGGAGACAAACCAGTAGTGTTGACTCAATTCATTCCGTGCGAAAGCCGGTCTAACCGGCGTCTTTCGATGAACAACTGCTCTATCAGCCAGTGATGGCCGTGTAGTGGACTGCCATGGCGTTGACGGAAGCGGGGGATTAGGGTTCGATTCCGGAGAGGGAGCCTGAGAAACGGCTACCACTTCTACGGAGGGCAGCAGGCGCGCAAATTGCCCAATGCCAAGAAATGATGAGGCAGCAAAAAGAAATAGTTCAGCTAACCCTTACGGGTTGGTTGTTGCAATGGGGGATATTTAATTCCATCCAATATCGAGTACCAATTGAAGGACAAGTCTGGTGCCAGCACCCGCGGTAATTCCAGCTTCAATAGCGTATTCCAACGCTGTTGCTGTTAAAGGGTTCGTAGTTGAATTGAGGGCAGTTCAGGAGTTAACCTAAGTCCCCGCCTCCGGCGTGCGACCGGTTCTCTGTCTGTCCGTGAACATCCGAAACGAATACACGGGAACGTCTGCCTCCCATTCTCGCAAGCAACGTTTGCGGGGGGCCGCCCGTGTTTTTACTGTGACTAAAAAAGCGCGACCAAAGCAGTCGTTCGACATGAATTTGAAAGCATGGGATAACAACGAAGCAGCCTACGGAGTTCCGTTTCGGCTTTTGTTGGTTTTAAATCTCTGTGGGAGACTATGGACTCGCATGACAAGTGGCTCGGGGTTTCTATCCCCACACCTCCGTTTCGTTTCGCCTTCGGGCGTGCGTTGCGGTTTGCGTGGTCCAGGAATGAAGGAGGGTTGTTCGGGGGAGAACGTACTTGAGCGTGAGAGGTGAAATTCTTAGACCGTTCAAAGACGAACTACAGCGAAGGCATTCTCCAAGGATACCTTCCTCAATCAAGAACCAAAGTGTGGAGATCGAAGATGATTAGAGACCATTGTAGTCCACACCACAAACGATGACCCCCACGAATTGGGGAGTATTGGGGTTTAATGGTGTCAGTCTCCGGACTCTCATCATTACCCCAAAGAGAATAAGATTTACGTGCACATTCCATTCGGCCTTCGGGCTACCAACGGGAATATCCTCAGCACGTTCTTTTCTTTTCACGCGAAAGCTCGAGGTTACAGTCTCAGGGGGGAGTACGTTCGCAAGAGTGAAACTTAAAGAAATTGACGGAATGGCACCACAAGACGTGGAGCGTGCGGTTTAATTTGACTCAACACGGGGAACTTTACCAGATCCGGACAGGGTGAGGATTGACAGATTGAGTGTTCTTTCTCGATCCCCTGAATGGTGGTGCATGGCCGCTTTTGGTCGGTGGAGTGATTTGTTTGGTTGATTCCGTCAACGGACGAGATCCAAGCCGCCTACTAGAAACCGAAATTTATTCGAAGACAGCAATCTGTCCTATCCCCTCGGGGTTAGGCAGTTACCTTTGGACGGTTTCTTCTTTGCGGGATTCCTTGGTTTGCACAAGGTGAGATTTTGGGCAACAGCAGGTCTGTGATGCTCCTCAATGTTCTGGGCGACACGCGCACTACAATGTCAGTGAGAACAAGAATCCCGTCTTAGTGACGGACCCACTCGATTCAATTGAGGGGGGAAACACCGGAATCACATCGACCCACTTGGGACCGAGGATTGCAATTATTGGTCGCGCAACGAGGAATGTCTCGTAGGCGCAGCTCATCAAACTGTGCCGATTACGTCCCTGCCATTTGTACACACCGCCCGTCGTTGTTTCCGATGATGGTGCAATACAGGTGATCGGACTGGCGAACCTCGTTTGCTGGAAAGTTCACCGATATTTCTTCAATAGAGGAAGCAAAAGTCGTAACAAGGTAGCTGTAGGTGAACCTGCAGCTG
>Eukaryota;Excavata;Discoba;Discicristata;Eubodonida;Bodo;uncultured eukaryote
CTGCCAGTAGTCATATGCTTGTTTCAAGGACTAAGCCATGCATGCCTCAGAATCACTGCATTGCAGGAATCTGCGCATGGCTCATTACATCAGACGTAATCTGCCGCAAAAATTCTGCGGTCTCCGCATCATTGGATACCTTGGCGAAACGCCAAGCTAATACATGAACCAACCGGACGTGCTCCATCCACGCGGCGTGCGGGCAACCGTGCGTCGCAGCGAGTCGTCCAGCGAATGAATGAAATTAAAACCATTGCCGCGGACGCGGCAGCAGCACCCAGACGTGTTGAATCAATTCATTCCGTGCGAAAGCTGGTTTTACCAGCGTCTTTTGACGAACAACTGCCCTATCAGCCAGTGATGGCCGTGTAGTGGACTGCCATGGCGTTGACGGGAGCGGGGGATTAGGGTTCGATTCCGGAGAGGGAGCCTGAGAAATAGCTACCACTTCTACGGAGGGCAGCAGGCGCGCAAATTGCCCAATGTCGAGAAAAAACGATGAGGCAGCGAAAAGAAATAGGCCTCCCAGCCACTTTGTGGTTGGGAGATTACAATGGGGGATATTTAAAGCCATCCAAAATCGAGTAACAATTGGAGGACAAGTCTGGTGCCAGCACCCGCGGTAATTCCAGCTCCAAAAGCGTATATTAACGCTGTTGCTGTTAAAGGGTTCGTAGTTGAACTGAGGGCCGCTAAGCGAAATCAGGTCCGTCCCATCCACTTCGGAGCGGTGACTCCTGACCTTGCGGTTCGTGAACACATTCAGAAACAAAAAACGCGGGAGTGGTTCCTTCCCGATTTTCGCATGTCATGCATGCCGGGGGGCGCCCGTGATTTTTACTGTGACTAAAGAAGCGCGACCAAAGCAGTCAATGACTTGAATTAGAAAGCATGGGGTAACAAAGGAGCAACCTACGGTACTACCGTTTTCGGCTTTTGTTGGTTTTAGAAGTCTGTGGGAGATTATGGTTTCGTGCGACAAGTGGCTGGGGTCTTGTCCCCGCGCTTTTTGCTTTGTGTGGCTTCGGCCTTGCAATGTGAACTCGCGAGACCAGGAATGAAGGAGGGTTGTTCGGGGGAGAACGTACTGGAACGTGAGAGGTGAAATTCTTAGACCGTTCCAAGACGAACTACAGCGAAGGCATTCTCCAAGGATACCTTCCTCAATCAAGAACCAAAGTGTGGAGATCGAAGATGATTAGAGACCATTGTAGTCCACACCACAAACGGTGACACCCATGAATTGGGGAGTAACTTGGTTTGTCCCAGCTGGGTTCGCCCAGCGGGCGCCAAAAACAACAATTTACGTGCACGTTCTATTCGGGCCCTCACGGGCCCATCAACGGGAATGTCCTCAGCACGTTATCTTATTTTTTCACGCGAAAGCTTTGAGGTTACAGTCTCAGGGGGGAGTACGTTCGCAAGAGTGAAACTTAAAGAAATTGACGGAATGGCACCACAAGACGTGGAGCGTGCGGTTTAATTTGACTCAAACAGGGGAACTTTACCAGATCCGGACAGGGTGAGGATTGACAGATTGAGTGTTCTTTCTCGATCCCCTGAATGGTGGTGCATGGCCGCTTTTGGTCGGTGGAGTGATTTGTTTGGTTGATTCCGTCAACGGACGAGATCCAAGCTGCCCAGTAGGAACCAGGATTGTCCAAAAAACAGCAATCTTCGCGCTGGCTTCGGCCAGCAGGAGTCACCTCCAGTGGGTTTCTTCTCTGCAGGATTCCCTGCTTTGCGCAGGGTGAAATTTTGGGCAACAGCAGGTCTGTGATGCTCCTCAATGTTCTGGGCGACACGCGCACTACAACGTCAGTGAGAACAAGAATCCCGACCAGATGATCGGACCCACTTGATCCAAAAGAGGGGGGAAACACCGGAATCACATAGACCCAATTGGGACCGAGTATTGCAATTATTGGTCGCGCAACGAGGAATGTCTCGTAGGCGCAGCTCATCAAACTGTGCCGATTACGTCCCTGCCATTTGTACACACCGCCCGTCGTTGTTTCCGATGATGGTGCAATACAGGTGATCGGACTGGCGAGTGTCTCACTTGCTCGAAAGTTCACCGATATTTCTTCAATAGAGGAAGCAAAAGTCGTAACAAGGTAGCTGTAGGTGAACCTGCAGAAG
>Eukaryota;Excavata;Discoba;Discicristata;Neobodonida;Neobodo;Bodo rostratus
CCTGGTTGATCCTGCCAGTAGTCATATGCTTGTTTCAAGGACTAAGCCATGCATGCCTAAGAATAACTGCACTGCAGGAGTCTGCGCATGGCTCATTACATCAGACGCAATCTGCCGCAAAAATGTTGCGGTTTCCGCAAAAATGGATAACTTGGCGAAACGCCAAGCTAATACATGAATCTCTCGGGTGTCCTCCACTCACGCGGTTGGTTTCGGCCAGTCGTAGCGAGGCGCCTTGCGAATGAATGAAATTAAAACCCACGCCCTTCACGGGGCAGCAACACCAAGTAGTGTTGAACCAATTCATTCCGTGCGATAGCCGGTTCACCGGCGTCTTCTGATGAACAACTGCCCTATCAGCCAGTGATGGCCGTGTAGTGGACTGCCATGGCGTTGACGGGAGCGGGGGATTAGGGTTCGATTCCGGAGAGGGAGCCTGAGAAACGGCTACCACTTCTACGGAGGGCAGCAGGCGCGTAAATTGCCCAATGACAAAAAATGATGAGGCAGCGAAAAGAAATAGGTGTCTTAACGTCTCTACGGCGTTTGGGATTTCAATGGGGGATATTCAAACCATCCATATCAATTACAATTGGAAGACAATTCTGGTGCCAGCACCCGCGGTATTTCCAGCTCCAAGAACGTATATTAACGCTGTTGCTGTTAAAGGGTTCGTAGTTGAACTGAGGGCTGTCAATGAGATAGGTGCGTCCCATCCTCCGGATCGGCGACCCCTACTTTTGCAGTCCGTGAACGTCAGAAACAAACATCGCGGAAATGTTCCCTCCGGATACGCGTGCAATGTACGCAGGGGGGCGTCCGTGTGTCTTACTGTGACTAAAAAAGCGCGACCAAGGCAGTCGTACGACCTGAATTTGAAAGCATGGGATAAACAAGACGACCTACGGATTTCCGTTTCGGCTTTTGTTGGTTTTAATGATCTGTGGGAGATTATGGTCATGCATTGACAAGCGGTTCGGGGTTTCGTCCCCACGGCCTCCGCCTCACGGCGGCTTGCAGGACCCTGGAATGAAGGAGGGTTGTTCGGGGGAAAACGTACTTGAGCGTGAGAGGTGAAATTCTTAGACCGCTCAAAGACGAACTACAGCGAAGGCATTCTCCAAGGATACCTTCCTCAATCAAGAACCAAAGTGTGGAGATCGAAGATGATTAGAGACCATTGTAGTCCACACCACAAACGATGACCCCCACGAATTGGGGAGTTTTTGGCGGTGGGTTTCGTCAGCCTTACGGTTGTCGAGCCGCCGCCCAAGAAAGAATACACATTTACGTGCATATTCCGCTAGGCAACCTAGTAACGGGAATATCCTCAGCACGTTCTTTTTCTTCACGCGAAAGCTCCGAGGTTACAGTCTCAGGGGGGAGTACGTTCGCAAGAGTGAAACTTAAAGAAATTGACGGAATGGCACCACAAGACGTGGAGCGTGCGGTTTAATTTGACTCAACACGGGGAACTTTACCAGATCCGGACAGGGTGAGGATTGACAGATTGAGTGTTCTTTCTCGATCCCCCGGATGGTGGTGCATGCCCGCTTTTGGTCGGTGGAGTGATTTGTTTGGTTGATTCCGTCAACGGACGAGATCCAAGCCGCCTAGTAGAAATCAAAATCTTTCCAAAGAAAGCAATCTCTCGCTTGACTTCGGTCGACGGGAGTTACCTTTGGTTGGTTTCTTCTTTGCGGGATTCCTTGCTTTGCGCAAGGTGAGATTTTGGGCAACAGCAGGTCTGTGATGCTCCTCAATGTTCTGGGCGACACGCGCACTACAATGTCAGTGAGAACAAGATTACCGATTTTCTGATCGGACCCACTTGATCCAAAAGAGGGGGGAAACACCGGAATCACATCGACCCACTTGGGACCGAGTATTGCAATTATTGGTCGCGCAACGAGGAATGTCTCGTAGGCGCAGCTCATCAAACTGTGCCGATTACGTCCCTGCCATTTGTACACACCGCCCGTCGTTGTTTCCGATGATGGTGCAATACAGGTGATCGGACAAACGAACCTCTGGTTTGTTTGAAAGTTCACCGATATTTCTTCAATAGAAGAAGCAAAAGTCGTAACAAGGTAGCTGTAGGTGAACCTGCA
>Eukaryota;Excavata;Discoba;Discicristata;Trypanosomatida;Endotrypanum;Endotrypanum sp. 102
TTGCAGGAATCTGCGCATGGCTCATTACATCAGACGTAATCTGCCGCAAAAATCTTGCGGTTTCCGCAAAATTGGATAACTTGGCGAAACGCCAAGCTAATACATGAACCAACCGGGTGTTCTCTTTTCCGGCGGTGGGCAACCATCGTCGTGAGACGCCCAGCGAATGAATGATAGTAAAACCAATGCCTTCACTGGCAGTAACACCCAGCAGTGTTGACTCAATTCATTCCGTGCGAAAGCCGGCTTGTTCCGGCGTCTTTTGACGAACAACTGCCCTATCAGCTTGTGATGGCCGTGTAGTGGACTGCCATGGCGTTGACGGGAGCGGGGGATTAGGGTTCGATTCCGGAGAGGGAGCCTGAGAAATAGCTACCACTTCTACGGAGGGCAGCAGGCGCGCAAATTGCCCAATGTCAAAACAAACGATGAGGCAGCGAAAAGAAATAGAGTAGTCAGTCCATTTGGATTGTCTTTTCAATGGGGGATATTTAAACCCATCCAATATCGAGTAACAATTGGAGGACAAGTCTGGTGCCAGCACCCGCGGTAATTCCAGCTCCAAAAGCGTATATTAATGCTGTTGCTGTTAAAGGGTTCGTAGTTGAACTGTGGGCTGTGCAGGTTTGTCCCTGGTCGTCCCGTCCATGTCGGATTTGGTGACCCAGGCCCTTGCAGCCCGTGAACATTCAAAGAAACAAGAAACACGGGAGTGGTTCCTTTCCTGATTTACGCATGTCATGCATGCCAGGGGGCGTCCGTGATTTTTTACTGTGACTAAAGAAGTGTGACTAAAGCAGTCATTTGACTTGAATTAGAAAGCATGGGATAACAAAGGAGCAGCCTCTAGGCTACCGTTTCGGCTTTTGTTGGTTTTAAAGGTCTATTGGAGATTATGGAGCTGTGCGACAAGCGCTTTCCCATCGCAACTCCGGTTCGGTGTGTGGCGCCTTTGGGTGGTTTAGTGCGTTCGGTGGGGGCTCCGGCTCCCCCGGTCGTTACGCCATCCCAACTCACGGCCTCTAGGAATGAAGGAGGGTAGTTCGGGGGGGAACGTACTGGTGCGTCAGAGGTGAAATTCTTAGACCGCACCAAGACGAACTACAGCGAAGGCATTCTTCAAGGATACCTTCCTCAATCAAGAACCAAAGTGTGGAGATCGAAGATGATTAGAGACCATTGTAGTCCATACTGCAAACGATGACACCCATGAATTGGGGATCTTATGGGTCGGCTTGCGGCAGGGTTTACCCTGTGCCAGCACCGCGCCCGCTTTTACCAACTTACGTATCTTTTCTATCTGGCCTTTACCGGCCACCCACGGGAATATCCTCAGCACGTTTTCTGTTTTTTCACGCGAAAGCTTTGAGGTTACAGTCTCAGGGGGGAGTACGTTCGCAAGAGTGAAACTTAAAGAAATTGACGGAATGGCACCACAAGACGTGGAGCGTGCGGTTTAATTTGACTCAACACGGGGAACTTTACCAGATCCGGACAGGATGAGGATTGACAGATTGAGTGTTCTTTCTCGATTCCCTGAATGGTGGTGCATGGCCGCTTTTGGTCGGTGGAGTGATTTGTTTGGTTGATTCCGTCAACGGACGAGATCCAAGCTGCCCAGTAGAATTCAGAATTGTACATAGAATAGCAAACTCATCGGCGGGTTTTACCCAACGGTGGGCCGCATTCGGTCGAATTCTTCTCTGCGGGATTCCTTTGTAATTGCACAAGGTGAAATTTTGGGCAACAGCAGGTCTGTGATGCTCCTCAATGTTCTGGGCGACACGCGCACTACAATGTCAGTGAGAACAAGAAAAACGACTTTTGTCGAACCTACTTGATCAAAAGAGTGGGGAAACCCCGGAATCACATAGACCCACTTGGGACCGAGGATTGCAATTATTGGTCGCGCAACGAGGAATGTCTCGTAGGCGCAGCTCATCAAACTGTGCCGATTACGTCCCTGCCATTTGTACACACCGCCCGTCGTTGTTTCCGATGATGGCGCAATACAGGTGATCGGACAGGCGGTGTTTCATCCGCCCGAAAGTTCACCGATATTTCTTCAATAGAGGAAGCAAAAGTCGTAACAAGGTAGCTGTAGGTGAACCTGC
>Eukaryota;Excavata;Discoba;Discicristata;Neobodonida;Neobodo;soil flagellate AND31
TAAGCCATGCATGCCTAAGAATTCTGCTTTGCAGGAGTCTGCGCATGGCTCATTACATCAGACGCAATCTGCCGCAAAAATGTTGCGGTTTCCGCAAAAATGGATAACTTGGCGAAACGCCAAGCTAATACATGAATCTCTATTGGTGTCCTCCACTCACGCGGCTTTGTTCTTCGGGACTTGGTCGTAGCGAGGCACCTTGCGAATGAATGAAAGTAAAACCAATGCCCTTCACGGGGCAGCAACACCAAGCAGTGTTGAATCAATTCATTCCGTGCGAAAGCCGGTTTACCGGCGTCTTCTGATGAACAACTGCCCTATCAGCCAGTGATGGCCGTGTAGTGGACTGCCATGGCGTTGACGGGAGCGGGGGATTAGGGTTCGATTCCGGAGAGGGAGCCTGAGAAACGGCTACCACTTCTACGGAGGGCAGCAGGCGCGTAAATTGCCCAATGACAAAAAACGTTGAGGCAGCGAAAAGAAATAGGTCTCTTAAACGTCTCTACGGCGTTTGGGAGTTGCAATGGGGGATATTTAAAGCCATCCAATATCGAGTAACAATTGGAGGACAAGTCTGGTGCCAGCACCCGCGGTAATTCCAGCTCCAAGAGCGTATATTAACGCTGTTGCTGTTAAAGGGTTCGTAGTTGAACTGAGGGCTCACAAGGAGACAGATCCGTCCCATCCTCCGGATCGGCGACCTCTGCTCTTGTAGTCCGTGAACGTCAGAAACAAACATCGCGGGATTGTTTCCTTCCAGCCACGCATACGATGTATGTAGGAGGGCGCCCGTGTGTCTTACTGTGACTAAAAAAGCGCGACCAAAGCAGTCGTTCCGACATGAATTTGAAAGCATGGGATAACGAAGCCACCTACGGGTTACCGTTTCGGCTTTTGTTGGTTTTAAAGATCTGTGGGAGATTATGGCTTTTGCATTGACAAGCGGTTCGGGGTCCCGTCCCCACGCCTCCGCCTCACGGCGGCTTGCGAAGCCCTGAATGAAGGAGGGTTGTTCGGGGGAGAACGTACTTGAGCGTGAGAGGTGAAATTCTTAGACCGCTCAAAGACGAACTACAGCGAAGGCATTCTCCAAGGATACCTTCCTCAATCAAGAACCAAAGTGTGGAGATCGAAGATGATTAGAGACCATTGTAGTCCACACCACAAACGATGACCCCCACGAATTGGGGAGTTTTTGGTTGTGGGTCGGTTGGCCTTCCGGCCTTCAGGCCCCACCAAGAAAGAATACAATTTACGTGCATATTCCATTGGCTTCGGCCGATCAACGGGAATATCCTCAGCACGTTCTTTTTCTTCACGCGAAAGCTCGAGGTTACAGTCTCAGGGGGGAGTACGTTCGCAAGAGTGAAACTTAAAGAAATTGACGGAATGGCACCACAAGACGTGGAGCGTGCGGTTTAATTTGACTCAACACGGGGAACTTTACCAGATCCGGACAGGGTGAGGATTGACAGATTGAGTGTTCTTTCTCGATCCCCTGAATGGTGGTGCATGGCCGCTTTTGGTCGGTGGAGTGATTTGTTTGGTTGATTCCGTCAACGGACGAGATCCAGGCCGCCTAGTAGAAACCAAAATCTATCAAAGACAGCAATTCCTTGCTTGACTTCGGTCGACGGGGATCACCTTTGGTTGGTTTCTTCTTTGCGGGATTCCTTGCTTTGCGCAAGGTGAGATTTTGGGCAACAGCAGGTCTGTGATGCTCCTCAATGTTCTGGGCGACACGCGCACTACAATGTCAGTGAGAACAAGATTACCGACCTTCTGATCGGACCCGCTTGATTCAAAAGAGCGGGGAAACATCGGAATCACATCGACCCACTTGGGACCGAGGATTGCAATTATTGGTCGCGCAACGAGGAATGTCTCGTAGGCGCAGCTCATCAAACTGTGCCGATTACGTCCCTGCCATTTGTACACACCGCCCGTCGTTGTTTCCGATGATGGTGCAATACAGGTGATCGGACAGACGAACCTGGGATTTGTTTGAAAGTTCCCCGATATTT
>Eukaryota;Excavata;Discoba;Discicristata;Trypanosomatida;Blechomonas;Blechomonas maslovi
CATATGCTTGTTTCAAGGACTTAGCCATGCATGCCTCAGAATCACTGCACTTGCAGGAATCTGCGCATGGCTCATTACATCAGACGTAATCTGCCGCAATAACTTTGCGGTTTACCGCAATATTGGATAACTTGGCGAAACGCCAAGCTAATACATGAACCAACCGGGTGTCCTCCACCACCGCAGCGGGCAACCGCTGTTGAGAGGCGCCTAGCGAATGAATGAAAGTAAAACCAATGCCTTCACTGGCAGTACCACACTCAGAAGTGTTGACTCAATTCATTCCGTGCGAAAGCCGTTTTTCGGCGTCTTTTGACGAACAACTGCCCTATCAGCTAGTGATGGCCGTGTAGTGGACTGCCATGGCGTTGACGGGAGCGGGGGATTAGGGTTCGATTCCGGAGAGGGAGCCTGAGAAATAGCTACCACTTCTACGGAGGGCAGCAGGCGCGCAAATTGCCCAATGTCAAAAAAACACGATGAGGCAGCGAAAAGAAATAGAGTTGTCAGTCCCTTTTGGGATTGTCATTTCAATGGGGGATATTTAAACCCATCCAATATCGAGTAACAATTGGAGGACAAGTCTGGTGCCAGCACCCGCGGTAATTCCAGCTCCAAAAGCGTATATTAATGCTGTTGCTGTTAAAGGGTTCGTAGTTGAATTGAGGGCCGTGGGAGTGCGCTGGTCTGTCCCGTCCACCTCGGACCGGTGACCCAGCCCTCTGCGGCTCGTGAACATATTCGAAACAAGAAACACGGGAGTGGTTCCTTTCCTGACTTCGCGCATGTCATGCATGCACCAGGGGGCGCCCGTGATTTTTACTGTGACTAAAGAAGTGTGACCAAAGCAGTCATCCGACTTGAATTAGAAAGCATGGGATAACAAAGGAGCAGCCTCTAGGCTACCGTTTCGGCTTTTGTTGGTTTTAAAGGTCTATTGGAGATTATGGGGCCGTGCGACAAGCGTTCACGTGCGTCGCCTCGCGCGCGTACTGTGGCGCCTTTGGGTGGCACCGCGTGCACGCCGGCGCCGGGTTTCGGCCCGCACCGCGTCACGCCGCCACTCAACTTGCGGCATCCAGGAATGAAGGAGGGTAGTTCGGGGGAGAACGTACTGGGGCGTCAGAGGTGAAATTCTTAGACCGCACCAAGACGAACTACAGCGAAGGCATTCTTCAAGGATACCTTCCTCAATCAAGAACCAAAGTGTGGAGATCGAAGATGATTAGAGACCATTGTAGTCCACACTGCAAACGATGACACCCATGAATTGGGGAGTTTTGGTTGCGGGCGCGTTCGGGTTCACCCCGCTTCGCGCCCCACCAGTTTTATCAATTTACGTGCATATTCTTTTCGGCCTAACGGCCTTTCACGGGAATATCCTCAGCACGTTTTCTGACTTTTTCACGCGAAAGCTTTGAGGTTACAGTCTCAGGGGGGAGTACGTTCGCAAGAGTGAAACTTAAAGAAATTGACGGAATGGCACCACAAGACGTGGAGCGTGCGGTTTAATTTGACTCAACACGGGGAACTTTACCAGATCCGGACAGGATGAGGATTGACAGATTGAGTGTTCTTTCTCGATTCCCTGAATGGTGGTGCATGGCCGCTTTTGGTCGGTGGAGTGATTTGTTTGGTTGATTCCGTCAACGGACGAGATCCAAGCTGCCCAGTAGGTTCCGGAATTGTCCAGAGGATAGCAATCTCACCGGCGGGTTTTTCCCAACGGTGGGCAGCATTCTCGGAACCTTCTCTGCGGGATTCCTTGTTTTGCACAAGGTGAGATTTTGGGCAACAGCAGGTCTGTGATGCTCCTCAATGTTCTGGGCGACACGCGCACTACAATGTCAGTGAGAACAAGAAAAACGACTTCTGTCGGACCTACTTGATCAAAAGAGTGGGGAAACCACGGAATCACATAGACCCACTTGGGACCGAGGATTGCAATTATTGGTCGCGCAACGAGGAATGTCTCGTAGGCGCAGCTCATCAAACTGTGCCGATTACGTCCCTGCCATTTGTACACACCGCCCGTCGTTGTTTCCGATGATGGTGCAATACAGGTGATCGGACAGGCGGTGCCTAGCATCTGCCCGAAAGTTCACCGATATTTCTTCAATAGAGGAAGCAAAAGTCGTAACAAGGTAGCTGTAGGTGAACCTGCAGAAG
>Eukaryota;Excavata;Discoba;Discicristata;Neobodonida;Neobodo;Neobodo designis
CATATGCTTGTTTCAAGGACTAAGCCATGCATGCCTAAGAATAACTGCACTGCAGGAGTCTGCGCATGGCTCATTACATCAGACGCAATCTGCCGCAAAAATGTTGCGGTCTCCGCAAAATTGGATAACTTGGCGAAACGCCAAGCTAATACATGAATCAAAGGGGGTTCTCCACTCACGCGGTTTCGGTCGTAGCGAGACTCCTTGCGAATGAATGAAATTAAAACCAACGCTCTTCACGGAGCAGCAACACCCAGAAGTGTTGAATCAATTCATTCCGTGCGAAAGCCGGTTCACCGGCGTCTTCTGATGAACAACTGCCCTATCAGCCAGTGATGGCCGTGTAGTGGACTGCCATGGCGTTGACGGGAGCGGGGGATTAGGGTTCGATTCCGGAGAGGGAGCCTGAGAAACGGCTACCACTTCTACGGAGGGCAGCAGGCGCGTAAATTGCCCAATGACAAAAAATGTTGAGGCAGCGAAAAGAAATAGGTGTCTTAGACGTCTCTACGGCGTCTGGGATTTTCAATGGGGGATATTTAAAGCCATCCAATATCGAGTAACAATTGGAGGACAAGTCTGGTGCCAGCACCCGCGGTAATTCCAGCTCCAAGAGCGTATATTAACGCTGTTGCTGTTAAAGGGTTCGTAGTTGAACTGAGGGCTGTCCAGGAGCAAGGTGCGTCCCATCCACCGGATCGGCGACCCCTTCTCTGGCTGTCCGTGAACGTCAGAAACAAACATCGCGGGATTGTTCCCACCGGATTCGCATGCAATGTATGCAGGTGGGCGCCCGTGTGTCTTACTGTGACTAAAAAAGCGCGACCAAAGCAGTCGTTCGACATGAATTTGAAAGCATGGGATAACGAGGCCACCTACGGGTTACCGTTTCGGCTTTTGTTGGTTTTAAAGATCTGTGGGAGATTATGGCTTCTGCATTGACAAGCGGTTCGGGGTTCCGTCCCCACGCCTCCGTCCTCACGGGCGGCTTGCAGAGCCCTGAATGAAGGAGGGTTGTTCGGGGGAGAACGTACTTGAGCGTGAGAGGTGAAATTCTTAGACCGCTCAAAGACGAACTACAGCGAAGGCATTCTCCAAGGATACCTTCCTCAATCAAGAACCAAAGTGTGGAGATCGAAGATGATTAGAGACCATTGTAGTCCACACCACAAACGATGACCCCCACGAATTGGGGAGTTTTTGGCGGTTGGTTCGGTGGCCATTGGTCGCCGCGCCCGCCCCAAGAAAGAATACAATTTACGTGCATATTCCGTTGGTTTCGGCCAAATACGGGAATATCCTCAGCACGTTCCTTTTTCACGCGAAAGCTCGAGGTTACAGTCTCAGGGGGGAGTACGTTCGCAAGAGTGAAACTTAAAGAAATTGACGGAATGGCACACAAGACGTGGAGCGTGCGGTTTAATTTGACTCAACACGGGGAACTTTACCAGATCCGGACAGGGTGAGGATTGACAGATTGAGTGTTCTTTCTCGATCCCCTGAATGGTGGTGCATGGCCGCTTTTGGTCGGTGGAGTGATTTGTTTGGTTGATTCCGTCAACGGACGAGATCCAAGCCGCCTAGTAGAAGCCAAAATCTATCAAAGACAGCAATCACAGGCTTGGCTTCGGCTGACTTGTGTTACCTTTGGTTGGTTTCTTCTTTGCGGGATTCCTCATTTTGCGTGAGGTGAGATTTTGGGCAACAGCAGGTCTGTGATGCTCCTCAATGTTCTGGGCGACACGCGCACTACAATGTCAGTGAGAACAAGATTACCGACCTTCCGATCGGACCCACTTGATACAAAAGAGGGGGGAAACACCGGAATCACATCGACCCGCTTGGGACCGAGTATTGCAATTATTGGTCGCGCAACGAGGAATGTCTCGTAGGCGCAGCTCATCAAACTGTGCCGATTACGTCCCTGCCATTTGTACACACCGCCCGTCGTTGTTTCCGATGATGGTGCAATACAGGTGATCGGACAGACGGCCTTCGGGCTGTTTGGAAGTTCACCGATATTTCTTCATTAGA
>Eukaryota;Excavata;Discoba;Discicristata;Trypanosomatida;Trypanosoma;Trypanosoma grayi
[truncated: 497,659 more chars]
